# Supplementary material for: The cadmium oxidotellurates(IV) Cd5(TeO3)4(NO3)2 and Cd4Te5O14
Source: Acta Crystallogr E Crystallogr Commun. 2024 Nov 5;80(Pt 12):1244–9. doi: 10.1107/S2056989024010387 (PMC11789180; doi:10.1107/S2056989024010387)
Supplement: Supplementary file 1 [file e-80-01244-sup1.cif]

##############################################################################
#                                                                            #
# This CIF contains the data in a paper accepted for publication in          #
# Acta Crystallographica Section E. It conforms to the requirements of       #
# Notes for Authors for Acta Crystallographica Section E, and has been       #
# peer reviewed under the auspices of the IUCr Commission on Journals.       #
#                                                                            #
# Full details of the Crystallographic Information File format               #
# are given in the paper "The Crystallographic Information File (CIF):       #
# a New Standard Archive File for Crystallography" by S. R. Hall, F. H.      #
# Allen and I. D. Brown [Acta Cryst. (1991), A47, 655-685].                  #
#                                                                            #
# The current version of the core CIF dictionary is obtainable from          #
# ftp://ftp.iucr.org/pub/cif_core.dic.                                       #
#                                                                            #
# Software is freely available for graphical display of the structure(s)     #
# in this CIF. For information consult the CIF software page                 #
# http://www.iucr.org/resources/cif/software.                                #
#                                                                            #
# This file may be used for bona fide research purposes within the           #
# scientific community so long as proper attribution is given to the journal # 
# article from which it was obtained.                                        #
#                                                                            #
##############################################################################
data_Cd4Te5O14
_audit_creation_method     'SHELXL-2016/6'
_chemical_name_systematic
;
Pentacadmium tetrakis[oxidotellurate(IV)] dinitrate
;
_chemical_name_common     ?
_chemical_formula_moiety     'Cd4 O14 Te5'
_chemical_formula_sum     'Cd4 O14 Te5'
_chemical_formula_iupac     'Cd4 Te5 O14'
_chemical_formula_weight     1311.60
_chemical_melting_point     ?
_space_group_crystal_system     monoclinic
_space_group_name_H-M_alt     'C 2/c'
_space_group_name_Hall     '-C 2yc'
loop_
    _space_group_symop_operation_xyz
    'x, y, z'
    '-x, y, -z+1/2'
    'x+1/2, y+1/2, z'
    '-x+1/2, y+1/2, -z+1/2'
    '-x, -y, -z'
    'x, -y, z-1/2'
    '-x+1/2, -y+1/2, -z'
    'x+1/2, -y+1/2, z-1/2'
_cell_length_a     11.9074(3)
_cell_length_b     14.3289(3)
_cell_length_c     8.7169(2)
_cell_angle_alpha     90
_cell_angle_beta     113.6290(10)
_cell_angle_gamma     90
_cell_volume     1362.58(6)
_cell_formula_units_Z     4
_cell_measurement_reflns_used     8153
_cell_measurement_theta_min     2.3465
_cell_measurement_theta_max     36.599
_cell_measurement_temperature     296(2)
_exptl_crystal_description     'fragment'
_exptl_crystal_colour     'colourless'
_exptl_crystal_size_max     0.090
_exptl_crystal_size_mid     0.070
_exptl_crystal_size_min     0.060
_exptl_crystal_density_diffrn     6.394
_exptl_crystal_density_meas     ?
_exptl_crystal_density_method     ?
_exptl_crystal_F_000     2256
_exptl_absorpt_coefficient_mu     16.726
_exptl_absorpt_correction_type     multi-scan
_exptl_absorpt_process_details
;
(<i>SADABS</i>; Krause <i>et al.</i>, 2015)
;
_exptl_absorpt_correction_T_min     0.5952
_exptl_absorpt_correction_T_max     0.7471
_diffrn_ambient_temperature     296(2)
_diffrn_source     ?
_diffrn_radiation_type     MoK\a
_diffrn_radiation_wavelength     0.71073
_diffrn_measurement_device_type     'Bruker APEXII CCD'
_diffrn_measurement_method     '\w- and \f-scan'
_diffrn_detector_area_resol_mean     ?
_diffrn_reflns_number     18799
_diffrn_reflns_av_R_equivalents     0.0274
_diffrn_reflns_av_unetI/netI     0.0196
_diffrn_reflns_theta_min     2.843
_diffrn_reflns_theta_max     36.620
_diffrn_reflns_theta_full     25.242
_diffrn_measured_fraction_theta_max     0.999
_diffrn_measured_fraction_theta_full     0.999
_diffrn_reflns_limit_h_min     -19
_diffrn_reflns_limit_h_max     19
_diffrn_reflns_limit_k_min     -23
_diffrn_reflns_limit_k_max     23
_diffrn_reflns_limit_l_min     -14
_diffrn_reflns_limit_l_max     14
_refine_special_details     ?
_reflns_number_total     3373
_reflns_number_gt     3084
_reflns_threshold_expression     'I > 2\s(I)'
_refine_ls_structure_factor_coef     Fsqd
_refine_ls_matrix_type     full
_refine_ls_R_factor_all     0.0264
_refine_ls_R_factor_gt     0.0219
_refine_ls_wR_factor_gt     0.0392
_refine_ls_wR_factor_ref     0.0401
_refine_ls_goodness_of_fit_ref     1.208
_refine_ls_restrained_S_all     1.208
_refine_ls_number_reflns     3373
_refine_ls_number_parameters     106
_refine_ls_number_restraints     0
_refine_ls_hydrogen_treatment     undef
_refine_ls_weighting_scheme     calc
_refine_ls_weighting_details
              'w=1/[\s^2^(Fo^2^)+(0.0070P)^2^+7.0237P] where P=(Fo^2^+2Fc^2^)/3'
_atom_sites_solution_hydrogens     .
_atom_sites_solution_primary     ?
_atom_sites_solution_secondary     ?
_refine_ls_shift/su_max     0.001
_refine_ls_shift/su_mean     0.000
_refine_diff_density_max     1.099
_refine_diff_density_min     -1.525
_refine_ls_extinction_method     none
_refine_ls_extinction_coef     .
loop_
    _atom_type_symbol
    _atom_type_description
    _atom_type_scat_dispersion_real
    _atom_type_scat_dispersion_imag
    _atom_type_scat_source
    'Cd' 'Cd' -0.8075 1.2024
                         'International Tables Vol C Tables 4.2.6.8 and 6.1.1.4'
    'Te' 'Te' -0.5308 1.6751
                         'International Tables Vol C Tables 4.2.6.8 and 6.1.1.4'
    'O' 'O' 0.0106 0.0060
                         'International Tables Vol C Tables 4.2.6.8 and 6.1.1.4'
_computing_data_collection
;
APEX3 (Bruker, 2016)
;
_computing_cell_refinement
;
SAINT (Bruker, 2016)
;
_computing_data_reduction
;
SAINT (Bruker, 2016)
;
_computing_structure_solution
;
<i>SHELXT</i> (Sheldrick, 2015a)
;
_computing_structure_refinement
;
SHELXL (Sheldrick, 2015b)
;
_computing_molecular_graphics
;
ATOMS (Dowty, 2006)
;
_computing_publication_material
;
publCIF (Westrip, 2010)
;
loop_
    _atom_site_type_symbol
    _atom_site_label
    _atom_site_fract_x
    _atom_site_fract_y
    _atom_site_fract_z
    _atom_site_U_iso_or_equiv
    _atom_site_adp_type
    _atom_site_calc_flag
    _atom_site_occupancy
    _atom_site_disorder_assembly
    _atom_site_disorder_group
    Cd Cd1 0.32186(2) 0.14608(2) 0.44068(2) 0.01114(4) Uani d 1 . .
    Cd Cd2 0.000000 0.15438(2) 0.250000 0.01217(5) Uani d 1 . .
    Cd Cd3 0.000000 0.52705(2) 0.250000 0.01663(6) Uani d 1 . .
    Te Te1 0.15063(2) 0.02884(2) 0.04951(2) 0.00946(4) Uani d 1 . .
    Te Te2 0.15858(2) 0.33985(2) 0.15582(2) 0.01183(4) Uani d 1 . .
    Te Te3 0.000000 0.76224(2) 0.250000 0.01223(5) Uani d 1 . .
    O O1 0.0182(2) 0.41329(16) 0.0722(3) 0.0174(4) Uani d 1 . .
    O O2 0.0618(2) 0.08242(15) 0.5194(3) 0.0153(4) Uani d 1 . .
    O O3 0.0700(2) 0.23908(16) 0.0113(3) 0.0174(4) Uani d 1 . .
    O O4 0.15288(19) 0.26766(14) 0.3340(2) 0.0111(3) Uani d 1 . .
    O O5 0.16381(18) 0.05898(15) 0.2662(2) 0.0115(4) Uani d 1 . .
    O O6 0.19537(19) 0.46166(16) 0.3662(3) 0.0141(4) Uani d 1 . .
    O O7 0.3814(2) 0.17177(19) 0.2316(3) 0.0214(5) Uani d 1 . .
loop_
    _atom_site_aniso_label
    _atom_site_aniso_U_11
    _atom_site_aniso_U_22
    _atom_site_aniso_U_33
    _atom_site_aniso_U_12
    _atom_site_aniso_U_13
    _atom_site_aniso_U_23
    Cd1 0.01052(8) 0.01416(9) 0.00843(8) -0.00111(7) 0.00347(6) -0.00161(6)
    Cd2 0.00833(11) 0.01007(12) 0.01683(13) 0.000 0.00370(10) 0.000
    Cd3 0.01015(12) 0.01016(12) 0.02670(16) 0.000 0.00435(11) 0.000
    Te1 0.00891(7) 0.00993(7) 0.00892(7) -0.00007(6) 0.00293(5) -0.00049(6)
    Te2 0.00967(7) 0.01489(8) 0.01080(7) 0.00058(6) 0.00397(6) 0.00439(6)
    Te3 0.01272(11) 0.00968(10) 0.01572(11) 0.000 0.00719(9) 0.000
    O1 0.0112(9) 0.0151(10) 0.0205(10) 0.0015(8) 0.0005(8) 0.0000(8)
    O2 0.0174(10) 0.0133(9) 0.0168(10) 0.0057(8) 0.0084(8) 0.0045(8)
    O3 0.0243(11) 0.0148(10) 0.0095(9) -0.0062(9) 0.0030(8) -0.0013(8)
    O4 0.0142(9) 0.0105(8) 0.0085(8) -0.0014(7) 0.0043(7) 0.0010(7)
    O5 0.0112(8) 0.0130(9) 0.0097(8) -0.0010(7) 0.0035(7) -0.0027(7)
    O6 0.0100(8) 0.0163(10) 0.0137(9) -0.0035(7) 0.0024(7) 0.0018(8)
    O7 0.0193(11) 0.0301(13) 0.0147(10) -0.0132(10) 0.0070(9) -0.0012(9)
_geom_special_details
;
 All esds (except the esd in the dihedral angle between two l.s. planes)
 are estimated using the full covariance matrix.  The cell esds are taken
 into account individually in the estimation of esds in distances, angles
 and torsion angles; correlations between esds in cell parameters are only
 used when they are defined by crystal symmetry.  An approximate (isotropic)
 treatment of cell esds is used for estimating esds involving l.s. planes.
;
loop_
    _geom_bond_atom_site_label_1
    _geom_bond_atom_site_label_2
    _geom_bond_site_symmetry_2
    _geom_bond_distance
    _geom_bond_publ_flag
    Cd1 O7 . 2.235(2) y
    Cd1 O4 7_556 2.237(2) y
    Cd1 O5 . 2.262(2) y
    Cd1 O1 8_556 2.314(2) y
    Cd1 O6 7_556 2.353(2) y
    Cd1 O4 . 2.539(2) y
    Cd2 O4 2 2.327(2) y
    Cd2 O4 . 2.327(2) y
    Cd2 O5 2 2.339(2) y
    Cd2 O5 . 2.339(2) y
    Cd2 O2 2 2.395(2) y
    Cd2 O2 . 2.395(2) y
    Cd2 O3 . 2.809(2) y
    Cd2 O3 2 2.809(2) y
    Cd3 O1 2 2.318(2) y
    Cd3 O1 . 2.318(2) y
    Cd3 O6 2 2.330(2) y
    Cd3 O6 . 2.330(2) y
    Cd3 O7 4 2.478(3) y
    Cd3 O7 3_455 2.478(3) y
    Cd3 O1 6_566 2.860(2) y
    Cd3 O1 5_565 2.860(2) y
    Te1 O2 6 1.873(2) y
    Te1 O5 . 1.882(2) y
    Te1 O6 4_545 1.936(2) y
    Te1 O2 2 2.476(2) y
    Te2 O1 . 1.859(2) y
    Te2 O4 . 1.890(2) y
    Te2 O3 . 1.928(2) y
    Te2 O6 . 2.441(2) y
    Te3 O7 3_455 1.876(2) y
    Te3 O7 4 1.876(2) y
    Te3 O3 6_566 2.088(2) y
    Te3 O3 5_565 2.088(2) y
loop_
    _geom_angle_atom_site_label_1
    _geom_angle_atom_site_label_2
    _geom_angle_atom_site_label_3
    _geom_angle_site_symmetry_1
    _geom_angle_site_symmetry_3
    _geom_angle
    _geom_angle_publ_flag
    O7 Cd1 O5 . . 89.60(8) ?
    O4 Cd1 O5 7_556 . 132.70(7) ?
    O7 Cd1 O1 . 8_556 82.92(9) ?
    O4 Cd1 O1 7_556 8_556 90.83(8) ?
    O5 Cd1 O1 . 8_556 122.23(8) ?
    O7 Cd1 O6 . 7_556 147.00(9) ?
    O4 Cd1 O6 7_556 7_556 75.74(7) ?
    O5 Cd1 O6 . 7_556 80.31(7) ?
    O1 Cd1 O6 8_556 7_556 76.40(8) ?
    O7 Cd1 O4 . . 92.99(8) ?
    O4 Cd1 O4 7_556 . 75.55(8) ?
    O5 Cd1 O4 . . 78.97(7) ?
    O1 Cd1 O4 8_556 . 158.20(7) ?
    O6 Cd1 O4 7_556 . 115.38(7) ?
    O4 Cd2 O4 2 . 91.55(10) ?
    O4 Cd2 O5 2 2 81.98(7) ?
    O4 Cd2 O5 . 2 162.69(7) ?
    O4 Cd2 O5 2 . 162.69(7) ?
    O4 Cd2 O5 . . 81.98(7) ?
    O5 Cd2 O5 2 . 108.48(10) ?
    O4 Cd2 O2 2 2 95.61(7) ?
    O4 Cd2 O2 . 2 120.19(7) ?
    O5 Cd2 O2 2 2 76.60(7) ?
    O5 Cd2 O2 . 2 74.25(7) ?
    O4 Cd2 O2 2 . 120.19(7) ?
    O4 Cd2 O2 . . 95.61(7) ?
    O5 Cd2 O2 2 . 74.24(7) ?
    O5 Cd2 O2 . . 76.60(7) ?
    O2 Cd2 O2 2 . 128.99(11) ?
    O1 Cd3 O1 2 . 90.65(12) ?
    O1 Cd3 O6 2 2 70.32(8) ?
    O1 Cd3 O6 . 2 76.77(8) ?
    O1 Cd3 O6 2 . 76.77(8) ?
    O1 Cd3 O6 . . 70.32(8) ?
    O6 Cd3 O6 2 . 132.57(11) ?
    O1 Cd3 O7 2 4 138.48(8) ?
    O1 Cd3 O7 . 4 115.36(8) ?
    O6 Cd3 O7 2 4 143.97(8) ?
    O6 Cd3 O7 . 4 82.22(8) ?
    O1 Cd3 O7 2 3_455 115.35(8) ?
    O1 Cd3 O7 . 3_455 138.48(8) ?
    O6 Cd3 O7 2 3_455 82.22(8) ?
    O6 Cd3 O7 . 3_455 143.97(8) ?
    O7 Cd3 O7 4 3_455 66.35(10) ?
    O2 Te1 O5 6 . 98.70(9) ?
    O2 Te1 O6 6 4_545 91.48(10) ?
    O5 Te1 O6 . 4_545 92.74(9) ?
    O2 Te1 O2 6 2 76.42(10) ?
    O5 Te1 O2 . 2 80.70(8) ?
    O6 Te1 O2 4_545 2 165.07(9) ?
    O1 Te2 O4 . . 108.01(10) ?
    O1 Te2 O3 . . 89.85(10) ?
    O4 Te2 O3 . . 86.37(9) ?
    O1 Te2 O6 . . 75.66(9) ?
    O4 Te2 O6 . . 80.14(8) ?
    O3 Te2 O6 . . 155.89(9) ?
    O7 Te3 O7 3_455 4 92.57(17) ?
    O7 Te3 O3 3_455 6_566 92.56(10) ?
    O7 Te3 O3 4 6_566 86.72(9) ?
    O7 Te3 O3 3_455 5_565 86.72(9) ?
    O7 Te3 O3 4 5_565 92.56(10) ?
    O3 Te3 O3 6_566 5_565 178.97(13) ?
    O7 Cd1 O4 . 7_556 130.55(8) ?
    Te2 O1 Cd1 . 8_455 123.87(11) ?
    Te2 O1 Cd3 . . 116.49(11) ?
    Cd1 O1 Cd3 8_455 . 104.08(9) ?
    Te1 O2 Cd2 6_556 . 115.99(10) ?
    Te1 O2 Te1 6_556 2 103.58(10) ?
    Cd2 O2 Te1 . 2 90.75(7) ?
    Te2 O3 Te3 . 5_565 126.44(11) ?
    Te2 O4 Cd1 . 7_556 112.50(10) ?
    Te2 O4 Cd2 . . 113.86(9) ?
    Cd1 O4 Cd2 7_556 . 118.33(9) ?
    Te2 O4 Cd1 . . 113.10(9) ?
    Cd1 O4 Cd1 7_556 . 104.45(8) ?
    Cd2 O4 Cd1 . . 92.39(7) ?
    Te1 O5 Cd1 . . 120.92(10) ?
    Te1 O5 Cd2 . . 109.97(9) ?
    Cd1 O5 Cd2 . . 99.61(8) ?
    Te1 O6 Cd3 4 . 126.44(11) ?
    Te1 O6 Cd1 4 7_556 113.29(9) ?
    Cd3 O6 Cd1 . 7_556 102.51(8) ?
    Te1 O6 Te2 4 . 119.89(10) ?
    Cd3 O6 Te2 . . 96.53(7) ?
    Cd1 O6 Te2 7_556 . 91.58(8) ?
    Te3 O7 Cd1 3_545 . 121.22(12) ?
    Te3 O7 Cd3 3_545 3_545 100.54(11) ?
    Cd1 O7 Cd3 . 3_545 99.69(10) ?
_shelx_space_group_comment
;
The symmetry employed for this shelxl refinement is uniquely defined
by the following loop, which should always be used as a source of
symmetry information in preference to the above space-group names.
They are only intended as comments.
;
_shelx_estimated_absorpt_T_min     0.314
_shelx_estimated_absorpt_T_max     0.434
_shelx_hkl_file
;
   2   0   0   63.29    1.80
   2   0   0   66.69    1.90
   2   0   0   65.39    1.90
   2   0   0   67.79    2.20
  -2   0   0   68.09    2.20
  -2   0   0   66.19    2.20
  -2   0   0   68.69    1.90
  -4   0   0  137.49    4.50
   4   0   0  149.49    3.90
  -4   0   0  148.69    4.00
  -4   0   0  139.29    4.40
   4   0   0  138.89    4.40
  -6   0   0 8870.71  175.38
   6   0   0 8233.88  174.98
  -6   0   0 9091.89  174.38
  -6   0   0 8639.24  175.18
   6   0   0 8977.50  174.28
  -8   0   0  152.08    6.00
   8   0   0  142.29    4.70
  -8   0   0  142.29    4.90
  -8   0   0  123.19    5.50
  -8   0   0  145.49    5.70
 -10   0   0   41.00    3.00
 -10   0   0   39.00    3.90
 -10   0   0   38.90    3.70
 -10   0   0   38.00    3.90
  10   0   0   40.10    2.70
 -12   0   0 1698.53   39.80
 -12   0   0 1784.82   38.10
 -12   0   0 1728.03   40.40
 -12   0   0 1762.52   40.40
  12   0   0 1763.22   37.70
 -14   0   0  293.27   11.40
 -14   0   0  267.97   11.40
 -14   0   0  294.07   11.40
 -16   0   0    0.40    2.80
 -16   0   0    5.80    3.10
 -16   0   0    5.10    3.00
 -18   0   0  248.48   12.40
 -18   0   0  222.68   11.30
   3  -1   0    2.40    0.70
  -3  -1   0    1.40    0.90
  -3  -1   0    2.70    0.50
   3  -1   0    2.50    0.80
  -3  -1   0    3.60    0.90
  -3  -1   0    3.40    0.70
  -3  -1   0    2.20    0.80
  -3   1   0    1.50    0.80
   3   1   0    2.50    0.60
  -3   1   0    3.10    1.00
   3   1   0    1.40    0.80
  -3   1   0    1.60    0.60
  -5  -1   0  478.65   10.70
  -5  -1   0  458.75   11.50
  -5  -1   0  484.65   11.40
  -5  -1   0  470.65   11.50
   5  -1   0  499.25   11.00
   5  -1   0  468.95   11.50
  -5   1   0  470.45   11.70
   5   1   0  472.75   11.40
  -5   1   0  474.95   11.50
   5   1   0  484.95   10.70
  -5   1   0  482.25   11.00
  -7  -1   0   41.30    3.10
   7  -1   0   40.70    2.30
  -7  -1   0   42.50    2.40
  -7  -1   0   38.30    3.00
  -7  -1   0   40.80    3.10
   7   1   0   45.40    2.20
  -7   1   0   42.90    2.60
  -7   1   0   36.10    3.00
  -7   1   0   42.40    3.10
  -9  -1   0    2.20    1.70
  -9  -1   0    0.60    1.60
   9  -1   0    2.90    1.20
  -9  -1   0    2.70    1.80
  -9  -1   0    1.90    1.20
  -9   1   0    3.70    1.50
   9   1   0    2.00    1.00
  -9   1   0    2.10    1.80
  -9   1   0    6.70    2.10
 -11  -1   0  325.97   11.00
  11  -1   0  315.37    9.20
 -11  -1   0  319.97   11.00
 -11  -1   0  328.87    9.10
 -11  -1   0  306.17   10.50
 -11   1   0  313.17   10.80
 -11   1   0  319.97   11.00
  11   1   0  328.67    8.90
 -11   1   0  319.87   10.70
 -11   1   0  329.07    9.70
 -13  -1   0   59.99    5.60
 -13  -1   0   62.29    5.70
 -13  -1   0   67.99    5.50
 -13   1   0   75.19    5.90
 -13   1   0   73.79    5.70
 -13   1   0   70.09    5.80
 -13   1   0   68.79    4.40
 -15  -1   0   12.40    3.50
 -15  -1   0   12.60    3.60
 -15  -1   0    9.60    3.50
 -15   1   0   12.00    3.60
 -15   1   0   16.30    3.70
 -15   1   0   11.50    3.60
 -17  -1   0  108.79    7.90
 -17  -1   0  114.99    8.60
 -17   1   0  116.19    8.40
 -17   1   0  119.49    8.40
   0  -2   0    2.90    0.40
   0  -2   0    3.20    0.40
   0  -2   0    3.40    0.40
   0   2   0    2.60    0.50
   0   2   0    3.50    0.50
   2  -2   0   71.49    2.30
  -2  -2   0   69.89    2.50
   2  -2   0   72.29    2.50
  -2  -2   0   74.09    2.50
  -2  -2   0   76.99    1.90
  -2  -2   0   72.59    2.50
   2  -2   0   72.79    1.90
  -2  -2   0   73.79    2.40
  -2   2   0   72.49    2.50
   2   2   0   66.99    1.90
   2   2   0   74.69    2.50
   2   2   0   71.39    1.80
  -2   2   0   71.59    2.30
  -4  -2   0  106.19    3.60
   4  -2   0  102.39    3.70
  -4  -2   0  109.89    3.90
  -4  -2   0  101.39    3.70
  -4  -2   0  108.29    2.70
  -4  -2   0  108.49    3.00
   4  -2   0  113.99    3.50
  -4  -2   0  101.39    3.70
  -4   2   0  109.39    3.90
  -4   2   0  108.39    3.50
  -4   2   0  110.49    3.70
   4   2   0  105.49    3.70
  -6  -2   0    4.00    0.90
   6  -2   0    2.80    1.00
  -6  -2   0    1.30    1.30
  -6  -2   0    3.50    1.30
  -6  -2   0    4.40    1.40
  -6   2   0    2.40    1.00
  -6   2   0    2.60    1.30
   6   2   0    4.00    0.90
   6   2   0    3.90    1.20
  -6   2   0    3.20    1.30
  -8  -2   0   11.70    2.20
  -8  -2   0    9.40    2.00
   8  -2   0   11.60    1.60
  -8  -2   0   10.40    1.40
  -8  -2   0    8.40    2.00
   8   2   0   13.10    1.50
  -8   2   0   11.70    2.20
  -8   2   0    8.90    1.90
  -8   2   0   16.40    2.00
  10  -2   0  129.69    5.10
 -10  -2   0  132.99    6.20
 -10  -2   0  133.29    4.70
 -10  -2   0  130.39    6.40
 -10  -2   0  140.39    6.30
 -10   2   0  125.99    6.10
 -10   2   0  136.59    5.60
  10   2   0  139.29    4.70
 -10   2   0  142.89    6.80
 -12  -2   0   21.40    3.50
  12  -2   0   23.30    2.70
 -12  -2   0   21.90    3.50
 -12  -2   0   27.20    3.80
 -12   2   0   19.20    3.30
 -12   2   0   26.50    3.20
 -12   2   0   17.70    3.40
 -12   2   0   15.10    3.40
 -14  -2   0   36.30    4.90
 -14  -2   0   48.50    5.20
 -14  -2   0   43.70    4.90
 -14   2   0   37.50    5.00
 -14   2   0   41.60    5.00
 -14   2   0   40.10    5.00
 -16  -2   0   42.40    8.10
 -16  -2   0   38.40    5.20
 -16  -2   0   34.60    5.30
 -16   2   0   35.90    5.30
 -16   2   0   38.30    5.30
 -16   2   0   42.40    5.60
 -18  -2   0   37.20    5.60
 -18   2   0   31.50    5.40
 -18   2   0   33.60    5.50
  -1  -3   0  285.27    6.50
  -1  -3   0  288.37    6.70
  -1  -3   0  293.47    6.50
   1  -3   0  287.27    6.80
   1  -3   0  296.37    6.30
  -1   3   0  281.87    6.80
  -1   3   0  289.07    6.50
   3  -3   0 9168.08  191.28
   3  -3   0 9392.36  189.18
  -3  -3   0 9836.22  189.18
  -3  -3   0 9188.48  189.18
  -3  -3   0 9022.00  189.38
  -3  -3   0 9999.00  188.28
   3  -3   0 9743.83  188.58
   3   3   0 9457.15  188.98
  -3   3   0 9498.45  190.08
  -3   3   0 9240.67  189.28
   3   3   0 9713.83  187.88
   3   3   0 9976.50  188.38
  -5  -3   0   17.00    1.90
   5  -3   0   18.60    1.80
  -5  -3   0   21.60    2.00
  -5  -3   0   17.50    1.90
  -5  -3   0   21.60    2.20
   5  -3   0   13.70    2.10
  -5  -3   0   16.50    1.30
  -5  -3   0   20.00    0.90
  -5   3   0   14.80    1.60
   5   3   0   15.90    1.80
  -5   3   0   22.10    2.00
  -5   3   0   18.90    2.10
  -7  -3   0  275.87    8.30
  -7  -3   0  270.17    8.50
  -7  -3   0  283.37    6.90
   7  -3   0  275.97    7.70
  -7  -3   0  271.47    8.20
  -7  -3   0  280.87    6.90
  -7   3   0  278.27    8.00
  -7   3   0  277.17    8.20
   7   3   0  285.47    7.00
  -7   3   0  266.57    8.60
  -9  -3   0 2628.34   55.29
   9  -3   0 2594.64   54.09
  -9  -3   0 2595.24   52.99
  -9  -3   0 2569.94   55.59
  -9  -3   0 2535.95   55.09
  -9   3   0 2644.94   54.59
  -9   3   0 2574.64   55.79
  -9   3   0 2581.64   55.19
   9   3   0 2593.44   52.99
 -11  -3   0  111.89    5.90
  11  -3   0  110.19    4.90
 -11  -3   0  100.69    6.10
 -11  -3   0   86.49    5.60
 -11   3   0  107.09    6.40
 -11   3   0   99.89    5.80
 -11   3   0  114.99    5.50
  11   3   0   97.39    4.40
  13  -3   0   35.60    3.50
 -13  -3   0   38.20    4.70
 -13  -3   0   40.20    4.80
 -13  -3   0   38.90    4.40
 -13   3   0   40.80    5.00
 -13   3   0   30.50    4.20
 -13   3   0   38.40    4.00
 -13   3   0   38.90    4.80
 -15  -3   0  419.56   15.60
 -15  -3   0  458.15   15.40
 -15  -3   0  462.85   15.20
 -15   3   0  440.26   15.90
 -15   3   0  453.45   15.60
 -15   3   0  453.75   15.70
 -17  -3   0  103.89    8.00
 -17   3   0  117.69    8.50
 -17   3   0  105.59    8.40
   0  -4   0    0.00    0.60
   0  -4   0    1.10    0.60
   0  -4   0    0.90    0.60
   2  -4   0  573.14   12.40
  -2  -4   0  533.25   12.40
  -2  -4   0  549.45   12.20
   2  -4   0  553.24   11.60
   2  -4   0  538.65   12.40
  -2  -4   0  566.64   12.00
  -2   4   0  544.95   12.50
  -2   4   0  555.74   12.00
   4  -4   0   82.69    2.40
   4  -4   0   78.79    3.40
  -4  -4   0   79.69    3.40
  -4  -4   0   76.69    3.30
   4  -4   0   84.19    3.20
  -4   4   0   77.09    3.40
  -4   4   0   76.19    3.10
   4   4   0   79.39    2.00
   4   4   0   78.69    3.30
   6  -4   0   11.90    1.50
  -6  -4   0   11.30    1.00
  -6  -4   0   12.30    2.00
  -6  -4   0   11.80    1.80
   6  -4   0   14.90    1.30
  -6  -4   0   13.90    1.80
  -6   4   0   11.30    1.90
   6   4   0    9.10    1.60
  -6   4   0   10.90    1.60
  -6   4   0   13.30    1.90
  -8  -4   0  552.44   14.50
  -8  -4   0  555.14   14.90
  -8  -4   0  575.84   12.50
   8  -4   0  564.24   13.90
  -8  -4   0  547.95   14.50
  -8   4   0  561.64   15.10
  -8   4   0  573.24   14.30
  -8   4   0  584.14   14.60
   8   4   0  549.25   12.80
 -10  -4   0    0.00    1.80
 -10  -4   0    0.30    1.70
 -10  -4   0    0.80    0.80
 -10  -4   0    0.40    1.70
  10  -4   0    1.30    1.30
 -10   4   0    0.20    1.80
  10   4   0    0.40    0.90
 -10   4   0   -0.20    1.90
 -10   4   0    3.50    1.80
 -12  -4   0    7.40    2.40
  12  -4   0   11.20    2.20
 -12  -4   0    8.90    2.80
 -12  -4   0    8.60    2.60
 -12   4   0   12.10    2.90
 -12   4   0   11.20    2.60
 -12   4   0    6.20    2.70
 -14  -4   0  345.87   12.20
 -14  -4   0  324.37   12.30
 -14   4   0  325.17   11.40
 -14   4   0  325.77   12.50
 -14   4   0  314.47   12.30
 -14   4   0  320.77   12.80
 -16  -4   0    2.40    2.90
 -16   4   0    2.30    3.00
 -16   4   0   -2.00    2.90
 -18  -4   0   15.00    4.20
 -18   4   0   13.90    4.40
 -18   4   0   12.40    4.10
  -1  -5   0    5.30    0.90
  -1  -5   0    6.30    1.10
   1  -5   0   11.40    1.40
   1  -5   0    7.40    0.90
  -1  -5   0    8.70    1.10
   1  -5   0    7.40    1.00
  -1   5   0    7.50    1.20
  -3  -5   0   15.40    1.60
   3  -5   0   17.80    1.10
   3  -5   0   16.50    1.70
  -3  -5   0   17.90    1.80
   3  -5   0   20.40    1.90
   3   5   0   18.90    1.60
  -3   5   0   13.30    1.60
   3   5   0   18.90    1.20
  -3   5   0   18.30    1.50
   5  -5   0    5.40    0.80
  -5  -5   0    3.70    1.20
   5  -5   0    1.90    1.00
  -5  -5   0    5.80    1.50
   5   5   0    4.00    1.20
  -5   5   0    3.00    1.30
  -5   5   0    3.20    1.20
  -5   5   0    2.80    1.20
   7  -5   0   40.90    1.80
  -7  -5   0   38.90    3.10
   7  -5   0   37.10    2.70
  -7   5   0   37.30    2.90
  -7   5   0   37.40    3.00
  -7   5   0   39.90    3.40
  -9  -5   0    8.40    2.20
  -9  -5   0    8.70    2.30
  -9  -5   0    6.70    0.90
   9  -5   0    5.90    1.70
   9  -5   0    6.30    1.10
  -9  -5   0    6.70    2.00
  -9   5   0    9.40    2.10
   9   5   0    7.80    1.30
  -9   5   0    6.80    2.10
  -9   5   0    2.40    1.90
 -11  -5   0    7.80    2.30
 -11  -5   0    8.50    2.80
 -11  -5   0    8.00    2.40
  11  -5   0    8.00    2.00
 -11   5   0    6.70    2.30
 -11   5   0    6.30    2.50
 -11   5   0    6.30    2.70
 -13  -5   0    7.90    2.70
  13  -5   0    7.40    2.20
 -13  -5   0    7.80    2.60
 -13   5   0    5.50    3.00
 -13   5   0    4.60    2.50
 -13   5   0    9.30    2.90
 -15  -5   0    0.70    2.70
 -15   5   0    2.60    3.10
 -15   5   0   -3.50    2.60
 -15   5   0   -1.50    2.60
 -15   5   0    5.10    3.40
 -17  -5   0   18.20    4.00
 -17   5   0   15.90    4.20
 -17   5   0   16.00    4.60
   0  -6   0 2235.78   45.20
   0  -6   0 2196.28   44.90
   0  -6   0 2189.78   45.30
  -2  -6   0  576.84   13.50
   2  -6   0  604.74   13.60
  -2  -6   0  582.34   13.10
   2  -6   0  586.14   12.70
  -2  -6   0  555.14   13.10
  -2   6   0  567.94   12.90
  -2   6   0  592.44   13.70
   4  -6   0  542.75   13.20
  -4  -6   0  539.15   13.20
   4  -6   0  552.64   11.80
  -4  -6   0  552.54   13.10
   4   6   0  527.45   12.80
  -4   6   0  542.35   12.60
   4   6   0  546.85   11.80
  -4   6   0  530.85   13.40
  -6  -6   0 1594.84   34.10
   6  -6   0 1604.44   31.90
   6  -6   0 1565.34   33.80
  -6  -6   0 1543.55   34.10
  -6   6   0 1534.35   34.00
  -6   6   0 1563.64   34.50
   6   6   0 1504.75   33.50
  -6   6   0 1583.44   33.50
   8  -6   0    9.40    1.00
   8  -6   0    7.50    1.70
  -8  -6   0    6.30    1.90
  -8   6   0    5.40    1.80
  -8   6   0   10.10    2.40
  -8   6   0   10.00    2.20
  10  -6   0  116.79    5.50
 -10  -6   0  128.99    6.20
 -10   6   0  125.89    6.10
 -10   6   0  112.49    6.40
 -10   6   0  124.49    6.10
 -12  -6   0  271.57   10.40
  12  -6   0  278.97    9.80
 -12   6   0  292.97   11.60
 -12   6   0  303.77   10.60
 -12   6   0  309.77   11.00
 -14  -6   0   -1.40    2.40
  14  -6   0    1.30    1.90
 -14   6   0   -1.20    2.80
 -14   6   0    2.40    2.70
 -14   6   0    1.20    2.50
 -16  -6   0   19.40    3.90
 -16   6   0   23.60    4.70
 -16   6   0   28.00    5.00
  -1  -7   0  282.77    7.70
   1  -7   0  287.87    7.30
  -1  -7   0  294.57    7.40
   1  -7   0  298.07    7.40
   1  -7   0  286.37    7.80
  -1  -7   0  286.77    7.50
  -1   7   0  289.97    7.90
   3  -7   0  907.91   20.20
   3  -7   0  920.41   18.90
  -3  -7   0  865.91   20.10
  -3  -7   0  880.71   19.70
  -3   7   0  858.61   20.20
  -3   7   0  888.11   19.40
  -5  -7   0  230.58    7.40
   5  -7   0  240.38    5.80
  -5  -7   0  222.38    7.20
   5  -7   0  250.47    7.40
   5   7   0  219.78    6.90
  -5   7   0  239.98    6.90
  -5   7   0  234.78    7.70
   5   7   0  228.78    5.70
  -7  -7   0    8.00    1.90
  -7  -7   0    6.30    1.80
   7  -7   0    8.00    0.90
   7  -7   0    4.50    1.60
  -7   7   0    7.40    1.90
  -7   7   0    5.70    1.70
  -7   7   0    7.30    2.00
   9  -7   0  378.76   11.00
  -9  -7   0  351.76   11.20
  -9   7   0  358.36   10.90
   9   7   0  339.87    8.90
  -9   7   0  378.56   11.40
  -9   7   0  368.36   12.00
 -11  -7   0  152.38    7.30
  11  -7   0  161.68    6.90
 -11   7   0  163.88    7.50
 -11   7   0  149.39    8.00
 -11   7   0  160.18    7.40
  13  -7   0    0.40    1.80
 -13  -7   0   -1.00    2.20
 -13   7   0    0.00    2.40
 -13   7   0    0.30    2.70
 -13   7   0    1.90    2.40
 -15  -7   0   60.49    6.00
 -15   7   0   72.59    7.30
 -15   7   0   67.49    6.40
 -15   7   0   65.19    6.40
 -17  -7   0   49.40    5.90
 -17   7   0   53.29    6.30
 -17   7   0   48.40    6.70
   0  -8   0  308.67    7.90
   0  -8   0  294.37    8.00
   0  -8   0  304.47    8.20
  -2  -8   0   57.39    3.10
   2  -8   0   65.69    2.70
  -2  -8   0   60.79    2.90
  -2  -8   0   57.99    2.90
   2  -8   0   65.79    3.30
  -2   8   0   60.79    3.30
  -2   8   0   61.29    2.70
  -4  -8   0   97.89    4.50
  -4  -8   0   96.69    4.20
   4  -8   0   99.99    3.30
   4  -8   0  105.09    4.50
   4   8   0   98.39    3.40
  -4   8   0  101.69    4.60
  -4   8   0  103.79    3.90
  -6  -8   0  194.08    6.80
   6  -8   0  194.08    4.90
  -6  -8   0  182.58    6.90
   6  -8   0  176.68    6.60
  -6   8   0  194.48    6.30
   6   8   0  179.98    4.50
  -6   8   0  184.48    6.90
  -6   8   0  191.48    7.20
   8  -8   0    9.40    1.00
   8  -8   0   10.90    2.10
  -8  -8   0    9.80    2.30
  -8   8   0    8.20    2.20
  -8   8   0   10.50    2.50
  -8   8   0   10.10    2.20
  10  -8   0   65.59    4.60
 -10  -8   0   74.39    5.10
 -10   8   0   70.89    4.90
 -10   8   0   64.59    4.90
 -10   8   0   63.89    5.30
 -12  -8   0   74.09    5.60
  12  -8   0   72.29    5.10
 -12   8   0   78.19    5.80
 -12   8   0   69.89    6.30
 -12   8   0   66.79    5.30
 -14  -8   0    7.10    2.90
  14  -8   0    6.60    2.50
 -14   8   0    4.70    3.40
 -14   8   0    5.00    3.00
 -14   8   0    5.10    3.20
 -16  -8   0   38.00    5.10
 -16   8   0   33.90    6.00
 -16   8   0   43.50    6.50
 -16   8   0   32.10    5.00
  -1  -9   0  136.89    4.90
  -1  -9   0  140.19    5.00
   1  -9   0  128.09    5.00
   1  -9   0  135.79    4.60
   1  -9   0  135.59    4.60
  -1  -9   0  142.29    4.70
  -1   9   0  134.39    5.10
  -3  -9   0  516.15   12.90
   3  -9   0  524.35   13.50
   3  -9   0  539.45   12.30
  -3  -9   0  534.45   13.60
  -3  -9   0  535.25   12.90
  -3   9   0  535.75   12.70
  -3   9   0  516.65   13.70
  -5  -9   0   36.50    3.10
  -5  -9   0   41.00    3.30
   5  -9   0   41.00    2.00
   5  -9   0   41.30    3.20
   5   9   0   34.70    2.10
  -5   9   0   40.90    3.40
  -5   9   0   44.30    2.90
  -7  -9   0   44.60    3.80
  -7  -9   0   40.20    3.80
   7  -9   0   41.90    1.90
   7  -9   0   39.30    3.60
  -7   9   0   37.70    3.70
  -7   9   0   42.90    3.40
  -9  -9   0  174.68    7.30
   9  -9   0  172.08    7.30
  -9   9   0  173.08    7.10
  -9   9   0  164.38    7.50
  -9   9   0  170.38    8.00
 -11  -9   0   10.20    2.80
  11  -9   0   13.80    2.80
 -11   9   0   14.20    3.30
 -11   9   0   16.40    3.20
 -11   9   0   10.80    3.20
 -13  -9   0   14.10    3.30
  13  -9   0   14.50    3.10
 -13   9   0    8.80    3.20
 -13   9   0   10.60    3.10
 -13   9   0    5.90    3.50
  15  -9   0   34.80    4.50
 -15  -9   0   34.10    4.80
 -15   9   0   31.40    4.80
 -15   9   0   31.00    5.10
   0 -10   0 3284.27   66.99
   0 -10   0 3304.87   66.59
   0 -10   0 3178.18   67.09
   0  10   0 3242.98   67.19
  -2 -10   0   15.00    1.90
   2 -10   0   19.30    2.50
  -2 -10   0   14.10    2.00
   2 -10   0   17.70    1.90
  -2 -10   0   14.20    1.80
  -2  10   0   16.10    1.80
  -2  10   0   12.60    2.00
  -4 -10   0   12.50    2.00
  -4 -10   0   14.30    2.30
   4 -10   0    9.00    1.80
   4 -10   0   11.00    1.40
  -4  10   0   10.70    1.70
  -4  10   0   12.00    2.20
   4  10   0   10.20    1.50
  -6 -10   0 1779.92   39.00
  -6 -10   0 1722.23   39.50
   6 -10   0 1835.32   36.60
   6 -10   0 1836.52   39.50
  -6  10   0 1759.02   38.20
   6  10   0 1755.72   36.50
  -6  10   0 1734.93   39.80
  -6  10   0 1743.33   39.50
  -8 -10   0   -1.10    1.50
   8 -10   0    1.60    1.80
  -8  10   0    0.30    1.80
  -8  10   0    1.50    1.70
  -8  10   0    1.70    1.70
  10 -10   0    0.50    1.70
 -10 -10   0    2.40    2.00
 -10  10   0    2.90    2.20
 -10  10   0    0.60    2.20
 -10  10   0    0.20    2.10
 -12 -10   0  515.35   15.90
  12 -10   0  509.75   15.80
 -12  10   0  515.75   17.40
 -12  10   0  554.24   17.00
 -12  10   0  532.65   16.10
 -14 -10   0    5.80    2.90
  14 -10   0   10.60    3.00
 -14  10   0   11.10    3.80
 -14  10   0    6.90    3.00
 -16 -10   0   10.50    3.50
 -16  10   0    9.10    3.80
 -16  10   0    5.50    3.90
  -1 -11   0   65.59    3.60
  -1 -11   0   62.99    3.50
   1 -11   0   58.79    3.20
   1 -11   0   58.09    3.60
  -1 -11   0   59.79    3.20
   1 -11   0   65.39    3.30
  -1  11   0   62.49    3.70
  -1  11   0   58.99    3.20
  -3 -11   0  159.28    5.80
   3 -11   0  154.68    6.20
  -3 -11   0  146.29    5.60
   3 -11   0  157.68    5.20
  -3 -11   0  154.38    6.20
  -3  11   0  151.78    6.30
  -3  11   0  152.38    5.40
   5 -11   0    5.50    1.10
   5 -11   0    7.50    2.10
  -5 -11   0    9.70    2.10
  -5 -11   0    7.30    2.00
  -5  11   0    7.00    1.70
   5  11   0    8.30    1.50
  -5  11   0    4.70    1.90
  -7 -11   0  181.18    7.80
   7 -11   0  171.28    7.30
  -7 -11   0  167.08    7.10
  -7  11   0  169.88    7.70
  -7  11   0  169.88    7.50
  -7  11   0  177.88    6.70
   9 -11   0   79.39    5.50
  -9 -11   0   90.79    5.60
  -9  11   0   79.79    5.60
  -9  11   0   78.39    5.90
  -9  11   0   83.69    5.20
 -11 -11   0   27.00    3.90
  11 -11   0   34.50    4.40
 -11  11   0   30.80    4.80
 -11  11   0   26.00    3.80
 -11  11   0   23.70    3.90
 -13 -11   0  101.79    6.90
  13 -11   0  105.89    6.90
 -13  11   0  109.79    7.10
 -13  11   0  117.19    7.90
 -15 -11   0   22.60    4.20
  15 -11   0   21.70    4.20
 -15  11   0   22.90    4.30
 -15  11   0   13.70    4.40
   0 -12   0  228.48    7.70
   0 -12   0  226.18    7.40
   0 -12   0  224.78    7.10
   0  12   0  229.08    7.70
   2 -12   0   59.39    3.90
   2 -12   0   56.89    3.20
  -2 -12   0   60.99    3.50
  -2 -12   0   61.89    3.90
  -2 -12   0   59.99    3.70
  -2  12   0   61.09    4.00
  -2  12   0   59.19    3.30
  -4 -12   0   20.60    2.60
   4 -12   0   25.80    2.10
  -4 -12   0   21.10    2.80
   4 -12   0   21.60    3.00
   4  12   0   19.90    2.20
  -4  12   0   20.10    2.90
  -4  12   0   20.00    2.40
  -6 -12   0   76.09    4.70
   6 -12   0   70.09    3.00
   6 -12   0   68.19    4.80
  -6 -12   0   70.89    5.00
  -6  12   0   76.69    4.30
  -6  12   0   72.59    5.00
  -6  12   0   75.59    5.20
   8 -12   0    5.10    2.30
  -8 -12   0    3.20    2.10
  -8  12   0    4.50    2.00
  -8  12   0    3.80    2.40
  -8  12   0    3.10    2.00
  10 -12   0    2.90    2.20
 -10 -12   0    3.20    2.40
 -10  12   0    4.50    2.60
 -10  12   0    5.00    2.60
 -10  12   0    6.10    2.80
  12 -12   0   65.89    5.80
 -12 -12   0   65.39    5.90
 -12  12   0   55.79    6.10
 -12  12   0   71.69    5.80
 -12  12   0   77.49    6.60
  14 -12   0    1.40    2.80
 -14 -12   0   -0.80    2.70
 -14  12   0   -1.40    2.90
 -14  12   0    1.90    2.70
   1 -13   0    2.40    1.30
   1 -13   0    1.80    1.50
  -1 -13   0    0.50    1.10
  -1 -13   0   -0.80    1.20
   1 -13   0    3.60    1.40
  -1 -13   0    1.70    1.40
   1  13   0    1.00    1.20
  -1  13   0    1.50    1.10
  -1  13   0    2.40    1.40
  -3 -13   0 2535.25   53.09
   3 -13   0 2480.65   52.09
   3 -13   0 2454.75   53.99
  -3 -13   0 2491.25   52.79
  -3 -13   0 2458.05   53.79
  -3  13   0 2517.85   54.09
  -3  13   0 2504.65   52.59
  -5 -13   0   29.60    3.70
   5 -13   0   26.50    3.60
  -5 -13   0   25.10    3.10
   5 -13   0   27.80    2.10
  -5  13   0   29.10    3.70
  -5  13   0   20.80    2.60
  -5  13   0   25.90    3.40
   5  13   0   24.50    2.40
  -7 -13   0   22.10    3.50
   7 -13   0   24.90    3.60
  -7 -13   0   25.00    3.40
  -7  13   0   28.60    3.20
  -7  13   0   30.90    4.20
  -7  13   0   22.80    3.40
   9 -13   0  994.30   25.80
  -9 -13   0  976.60   25.10
  -9  13   0  996.20   26.60
  -9  13   0  967.50   26.10
  -9  13   0  999.60   24.40
 -11 -13   0   80.89    6.10
  11 -13   0   79.19    6.20
 -11  13   0   79.29    7.10
 -11  13   0   80.59    5.90
 -11  13   0   90.79    6.90
  13 -13   0    0.30    2.50
 -13 -13   0    1.70    2.80
 -13  13   0   -2.80    2.70
 -13  13   0    2.80    2.80
  15 -13   0  275.87   12.00
 -15 -13   0  270.17   11.90
 -15  13   0  248.28   11.50
 -15  13   0  286.57   13.20
   0 -14   0   34.50    3.10
   0 -14   0   26.90    3.20
   0 -14   0   30.90    3.10
   0  14   0   35.00    3.20
  -2 -14   0   59.19    4.10
  -2 -14   0   51.89    3.70
  -2 -14   0   61.79    4.30
   2 -14   0   53.79    3.50
   2 -14   0   60.99    4.40
   2  14   0   59.09    3.80
  -2  14   0   59.99    3.60
  -2  14   0   54.99    4.20
  -4 -14   0    4.30    1.80
   4 -14   0    3.60    2.00
  -4 -14   0    4.90    2.10
   4 -14   0    5.10    1.40
  -4  14   0    8.70    2.40
  -4  14   0    5.80    1.70
   4  14   0    8.30    1.90
  -6 -14   0    5.50    2.40
  -6 -14   0   10.90    2.50
   6 -14   0    7.20    2.50
  -6  14   0    6.50    2.50
  -6  14   0    5.60    2.50
  -6  14   0   11.00    2.30
  -8 -14   0  209.58    8.80
   8 -14   0  216.08    9.40
  -8  14   0  218.18    9.80
  -8  14   0  195.68    9.10
  -8  14   0  197.48    8.00
 -10 -14   0   32.50    4.40
  10 -14   0   30.50    4.60
 -10  14   0   28.50    4.00
 -10  14   0   31.60    4.60
 -10  14   0   26.70    4.40
 -12 -14   0    0.80    2.50
  12 -14   0    1.70    2.60
 -12  14   0   -0.30    2.80
 -12  14   0    3.10    2.90
  14 -14   0  172.88    9.60
 -14 -14   0  174.78    9.20
 -14  14   0  179.88   10.50
 -14  14   0  137.39   12.00
  -1 -15   0   41.30    4.10
  -1 -15   0   35.80    3.70
   1 -15   0   38.30    4.00
   1 -15   0   38.20    3.30
  -1 -15   0   41.20    3.40
  -1  15   0   35.80    3.10
  -1  15   0   39.20    3.70
   1  15   0   31.90    3.20
   3 -15   0    0.60    1.80
  -3 -15   0    3.50    1.80
  -3 -15   0    1.00    1.60
  -3 -15   0    3.30    1.60
   3 -15   0    1.50    1.20
  -3  15   0    0.40    1.70
   3  15   0    2.60    1.40
  -3  15   0    3.30    1.50
   3  15   0    1.70    1.40
   5 -15   0    8.90    1.60
   5 -15   0    7.00    2.50
  -5 -15   0    4.50    2.10
  -5 -15   0    7.90    2.50
  -5  15   0    5.60    2.30
  -5  15   0    7.90    2.00
  -5  15   0    5.80    2.40
  -7 -15   0   33.80    4.60
   7 -15   0   29.40    4.40
  -7 -15   0   26.30    3.80
  -7  15   0   20.50    3.70
  -7  15   0   34.60    4.70
  -7  15   0   35.00    3.60
  -9 -15   0    3.20    2.40
   9 -15   0    4.00    2.50
  -9  15   0    0.70    2.60
  -9  15   0    3.50    2.70
  -9  15   0    2.20    2.30
  11 -15   0    1.90    2.70
 -11 -15   0   -1.20    2.40
 -11  15   0   -0.10    2.60
 -11  15   0    2.90    2.60
  13 -15   0   10.60    3.50
 -13 -15   0    7.90    3.40
 -13  15   0    9.10    4.10
   0 -16   0 1464.65   33.00
   0 -16   0 1463.25   34.10
   0 -16   0 1454.15   33.50
   0  16   0 1450.15   33.20
   0  16   0 1439.66   33.90
  -2 -16   0    5.60    2.10
   2 -16   0    6.20    1.90
  -2 -16   0    9.40    2.30
   2 -16   0    4.90    2.30
  -2 -16   0    7.80    2.10
  -2  16   0    9.20    2.10
   2  16   0    3.60    1.60
  -2  16   0    4.60    2.00
  -4 -16   0   62.29    4.50
  -4 -16   0   61.39    5.10
   4 -16   0   63.99    5.30
   4 -16   0   56.09    3.50
   4  16   0   62.89    4.30
  -4  16   0   61.39    5.20
  -4  16   0   63.99    5.20
  -4  16   0   59.09    4.10
   4  16   0   66.49    4.30
  -6 -16   0  861.31   22.50
  -6 -16   0  882.81   23.90
   6 -16   0  871.21   23.90
  -6  16   0  924.11   24.40
  -6  16   0  862.61   21.80
  -6  16   0  859.41   23.80
   8 -16   0   22.10    4.00
  -8 -16   0   31.30    4.20
  -8  16   0   21.00    4.10
  -8  16   0   20.80    4.10
  -8  16   0   20.70    3.30
  10 -16   0   47.50    5.70
 -10 -16   0   48.10    5.20
 -10  16   0   47.60    6.10
 -10  16   0   44.20    5.00
 -12 -16   0  254.67   10.90
  12 -16   0  229.08   11.40
 -12  16   0  262.77   12.50
   1 -17   0   37.60    4.00
  -1 -17   0   34.80    3.70
  -1 -17   0   35.20    4.10
   1 -17   0   29.90    4.00
  -1 -17   0   36.40    4.10
  -1  17   0   36.10    3.60
  -1  17   0   36.00    4.10
   1  17   0   32.50    3.70
  -3 -17   0   67.49    5.20
   3 -17   0   59.69    5.10
   3 -17   0   59.49    3.90
  -3 -17   0   50.39    4.20
  -3  17   0   62.99    5.10
   3  17   0   55.39    4.30
  -3  17   0   61.29    5.20
   3  17   0   56.49    4.40
  -3  17   0   52.69    4.00
  -5 -17   0  224.78    8.80
   5 -17   0  225.38   10.00
  -5 -17   0  213.18    9.70
  -5  17   0  231.08   10.10
  -5  17   0  235.88   10.30
  -5  17   0  228.68    8.60
  -7 -17   0    7.70    2.70
   7 -17   0    4.80    2.60
  -7  17   0    6.30    2.40
  -7  17   0    3.80    2.60
  -7  17   0    6.50    2.90
  -9 -17   0   16.70    3.70
   9 -17   0   16.90    4.00
  -9  17   0   12.70    3.60
 -11 -17   0  282.47   11.70
  11 -17   0  290.07   12.70
 -11  17   0  264.27   12.80
   0 -18   0  252.97    9.90
   0 -18   0  237.08    9.10
   0  18   0  230.58    9.30
   0  18   0  237.38    8.90
   2 -18   0    6.30    1.90
   2 -18   0    7.40    2.70
  -2 -18   0    8.80    2.40
  -2 -18   0   11.40    2.80
  -2 -18   0    7.70    2.60
  -2  18   0    8.90    2.80
  -2  18   0   12.00    2.50
   2  18   0    4.40    2.00
   2  18   0    4.70    2.20
  -2  18   0    7.40    2.50
  -4 -18   0    3.80    2.50
   4 -18   0    5.00    2.60
  -4 -18   0    1.60    2.10
  -4  18   0    5.40    2.90
  -4  18   0    0.30    2.20
  -4  18   0    1.30    1.70
  -6 -18   0  125.29    6.80
   6 -18   0  117.29    7.60
  -6  18   0  114.49    7.60
  -6  18   0  112.69    7.50
  -6  18   0  101.39    6.00
   8 -18   0    5.50    3.00
  -8 -18   0    4.90    2.80
  -8  18   0    6.80    3.30
 -10 -18   0    1.40    2.70
  10 -18   0   -1.00    2.50
 -10  18   0   -0.10    2.70
 -12 -18   0   17.00    4.20
  12 -18   0   19.40    4.70
 -12  18   0   13.90    4.70
  -1 -19   0   58.49    4.70
   1 -19   0   47.40    4.40
  -1 -19   0   49.70    5.20
  -1 -19   0   55.69    4.90
   1 -19   0   48.00    5.10
  -1  19   0   49.00    4.70
   1  19   0   60.39    4.80
   1  19   0   56.09    4.70
  -1  19   0   52.79    5.10
  -1  19   0   54.39    4.40
   1  19   0   54.39    4.50
  -3 -19   0  431.96   13.40
  -3 -19   0  413.06   14.30
   3 -19   0  440.66   15.10
  -3  19   0  431.36   15.00
  -3  19   0  432.26   13.10
  -3  19   0  418.96   14.60
  -5 -19   0    0.20    2.40
   5 -19   0   -1.50    2.40
  -5 -19   0    1.20    2.30
  -5  19   0    4.80    3.00
  -5  19   0    1.10    2.50
  -7 -19   0   60.79    5.70
   7 -19   0   71.79    6.60
  -7  19   0   68.79    7.30
   9 -19   0  197.68   10.80
  -9 -19   0  226.28   10.10
  -9  19   0  200.58   11.00
 -11 -19   0   45.10    5.30
  11 -19   0   38.90    5.80
 -11  19   0   35.00    6.10
   0 -20   0   -1.30    2.00
   0 -20   0    2.30    2.10
   0  20   0    0.90    1.80
   0  20   0    3.20    2.10
   0  20   0    2.20    2.10
   2 -20   0    8.50    3.10
  -2 -20   0   11.50    2.70
  -2 -20   0   14.90    3.50
   2 -20   0    5.90    2.30
  -2  20   0   10.50    3.30
  -2  20   0   11.00    3.00
   2  20   0   14.40    2.90
   2  20   0    9.20    2.90
   4 -20   0   16.10    3.60
  -4 -20   0   18.70    3.90
  -4 -20   0   20.30    3.40
  -4  20   0   14.60    3.80
  -4  20   0   20.80    4.30
  -6 -20   0   -0.50    2.40
   6 -20   0   -1.60    2.60
  -6  20   0    1.50    2.70
   8 -20   0   64.49    7.40
  -8 -20   0   53.09    5.40
  -8  20   0   47.80    6.70
 -10 -20   0   31.70    4.90
  10 -20   0   36.30    5.60
 -10  20   0   27.90    5.50
   1 -21   0   22.30    4.20
   1 -21   0   14.50    3.10
  -1 -21   0   15.70    3.60
  -1 -21   0   16.30    3.60
  -1  21   0   20.40    4.00
   1  21   0   25.40    4.40
  -1  21   0   16.60    3.50
   1  21   0   23.50    4.10
   3 -21   0  265.27   12.00
  -3 -21   0  264.97   10.40
  -3  21   0  264.77   11.70
   5 -21   0   12.40    3.90
  -5 -21   0   14.60    3.50
  -5  21   0   15.80    4.00
  -7 -21   0   13.30    3.70
   7 -21   0   14.40    4.00
  -7  21   0    5.30    3.70
   0 -22   0  211.88   10.50
   0  22   0  220.88   10.60
   0  22   0  224.48   10.20
   2 -22   0    1.00    2.70
  -2  22   0    4.70    3.20
   4 -22   0    7.00    3.30
  -4 -22   0    7.80    3.00
  -4  22   0    9.20    3.60
   6 -22   0  167.68   10.10
  -6 -22   0  176.88    9.00
  -6  22   0  179.28   10.70
   1 -23   0   27.10    4.90
  -1  23   0   30.10    5.20
  -1  23   0   29.00    4.70
   3 -23   0   36.50    5.40
  -3  23   0   56.49    6.80
   5 -23   0    2.80    3.00
  -5 -23   0    1.80    3.00
  -5  23   0    2.80    3.30
 -18   0   1    0.10    3.00
 -16   0   1   -0.80    3.00
 -16   0   1    1.80    2.90
 -16   0   1   -4.10    2.30
 -14   0   1    1.00    2.30
 -14   0   1    0.70    2.20
 -14   0   1   -1.00    2.50
 -14   0   1   -0.30    2.40
 -12   0   1    4.00    1.80
 -12   0   1   -1.20    2.00
 -12   0   1    1.80    2.00
  12   0  -1    1.70    1.40
 -12   0   1   -0.70    1.90
 -10   0   1   -0.90    1.70
 -10   0   1    0.70    1.40
 -10   0   1   -0.40    1.60
 -10   0   1    0.90    1.90
  10   0  -1    0.30    0.80
  -8   0   1   -0.90    1.30
   8   0  -1    4.70    0.90
  -8   0   1    0.80    1.30
  -8   0   1   -0.50    1.10
  -8   0   1    1.00    1.50
  -6   0   1    2.00    1.20
   6   0  -1    0.60    0.60
   6   0  -1    0.00    1.10
  -6   0   1    1.30    1.30
  -6   0   1    2.30    1.10
  -6   0   1    2.30    1.20
  -4   0   1    1.80    0.90
   4   0  -1    1.10    0.90
  -4   0   1    0.00    0.80
  -4   0   1    0.60    1.10
   4   0  -1    1.00    0.50
  -4   0   1    1.00    0.90
  -2   0   1    3.20    0.60
   2   0  -1    3.70    0.40
  -2   0   1    2.60    0.60
  -2   0   1    4.70    0.60
  -2   0   1    0.80    0.60
  -2   0   1    1.00    0.80
   2   0  -1    2.60    0.90
   0   0  -1    1.50    0.60
   0   0  -1    0.20    0.30
   0   0   1   -0.20    0.30
   0   0  -1    1.10    0.30
   0   0   1   -0.10    0.30
   0   0   1    0.30    0.30
   0   0  -1    0.10    0.40
   0   0   1    0.20    0.30
   0   0  -1   -0.10    0.20
  -2   0  -1    0.60    0.60
   2   0   1    0.40    0.60
  -2   0  -1    0.90    0.80
   2   0   1    0.50    0.50
  -2   0  -1    2.30    0.60
   4   0   1    2.10    0.80
  -4   0  -1    1.90    0.70
  -4   0  -1    2.00    1.00
  -4   0  -1    2.30    0.70
   4   0   1    1.60    0.90
  -4   0  -1    1.90    1.00
   6   0   1    0.90    0.90
  -6   0  -1    0.40    1.20
  -6   0  -1    1.60    1.20
   6   0   1    0.80    0.90
  -6   0  -1    0.80    0.70
  -8   0  -1   -0.90    1.40
   8   0   1    1.60    1.10
  -8   0  -1    2.00    1.10
  -8   0  -1    1.70    1.60
 -10   0  -1    1.10    1.10
 -10   0  -1    4.30    2.10
 -10   0  -1    0.00    1.90
 -10   0  -1    2.00    2.00
  10   0   1   -0.80    1.20
 -12   0  -1    3.00    2.30
 -12   0  -1   -1.30    2.20
  12   0   1    0.70    1.40
 -12   0  -1    1.90    2.30
 -14   0  -1   -1.90    2.40
 -14   0  -1    1.80    2.30
 -14   0  -1    1.40    2.50
 -16   0  -1   -1.20    3.00
 -16   0  -1    2.10    2.80
 -17  -1   1    4.50    3.10
 -17   1   1    4.00    3.30
 -17   1   1    4.20    3.50
 -15  -1   1  295.67   11.70
 -15  -1   1  265.77   11.70
 -15  -1   1  292.77   11.90
 -15   1   1  286.97   11.80
 -15   1   1  307.07   12.20
 -15   1   1  297.77   11.80
 -13  -1   1  208.48    9.00
 -13  -1   1  212.08    7.50
 -13  -1   1  220.58    9.50
 -13  -1   1  211.18    9.20
 -13   1   1  218.18    9.20
 -13   1   1  218.88    8.10
 -13   1   1  223.78    9.70
 -13   1   1  227.08    9.30
 -11  -1   1   -0.10    1.90
 -11  -1   1   -1.30    1.70
 -11  -1   1    1.60    1.40
 -11  -1   1    1.00    2.00
  11  -1  -1    1.20    1.00
 -11   1   1    1.20    2.10
 -11   1   1    2.60    2.00
 -11   1   1    0.60    1.80
 -11   1   1   -1.20    1.50
  11   1  -1    2.60    1.00
  -9  -1   1  752.52   17.50
  -9  -1   1  766.42   19.00
  -9  -1   1  723.53   18.30
  -9  -1   1  735.83   18.60
   9  -1  -1  756.22   16.80
  -9   1   1  752.42   17.90
  -9   1   1  776.02   18.50
   9   1  -1  738.53   16.40
  -9   1   1  755.82   19.00
  -9   1   1  749.03   18.40
  -7  -1   1  311.07    8.70
  -7  -1   1  306.97    8.80
   7  -1  -1  303.97    7.50
  -7  -1   1  296.47    9.00
  -7  -1   1  304.97    8.10
  -7   1   1  314.17    8.40
   7   1  -1  307.47    7.20
  -7   1   1  302.87    9.10
  -7   1   1  312.67    8.60
  -5  -1   1   -0.60    0.90
  -5  -1   1    0.80    0.90
  -5  -1   1    0.70    1.20
  -5  -1   1   -0.80    1.00
   5  -1  -1    2.10    0.70
   5  -1  -1    0.90    1.00
  -5   1   1    1.40    1.00
   5   1  -1    0.10    1.00
  -5   1   1    1.30    1.20
   5   1  -1    1.10    0.50
  -5   1   1    1.70    1.00
  -3  -1   1 1103.69   23.30
  -3  -1   1 1123.99   23.40
   3  -1  -1 1137.49   22.80
  -3  -1   1 1119.69   23.70
  -3  -1   1 1125.59   23.30
   3  -1  -1 1091.69   23.50
  -3  -1   1 1142.89   22.60
   3   1  -1 1118.69   23.70
  -3   1   1 1109.79   23.00
  -3   1   1 1135.29   23.40
  -1  -1   1   71.79    1.80
   1  -1  -1   66.39    2.00
   1  -1  -1   76.29    2.10
   1  -1  -1   78.39    2.10
  -1  -1   1   72.59    2.10
  -1  -1   1   76.29    2.00
  -1   1   1   77.49    2.20
  -1   1   1   58.99    2.20
  -1   1   1   76.79    2.10
   1   1  -1   76.09    2.10
  -1  -1  -1    0.80    0.60
  -1  -1  -1    2.80    0.40
  -1  -1  -1    2.70    0.50
   1  -1   1    1.40    0.60
   1  -1   1    1.30    0.60
  -1   1  -1    2.40    0.60
  -1   1  -1    1.30    0.30
  -1   1  -1    6.00    0.80
   1   1   1    2.30    0.30
   1   1   1    2.80    0.70
  -3  -1  -1  110.89    2.70
  -3  -1  -1  107.89    3.60
   3  -1   1  111.39    3.60
  -3  -1  -1  104.49    3.30
   3  -1   1  110.49    3.40
  -3  -1  -1  108.09    3.20
  -3   1  -1  104.19    3.50
  -3   1  -1  103.89    3.50
   3   1   1  106.19    3.10
   3   1   1  103.69    3.10
   5  -1   1    7.10    1.30
   5  -1   1    8.70    1.40
  -5  -1  -1    8.20    1.50
  -5  -1  -1    8.60    1.50
  -5  -1  -1    9.80    1.30
  -5  -1  -1    7.50    1.00
  -5   1  -1    7.50    1.40
  -5   1  -1    8.40    1.50
   5   1   1    6.30    1.20
  -5   1  -1   10.70    1.20
   5   1   1    8.50    1.20
  -7  -1  -1    5.70    1.70
  -7  -1  -1    6.10    1.80
   7  -1   1    7.50    1.50
  -7  -1  -1    7.50    1.20
  -7  -1  -1   11.60    1.90
  -7   1  -1    7.40    1.80
  -7   1  -1    8.40    2.00
   7   1   1    5.30    1.20
  -7   1  -1    6.20    1.20
  -9  -1  -1    1.30    1.70
   9  -1   1   -0.70    1.10
  -9  -1  -1   -0.70    1.70
  -9  -1  -1    0.20    1.10
  -9  -1  -1    3.40    1.90
   9   1   1    0.20    1.10
  -9   1  -1    1.10    1.20
  -9   1  -1    0.40    1.70
  -9   1  -1    0.30    1.80
  11  -1   1  145.39    5.80
 -11  -1  -1  128.09    6.50
 -11  -1  -1  133.99    7.00
 -11  -1  -1  126.69    6.50
 -11   1  -1  134.29    5.40
 -11   1  -1  130.49    6.80
  11   1   1  122.39    5.30
 -11   1  -1  136.39    6.90
 -11   1  -1  141.49    6.90
 -13  -1  -1   18.30    3.60
  13  -1   1   18.30    2.90
 -13  -1  -1   16.70    3.20
 -13  -1  -1   16.60    3.60
 -13   1  -1   25.00    4.10
 -13   1  -1   14.20    3.40
 -13   1  -1   18.00    3.40
 -15  -1  -1   23.30    4.50
 -15  -1  -1   28.80    4.60
 -15  -1  -1   22.40    5.30
 -15   1  -1   24.90    4.50
 -15   1  -1   27.20    4.40
 -15   1  -1   27.80    4.40
 -17  -1  -1   90.39    8.20
 -17  -1  -1  101.09    7.90
 -17   1  -1  104.49    8.20
 -17   1  -1  105.59    8.00
 -18  -2   1   16.70    4.50
 -18   2   1   10.20    4.00
 -18   2   1   11.30    4.10
 -16  -2   1  254.67   11.20
 -16  -2   1  254.37   11.00
 -16   2   1  234.68   11.00
 -16   2   1  238.18   11.30
 -16   2   1  247.28   11.10
 -14  -2   1   20.90    3.70
 -14  -2   1   15.70    3.60
 -14  -2   1   16.10    3.40
 -14   2   1   21.20    3.40
 -14   2   1   16.40    3.50
 -14   2   1   18.50    3.80
 -14   2   1   21.80    4.00
  12  -2  -1   29.00    2.70
 -12  -2   1   39.70    4.40
 -12  -2   1   37.90    4.30
 -12  -2   1   32.60    2.80
 -12  -2   1   32.10    3.90
 -12   2   1   34.90    3.60
 -12   2   1   29.20    3.70
 -12   2   1   31.20    4.00
 -12   2   1   26.70    3.70
 -10  -2   1  732.73   18.80
  10  -2  -1  702.83   16.60
 -10  -2   1  682.93   18.10
 -10  -2   1  696.93   18.40
 -10  -2   1  718.63   15.10
 -10  -2   1  718.33   16.90
 -10   2   1  726.73   17.70
 -10   2   1  742.93   18.30
 -10   2   1  710.23   18.10
 -10   2   1  715.53   18.90
  10   2  -1  729.73   15.80
  -8  -2   1   35.50    2.40
  -8  -2   1   35.30    3.20
   8  -2  -1   25.20    2.00
  -8  -2   1   29.10    2.90
  -8  -2   1   30.80    1.40
  -8  -2   1   33.00    3.20
  -8   2   1   27.00    2.60
  -8   2   1   29.90    3.20
  -8   2   1   31.70    2.70
   8   2  -1   30.30    1.60
  -6  -2   1   -0.40    1.10
  -6  -2   1    0.10    1.20
  -6  -2   1    2.40    0.40
   6  -2  -1    0.90    0.70
  -6  -2   1    1.10    1.10
  -6  -2   1    2.40    0.50
  -6   2   1    2.40    1.40
  -6   2   1    0.40    1.10
   6   2  -1    1.70    0.50
   6   2  -1    0.80    1.20
  -6   2   1    0.20    1.00
   4  -2  -1 1628.34   32.60
   4  -2  -1 1542.95   33.30
  -4  -2   1 1578.04   33.20
  -4  -2   1 1589.64   33.50
  -4  -2   1 1614.64   32.80
  -4   2   1 1580.54   33.40
  -4   2   1 1615.64   32.70
  -4   2   1 1590.64   33.10
   4   2  -1 1598.84   33.50
   2  -2  -1    6.10    0.80
  -2  -2   1    8.10    0.70
   2  -2  -1    6.50    0.60
   2  -2  -1    7.50    1.00
  -2  -2   1    7.80    1.00
  -2  -2   1    9.20    1.00
   2  -2  -1   10.60    1.00
  -2   2   1    7.00    0.90
   2   2  -1    7.30    0.60
  -2   2   1    7.00    1.00
  -2   2   1   10.00    0.80
   0  -2   1   72.39    2.10
   0  -2  -1   71.49    2.00
   0  -2  -1   74.49    2.00
   0  -2   1   75.89    2.20
   0  -2   1   73.69    2.30
   0  -2  -1   72.09    1.80
   0  -2  -1   75.29    1.80
   0   2   1   73.69    2.00
   0   2   1   73.89    2.40
   0   2   1   71.69    1.80
   2  -2   1  796.32   16.90
  -2  -2  -1  795.62   16.80
  -2  -2  -1  770.62   16.30
   2  -2   1  800.82   16.90
  -2  -2  -1  783.92   16.70
  -2  -2  -1  797.82   16.60
   2   2   1  765.32   16.50
  -2   2  -1  795.92   16.80
   2   2   1  782.92   16.20
  -2   2  -1  796.82   16.90
  -4  -2  -1   20.50    2.00
  -4  -2  -1   23.50    1.70
  -4  -2  -1   22.40    1.00
   4  -2   1   19.90    1.80
  -4  -2  -1   19.30    1.80
   4  -2   1   22.90    1.80
  -4  -2  -1   22.80    1.80
   4   2   1   19.40    1.50
  -4   2  -1   21.80    2.00
   4   2   1   20.00    1.30
  -4   2  -1   22.90    2.00
  -6  -2  -1   66.69    3.10
  -6  -2  -1   65.39    2.30
  -6  -2  -1   67.49    3.50
  -6  -2  -1   63.89    3.60
  -6  -2  -1   70.09    3.40
   6  -2   1   66.99    3.20
  -6   2  -1   64.09    3.50
  -6   2  -1   60.69    2.90
   6   2   1   69.39    3.00
   6   2   1   58.29    2.90
  -6   2  -1   71.09    3.60
   8  -2   1   95.49    4.20
  -8  -2  -1   84.49    4.40
  -8  -2  -1   86.49    3.10
  -8  -2  -1   84.19    4.70
  -8  -2  -1   86.59    4.60
  -8   2  -1   84.39    3.90
   8   2   1   78.69    3.60
  -8   2  -1   93.19    4.90
  -8   2  -1   84.09    4.70
 -10  -2  -1   47.70    4.30
 -10  -2  -1   55.29    4.20
 -10  -2  -1   48.10    2.50
  10  -2   1   46.10    3.40
 -10  -2  -1   53.59    4.50
 -10   2  -1   53.29    3.50
 -10   2  -1   56.09    4.60
 -10   2  -1   39.70    4.00
  10   2   1   49.20    3.10
 -12  -2  -1   68.99    5.40
 -12  -2  -1   77.29    5.40
 -12  -2  -1   71.89    5.70
  12  -2   1   72.19    4.50
 -12   2  -1   71.89    4.40
 -12   2  -1   68.69    5.80
 -12   2  -1   74.39    5.80
 -12   2  -1   80.29    5.90
 -14  -2  -1    6.00    2.90
 -14  -2  -1    9.70    3.00
 -14  -2  -1    7.90    3.30
 -14   2  -1    2.60    2.90
 -14   2  -1    4.80    3.10
 -14   2  -1    6.20    2.90
 -16  -2  -1   67.49    7.10
 -16  -2  -1   55.09    6.10
 -16   2  -1   88.79    8.00
 -16   2  -1   63.29    6.80
 -17  -3   1   13.30    3.80
 -17   3   1   10.40    3.80
 -17   3   1    7.10    3.50
 -15  -3   1   38.60    4.80
 -15  -3   1   58.09    5.70
 -15   3   1   43.90    5.70
 -15   3   1   45.40    4.80
 -15   3   1   43.10    5.30
 -15   3   1   39.80    5.00
 -13  -3   1  102.29    6.70
 -13  -3   1  106.19    6.50
 -13  -3   1  103.49    6.40
  13  -3  -1   97.49    4.80
 -13   3   1   92.49    6.10
 -13   3   1   98.79    6.80
 -13   3   1   93.59    6.20
 -13   3   1  105.69    6.20
 -11  -3   1   53.49    4.40
 -11  -3   1   52.99    3.10
 -11  -3   1   56.69    4.50
 -11  -3   1   50.79    4.60
  11  -3  -1   52.89    3.30
 -11   3   1   43.60    3.90
 -11   3   1   46.50    4.60
 -11   3   1   51.59    4.30
  -9  -3   1   91.59    4.90
  -9  -3   1   90.09    4.90
   9  -3  -1   90.79    3.90
  -9  -3   1   83.49    4.70
  -9  -3   1   88.89    3.80
   9   3  -1   89.89    2.90
  -9   3   1   79.59    4.90
  -9   3   1   94.69    4.60
  -9   3   1   89.49    4.60
  -7  -3   1  215.48    7.20
  -7  -3   1  212.28    7.20
   7  -3  -1  217.38    6.20
  -7  -3   1  221.08    6.20
  -7  -3   1  224.98    7.10
  -7   3   1  215.58    6.80
   7   3  -1  222.48    5.10
  -7   3   1  220.28    6.70
  -7   3   1  215.38    7.40
   5  -3  -1  587.74   14.20
  -5  -3   1  602.84   13.40
   5  -3  -1  619.04   13.60
  -5  -3   1  610.34   14.50
  -5  -3   1  603.04   14.20
   5   3  -1  595.14   14.40
   5   3  -1  603.84   12.40
  -5   3   1  610.84   14.40
  -5   3   1  589.74   14.00
  -5   3   1  605.24   13.60
   3  -3  -1   19.50    1.30
  -3  -3   1   23.90    1.80
  -3  -3   1   23.40    1.50
   3  -3  -1   21.60    1.70
   3   3  -1   19.30    0.80
  -3   3   1   26.60    1.40
  -3   3   1   21.30    1.80
  -3   3   1   22.00    1.70
   3   3  -1   21.20    1.90
  -1  -3   1  231.58    5.50
   1  -3  -1  233.38    5.60
   1  -3  -1  228.78    5.50
   1  -3  -1  229.68    5.40
  -1  -3   1  228.88    5.20
  -1   3   1  221.28    5.30
  -1   3   1  221.48    5.40
  -1  -3  -1  282.77    6.30
   1  -3   1  286.57    6.80
  -1  -3  -1  283.27    6.60
  -1  -3  -1  273.87    6.70
  -1   3  -1  286.27    6.70
  -1   3  -1  275.07    5.90
   1   3   1  266.77    6.60
   1   3   1  274.17    6.00
  -3  -3  -1   41.70    2.20
  -3  -3  -1   44.80    2.10
   3  -3   1   43.20    2.30
   3  -3   1   47.60    2.40
  -3  -3  -1   43.30    2.30
  -3  -3  -1   44.50    2.40
   3   3   1   47.30    2.00
   3   3   1   48.50    1.90
  -3   3  -1   44.80    2.40
  -3   3  -1   42.70    2.40
  -5  -3  -1    5.50    1.40
  -5  -3  -1    6.60    1.60
  -5  -3  -1    2.20    1.00
   5  -3   1    2.80    1.10
  -5  -3  -1    2.10    1.10
  -5   3  -1    6.00    1.40
   5   3   1    4.80    0.80
  -5   3  -1    5.50    1.50
   5   3   1    4.90    1.00
  -7  -3  -1   83.19    2.50
   7  -3   1   86.29    4.00
  -7  -3  -1   75.19    4.30
  -7  -3  -1   77.09    4.00
  -7  -3  -1   88.39    4.10
   7   3   1   84.99    3.50
  -7   3  -1   81.09    4.20
  -7   3  -1   84.09    4.40
  -7   3  -1   85.89    3.80
  -9  -3  -1  307.27    9.50
   9  -3   1  301.37    9.20
  -9  -3  -1  293.77    7.20
  -9  -3  -1  303.37    9.70
  -9  -3  -1  287.67   10.00
  -9   3  -1  311.57    9.10
  -9   3  -1  304.27   10.00
  -9   3  -1  309.07   10.20
   9   3   1  311.57    8.50
 -11  -3  -1    0.40    2.10
  11  -3   1    1.40    1.50
 -11  -3  -1    2.30    1.90
 -11  -3  -1    1.60    2.00
 -11   3  -1   -0.40    2.00
  11   3   1    2.00    1.30
 -11   3  -1    1.10    1.70
 -11   3  -1    1.30    2.20
 -13  -3  -1   15.30    3.50
  13  -3   1   18.30    2.80
 -13  -3  -1   16.70    3.60
 -13  -3  -1   20.50    3.30
 -13   3  -1   13.40    3.50
 -13   3  -1   12.80    3.50
 -13   3  -1   18.10    3.80
 -13   3  -1   14.90    2.90
 -15  -3  -1  130.09    8.70
 -15  -3  -1  136.09    8.20
 -15   3  -1  127.89    8.60
 -15   3  -1  144.59    8.80
 -15   3  -1  140.59    8.70
 -17  -3  -1    5.30    3.50
 -17   3  -1    2.30    3.50
 -17   3  -1    9.10    4.00
 -18  -4   1  216.28   10.90
 -18   4   1  208.38   11.10
 -18   4   1  223.38   11.30
 -16  -4   1  189.08    9.60
 -16  -4   1  175.18    9.30
 -16   4   1  174.18   11.00
 -16   4   1  187.58    9.80
 -16   4   1  189.18    9.70
 -14  -4   1    2.90    2.50
 -14  -4   1    2.40    2.50
 -14   4   1    4.80    2.90
 -14   4   1    6.80    3.00
 -14   4   1    5.00    2.70
 -14   4   1    7.50    3.10
  12  -4  -1  601.24   15.50
 -12  -4   1  606.14   17.30
 -12  -4   1  585.64   17.00
 -12   4   1  621.04   18.10
 -12   4   1  603.94   16.90
 -12   4   1  633.84   16.90
 -10  -4   1  263.27    9.10
  10  -4  -1  249.58    7.70
 -10  -4   1  259.67    9.00
 -10  -4   1  248.38    7.10
 -10   4   1  247.98    8.60
 -10   4   1  256.87    8.60
 -10   4   1  234.78    9.20
   8  -4  -1  114.99    4.40
  -8  -4   1  115.99    5.30
  -8  -4   1  109.59    3.90
  -8  -4   1  110.09    5.10
  -8   4   1  110.29    4.70
  -8   4   1  118.39    5.60
   8   4  -1  106.19    3.10
  -8   4   1  112.79    4.90
  -6  -4   1 1301.67   27.20
  -6  -4   1 1294.37   28.50
   6  -4  -1 1305.37   27.70
  -6  -4   1 1273.97   28.60
   6  -4  -1 1272.87   27.20
   6   4  -1 1335.97   29.60
  -6   4   1 1260.17   28.20
  -6   4   1 1322.17   28.80
  -6   4   1 1301.77   27.70
   4  -4  -1    3.90    1.00
   4  -4  -1    2.60    0.90
  -4  -4   1    2.80    0.90
   4  -4  -1    2.80    0.80
  -4  -4   1    4.70    1.30
   4   4  -1    2.50    1.10
  -4   4   1    4.70    0.90
  -4   4   1    3.00    1.00
  -4   4   1    1.70    1.10
   2  -4  -1  385.46    8.80
  -2  -4   1  394.36    8.50
  -2  -4   1  387.16    9.10
   2  -4  -1  386.26    9.10
  -2  -4   1  389.86    9.00
  -2   4   1  386.66    8.40
  -2   4   1  391.76    9.10
  -2   4   1  381.66    9.10
   0  -4  -1  403.16    8.60
   0  -4  -1  402.06    9.30
   0  -4  -1  393.76    9.20
   0  -4   1  402.76    8.80
   0  -4   1  404.66    9.10
   0  -4   1  406.76    9.10
   0   4   1  397.46    8.80
   0   4   1  387.26    8.80
  -2  -4  -1   93.89    3.40
   2  -4   1   86.79    3.30
   2  -4   1   91.99    2.20
  -2  -4  -1   96.79    3.10
   2   4   1   95.89    3.10
   2   4   1   92.29    2.80
  -2   4  -1   89.09    3.50
   4  -4   1  542.05   12.80
  -4  -4  -1  529.05   12.60
  -4  -4  -1  558.64   12.70
  -4  -4  -1  520.75   12.80
  -4   4  -1  517.65   12.50
   4   4   1  533.95   11.60
  -4   4  -1  531.05   13.00
   4   4   1  520.45   12.00
  -6  -4  -1    7.80    1.50
  -6  -4  -1    4.00    1.20
  -6  -4  -1    5.10    1.60
   6  -4   1    4.10    1.30
  -6  -4  -1    5.00    1.50
   6   4   1    3.80    1.10
   6   4   1    3.30    0.70
  -6   4  -1    6.50    1.70
  -6   4  -1    5.40    1.50
  -8  -4  -1  263.17    9.00
   8  -4   1  279.47    8.50
  -8  -4  -1  268.57    8.70
  -8  -4  -1  268.37    8.30
  -8   4  -1  279.07    8.30
  -8   4  -1  271.67    8.80
   8   4   1  263.77    7.50
  -8   4  -1  259.57    9.00
 -10  -4  -1   94.69    5.00
 -10  -4  -1   95.49    5.50
  10  -4   1   89.89    4.80
 -10  -4  -1   87.89    5.60
 -10   4  -1   88.59    4.80
  10   4   1   88.99    4.10
 -10   4  -1   92.19    5.50
 -10   4  -1   89.89    5.80
 -12  -4  -1   24.20    3.20
 -12  -4  -1   15.10    3.10
  12  -4   1   17.30    2.70
 -12  -4  -1   15.50    3.40
 -12   4  -1   18.90    3.50
 -12   4  -1   18.80    2.90
 -12   4  -1   17.40    3.60
  14  -4   1  156.48    7.40
 -14  -4  -1  163.38    9.10
 -14  -4  -1  169.78    8.70
 -14   4  -1  168.48    9.00
 -14   4  -1  165.28    9.20
 -14   4  -1  178.88    9.50
 -16  -4  -1   17.20    4.20
 -16   4  -1    8.10    3.80
 -16   4  -1   16.20    4.30
 -17  -5   1  122.59    8.20
 -17   5   1  124.09    8.60
 -17   5   1  116.39    8.30
 -15  -5   1   40.30    5.00
 -15   5   1   46.10    5.60
 -15   5   1   38.90    5.00
 -15   5   1   41.50    5.10
 -15   5   1   38.60    5.50
 -13  -5   1  676.73   19.30
 -13  -5   1  658.73   19.20
  13  -5  -1  694.93   17.90
 -13   5   1  696.73   20.50
 -13   5   1  707.53   19.10
 -13   5   1  718.93   19.30
 -11  -5   1   86.79    3.50
  11  -5  -1   87.19    3.90
 -11  -5   1   93.39    5.60
  11  -5  -1   92.49    4.60
 -11  -5   1   84.69    5.40
 -11   5   1   85.59    5.10
 -11   5   1   83.49    5.90
 -11   5   1   96.59    5.50
  -9  -5   1  239.78    8.30
  -9  -5   1  215.58    8.00
  -9  -5   1  217.78    6.20
   9  -5  -1  229.58    7.30
   9  -5  -1  230.68    6.50
   9   5  -1  215.88    5.40
  -9   5   1  228.88    8.70
  -9   5   1  221.08    7.60
  -9   5   1  230.88    8.00
  -7  -5   1 1925.01   40.80
  -7  -5   1 1963.80   39.10
   7  -5  -1 1811.32   39.90
   7  -5  -1 1869.31   39.10
  -7   5   1 1919.91   40.70
  -7   5   1 1909.01   40.00
  -7   5   1 1856.01   41.10
   5  -5  -1  118.49    3.60
  -5  -5   1  114.39    4.50
   5  -5  -1  120.39    4.30
  -5  -5   1  111.09    3.60
  -5   5   1  110.29    4.60
   5   5  -1  115.79    4.50
  -5   5   1  109.49    4.30
  -5   5   1  118.59    3.90
  -3  -5   1 1395.96   28.50
  -3  -5   1 1383.76   29.50
  -3  -5   1 1423.76   29.40
   3  -5  -1 1404.16   28.80
   3  -5  -1 1397.66   29.50
   3  -5  -1 1383.46   29.40
  -3   5   1 1353.06   29.50
  -3   5   1 1418.66   28.60
  -3   5   1 1370.76   29.50
   1  -5  -1 2751.12   54.79
   1  -5  -1 2713.43   55.39
  -1  -5   1 2738.23   55.19
   1  -5  -1 2654.03   55.59
  -1  -5   1 2754.62   55.29
  -1  -5   1 2769.32   55.29
  -1   5   1 2758.32   55.29
  -1  -5  -1   71.29    2.50
  -1  -5  -1   68.89    2.90
   1  -5   1   72.49    2.30
   1  -5   1   73.59    2.90
   1  -5   1   72.89    2.70
  -1   5  -1   67.49    2.80
   1   5   1   69.19    2.70
  -3  -5  -1 1023.10   22.10
  -3  -5  -1 1040.20   22.50
   3  -5   1  987.30   22.40
  -3   5  -1 1029.50   22.20
   3   5   1 1044.80   21.70
   3   5   1 1048.20   21.70
   3   5   1  997.90   20.70
  -5  -5  -1 1389.26   31.20
   5  -5   1 1480.35   31.10
  -5  -5  -1 1457.95   30.90
  -5  -5  -1 1413.96   31.00
  -5   5  -1 1425.46   30.80
   5   5   1 1424.36   30.10
   5   5   1 1398.46   29.20
  -5   5  -1 1444.86   31.40
  -7  -5  -1  216.48    7.20
   7  -5   1  214.08    7.10
  -7  -5  -1  210.88    6.80
  -7  -5  -1  211.18    7.10
  -7  -5  -1  209.98    7.50
  -7   5  -1  207.68    7.30
  -7   5  -1  200.08    7.40
  -7   5  -1  208.28    7.00
   7   5   1  196.48    7.10
  -9  -5  -1  263.27    9.10
  -9  -5  -1  273.77    9.70
   9  -5   1  278.07    9.00
  -9  -5  -1  272.77    8.80
   9   5   1  290.87    8.00
  -9   5  -1  273.17    9.40
  -9   5  -1  275.57    8.90
  -9   5  -1  282.77   10.00
 -11  -5  -1  261.97   10.60
  11  -5   1  295.07    9.70
 -11  -5  -1  278.57    9.60
 -11  -5  -1  292.27   10.30
 -11   5  -1  290.27   10.50
 -11   5  -1  283.97    9.80
 -11   5  -1  301.77   11.10
  13  -5   1  223.18    8.90
 -13  -5  -1  242.58   10.00
 -13  -5  -1  224.18   10.30
 -13   5  -1  229.58   10.20
 -13   5  -1  237.48    9.30
 -13   5  -1  233.88   10.60
 -15  -5  -1   78.29    6.70
 -15   5  -1   99.79    7.70
 -15   5  -1   90.09    7.60
 -15   5  -1   85.79    8.00
 -17  -5  -1   14.00    3.80
 -17   5  -1   16.30    4.70
 -17   5  -1   14.30    4.40
 -18  -6   1  124.39    8.50
 -18   6   1  118.09    8.80
 -18   6   1  140.79    9.40
 -16  -6   1  180.68    9.60
 -16   6   1  209.18   10.20
 -16   6   1  187.18    9.70
 -16   6   1  209.58   10.50
  14  -6  -1    5.70    2.20
 -14  -6   1    2.10    2.50
 -14   6   1    3.30    2.60
 -14   6   1    5.80    3.30
 -14   6   1    5.00    2.80
  12  -6  -1  324.17   10.30
 -12  -6   1  312.57   11.20
 -12   6   1  328.37   11.00
 -12   6   1  327.47   12.20
 -12   6   1  335.97   11.40
 -10  -6   1  227.28    6.30
 -10  -6   1  219.68    8.50
  10  -6  -1  234.18    7.90
  10  -6  -1  236.78    6.70
 -10   6   1  237.08    9.30
 -10   6   1  219.38    8.50
 -10   6   1  254.27    8.40
   8  -6  -1   56.59    3.40
  -8  -6   1   55.69    4.00
   8  -6  -1   50.59    2.60
  -8  -6   1   53.79    2.50
  -8   6   1   61.79    3.60
  -8   6   1   52.49    3.80
   8   6  -1   69.99    2.20
  -8   6   1   53.19    4.10
   6  -6  -1  316.27    8.80
   6  -6  -1  319.57    7.90
  -6  -6   1  327.97    9.30
  -6   6   1  311.87    9.10
  -6   6   1  306.57    9.40
  -6   6   1  316.27    8.40
   4  -6  -1   46.20    2.10
  -4  -6   1   44.40    2.80
  -4   6   1   46.20    2.20
   4   6  -1   46.10    2.70
  -4   6   1   49.10    3.00
   2  -6  -1  202.38    5.50
   2  -6  -1  202.48    5.70
  -2  -6   1  198.68    5.30
  -2  -6   1  205.58    5.80
   2  -6  -1  206.98    5.90
  -2  -6   1  195.88    5.60
  -2   6   1  201.98    5.10
  -2   6   1  204.08    5.90
  -2   6   1  196.08    5.80
   0  -6  -1   19.80    1.40
   0  -6   1   22.70    1.80
   0  -6   1   22.10    1.50
   0  -6   1   24.30    1.80
   0  -6  -1   21.80    1.90
   0  -6  -1   21.10    1.80
   0   6   1   22.50    1.60
  -2  -6  -1  178.28    5.60
   2  -6   1  179.98    4.40
  -2  -6  -1  171.88    5.00
   2  -6   1  168.38    5.40
   2   6   1  173.48    5.00
  -2   6  -1  177.38    5.70
  -2   6  -1  176.58    5.20
   4  -6   1   91.89    4.00
  -4  -6  -1   90.79    4.00
  -4  -6  -1   97.19    3.90
   4   6   1   90.69    3.40
  -4   6  -1   87.69    4.10
  -4   6  -1   94.19    3.90
   4   6   1   93.59    2.40
   4   6   1   92.49    3.20
  -6  -6  -1  101.09    4.60
   6  -6   1   92.79    4.40
  -6  -6  -1   91.29    4.40
   6   6   1   95.09    2.80
   6   6   1   89.59    3.80
  -6   6  -1   91.69    4.70
  -6   6  -1   98.39    4.50
  -8  -6  -1  223.28    7.80
  -8  -6  -1  225.18    7.80
   8  -6   1  214.18    7.60
  -8  -6  -1  208.98    8.10
  -8   6  -1  215.68    7.90
  -8   6  -1  213.48    8.30
  -8   6  -1  220.18    7.70
  10  -6   1    6.00    2.00
 -10  -6  -1    2.30    2.20
 -10  -6  -1    7.20    2.40
 -10   6  -1    5.20    2.40
 -10   6  -1    4.80    2.00
  10   6   1    5.30    1.50
 -10   6  -1    8.30    2.70
  12  -6   1  170.88    7.50
 -12  -6  -1  163.98    8.00
 -12   6  -1  179.58    8.00
 -12   6  -1  175.48    8.50
 -12   6  -1  173.08    8.90
  14  -6   1   99.09    6.20
 -14  -6  -1   93.99    6.70
 -14   6  -1  103.69    7.40
 -14   6  -1   90.99    6.50
 -14   6  -1   88.69    7.60
 -16  -6  -1    5.20    3.10
 -16   6  -1   14.90    4.30
 -16   6  -1    6.30    4.00
 -17  -7   1   14.50    3.70
 -17   7   1   17.40    4.00
 -17   7   1   14.30    4.30
 -15  -7   1  195.88    9.40
 -15   7   1  180.08    9.10
 -15   7   1  180.88    9.90
 -15   7   1  187.78   10.60
 -15   7   1  195.18    9.60
  13  -7  -1  200.08    8.00
 -13  -7   1  201.78    8.90
 -13   7   1  192.28    9.90
 -13   7   1  206.78    9.10
 -13   7   1  210.78    8.90
  11  -7  -1  295.87    9.60
 -11  -7   1  299.17   10.50
 -11   7   1  287.87   11.10
 -11   7   1  296.07   10.00
 -11   7   1  291.87   10.40
   9  -7  -1  591.64   13.50
   9  -7  -1  600.14   15.30
  -9  -7   1  556.24   15.60
  -9   7   1  563.14   16.40
  -9   7   1  587.34   15.10
  -9   7   1  605.34   16.00
   7  -7  -1   67.99    2.90
   7  -7  -1   69.39    3.80
  -7  -7   1   73.19    4.20
  -7   7   1   73.19    4.20
  -7   7   1   66.69    3.60
  -7   7   1   73.79    4.50
  -5  -7   1 1396.96   30.60
   5  -7  -1 1374.46   30.30
   5  -7  -1 1455.25   29.30
  -5  -7   1 1397.36   30.50
  -5   7   1 1367.66   30.60
  -5   7   1 1378.76   30.80
   5   7  -1 1374.26   28.30
  -5   7   1 1399.56   29.40
  -3  -7   1  446.26   11.10
  -3  -7   1  453.65   10.40
  -3  -7   1  441.76   11.20
   3  -7  -1  453.15   10.60
   3  -7  -1  449.06   11.30
  -3   7   1  448.76   10.30
  -3   7   1  439.96   11.30
  -3   7   1  449.46   11.40
   1  -7  -1   51.19    2.50
  -1  -7   1   51.49    2.50
  -1  -7   1   52.49    2.60
   1  -7  -1   51.69    2.20
  -1  -7   1   51.09    2.50
  -1   7   1   51.59    2.50
  -1  -7  -1 1198.08   25.30
  -1  -7  -1 1215.48   26.20
   1  -7   1 1221.38   26.10
  -1  -7  -1 1170.28   26.00
   1  -7   1 1199.28   25.20
   1  -7   1 1204.28   25.70
  -1   7  -1 1224.38   25.90
  -3  -7  -1   24.00    2.30
  -3  -7  -1   27.50    2.10
   3  -7   1   23.60    2.20
   3  -7   1   29.80    1.40
  -3   7  -1   27.30    2.20
  -3   7  -1   24.60    2.40
   3   7   1   24.60    1.80
  -5  -7  -1  255.27    8.10
  -5  -7  -1  264.87    7.90
   5  -7   1  266.37    8.10
  -5   7  -1  256.37    8.40
   5   7   1  258.47    6.60
  -5   7  -1  261.87    7.80
   5   7   1  259.37    7.20
   7  -7   1  397.16   11.40
  -7  -7  -1  400.76   11.30
  -7  -7  -1  396.56   11.50
  -7   7  -1  393.76   11.20
   7   7   1  380.26    8.90
  -7   7  -1  396.16   11.40
  -7   7  -1  382.46   11.70
   9  -7   1   64.89    4.40
  -9  -7  -1   65.49    4.50
  -9   7  -1   65.59    4.40
  -9   7  -1   61.49    4.90
  -9   7  -1   55.69    4.50
  11  -7   1  191.68    8.00
 -11  -7  -1  184.18    8.20
 -11   7  -1  209.18    9.30
 -11   7  -1  197.58    8.60
 -11   7  -1  208.08    8.50
  13  -7   1   62.99    5.00
 -13  -7  -1   51.99    5.30
 -13   7  -1   63.79    5.50
 -13   7  -1   52.29    5.80
 -13   7  -1   52.59    5.50
 -15  -7  -1   87.19    7.00
 -15   7  -1   92.79    7.30
 -16  -8   1  185.88    9.50
 -16   8   1  172.58    9.80
 -16   8   1  182.28    9.60
 -16   8   1  186.68   10.40
 -14  -8   1   99.89    6.60
  14  -8  -1   93.89    6.10
 -14   8   1   90.59    6.20
 -14   8   1   84.99    6.90
 -14   8   1   79.49    7.20
 -12  -8   1   89.89    5.90
  12  -8  -1   86.89    5.30
 -12   8   1   79.29    6.50
 -12   8   1   85.29    6.10
 -12   8   1   97.69    5.90
 -10  -8   1  717.23   18.90
  10  -8  -1  723.83   18.40
  10  -8  -1  656.43   16.70
 -10   8   1  706.43   19.20
 -10   8   1  757.32   18.50
 -10   8   1  742.13   20.00
  -8  -8   1   61.89    4.20
   8  -8  -1   65.89    2.90
   8  -8  -1   68.19    4.10
  -8   8   1   70.79    4.00
  -8   8   1   59.79    4.30
  -8   8   1   62.79    4.70
   6  -8  -1  261.87    8.20
   6  -8  -1  275.37    7.10
  -6  -8   1  261.67    8.40
  -6   8   1  275.57    7.60
   6   8  -1  249.38    5.90
  -6   8   1  269.77    8.80
   4  -8  -1 1965.10   41.60
  -4  -8   1 1968.50   40.30
  -4  -8   1 1924.21   41.30
  -4  -8   1 1960.70   41.60
   4  -8  -1 1962.20   40.30
  -4   8   1 1946.51   40.30
  -4   8   1 1908.41   41.50
  -4   8   1 1930.61   41.70
  -2  -8   1   43.00    2.60
  -2  -8   1   44.10    2.70
   2  -8  -1   48.90    2.50
   2  -8  -1   48.90    2.90
  -2  -8   1   46.50    2.40
  -2   8   1   44.40    2.10
  -2   8   1   46.50    2.70
   0  -8  -1  677.83   15.50
   0  -8  -1  673.33   15.50
   0  -8   1  639.84   15.10
   0  -8   1  623.14   15.20
   0  -8   1  641.14   14.80
   0  -8  -1  675.33   14.70
   0   8   1  664.13   15.00
   2  -8   1 2601.04   50.89
  -2  -8  -1 2485.55   51.39
   2  -8   1 2524.65   52.39
  -2  -8  -1 2538.15   52.49
  -2   8  -1 2438.76   52.59
  -2   8  -1 2501.85   51.89
   2   8   1 2472.05   51.69
   4  -8   1   81.39    2.40
  -4  -8  -1   78.09    3.70
  -4  -8  -1   72.79    3.90
   4  -8   1   79.79    4.10
   4   8   1   76.79    3.20
  -4   8  -1   76.09    3.60
  -4   8  -1   70.69    4.00
   4   8   1   79.99    3.20
  -6  -8  -1  331.57    9.70
   6  -8   1  318.77    9.90
  -6  -8  -1  335.57   10.10
   6   8   1  325.57    8.80
  -6   8  -1  315.77   10.30
  -6   8  -1  317.77    9.50
   6   8   1  332.67    7.80
  -8  -8  -1  866.81   21.00
  -8  -8  -1  869.21   21.60
   8  -8   1  861.01   21.30
  -8   8  -1  850.51   21.40
  -8   8  -1  825.22   21.80
  -8   8  -1  850.61   21.10
 -10  -8  -1  190.38    8.00
  10  -8   1  208.68    8.30
 -10   8  -1  195.58    8.30
 -10   8  -1  200.88    9.00
 -10   8  -1  211.58    8.40
 -12  -8  -1   82.99    5.90
  12  -8   1   86.39    5.80
 -12   8  -1   88.29    6.90
 -12   8  -1   89.49    6.50
 -12   8  -1   92.59    6.20
  14  -8   1   85.59    6.20
 -14  -8  -1   85.89    6.50
 -14   8  -1  102.59    7.20
 -14   8  -1   89.29    6.80
 -16  -8  -1  216.38   10.30
 -16   8  -1  224.18   11.20
 -16   8  -1  202.08   11.60
 -17  -9   1   10.60    3.50
 -17   9   1   11.70    4.50
 -17   9   1    8.80    3.80
 -17   9   1    6.30    4.30
 -15  -9   1  375.86   14.00
  15  -9  -1  393.96   13.40
 -15   9   1  385.86   13.90
 -15   9   1  397.66   14.70
 -13  -9   1  155.58    7.90
  13  -9  -1  137.79    7.20
 -13   9   1  149.88    7.60
 -13   9   1  141.79    8.70
 -13   9   1  147.59    8.30
  11  -9  -1    3.20    1.90
 -11  -9   1    2.40    2.10
 -11   9   1    0.00    2.20
 -11   9   1   -0.90    1.80
 -11   9   1    0.80    2.20
   9  -9  -1  826.92   18.00
   9  -9  -1  796.82   20.20
  -9  -9   1  804.72   20.60
  -9   9   1  829.52   19.80
  -9   9   1  809.82   21.10
  -9   9   1  771.52   21.30
  -7  -9   1   21.10    2.90
   7  -9  -1   22.40    2.80
   7  -9  -1   21.50    1.80
  -7   9   1   25.40    3.10
  -7   9   1   23.60    2.50
  -7   9   1   17.10    2.70
   5  -9  -1   11.10    1.50
  -5  -9   1    8.00    1.90
  -5  -9   1   12.20    2.00
   5  -9  -1    6.80    1.70
  -5   9   1   11.30    2.20
  -5   9   1    9.50    1.50
  -5   9   1    9.10    1.90
   3  -9  -1 1094.29   24.30
   3  -9  -1 1069.19   23.30
  -3  -9   1 1037.90   23.70
  -3  -9   1 1066.69   24.10
  -3  -9   1 1067.19   23.20
  -3   9   1 1066.69   24.20
  -3   9   1 1049.89   22.80
  -3   9   1 1052.69   24.10
   1  -9  -1  131.29    5.00
   1  -9  -1  123.19    4.60
  -1  -9   1  125.59    4.60
  -1  -9   1  131.99    4.60
   1  -9  -1  131.99    4.20
  -1  -9   1  119.19    4.50
  -1   9   1  127.89    4.70
   1  -9   1    4.80    1.00
  -1  -9  -1    1.20    1.10
  -1  -9  -1    2.10    1.10
  -1  -9  -1    3.00    1.00
   1  -9   1    6.30    1.30
   1  -9   1    7.40    1.60
  -1   9  -1    2.00    1.20
  -1   9  -1    1.90    1.10
   1   9   1    5.00    1.00
  -3  -9  -1   45.30    2.70
  -3  -9  -1   44.50    3.20
   3  -9   1   41.30    2.00
   3  -9   1   48.10    3.20
  -3   9  -1   42.40    3.20
  -3   9  -1   45.40    2.90
   3   9   1   41.80    2.50
   5  -9   1  424.36   12.20
  -5  -9  -1  441.86   11.80
  -5  -9  -1  439.56   12.40
   5  -9   1  447.36    9.50
  -5   9  -1  438.66   11.70
   5   9   1  431.26   11.10
   5   9   1  437.96   10.60
  -5   9  -1  430.06   12.60
  -7  -9  -1   38.80    3.80
   7  -9   1   34.60    3.50
  -7  -9  -1   33.90    3.40
  -7   9  -1   38.60    3.60
  -7   9  -1   30.30    3.60
   9  -9   1   26.80    3.40
  -9  -9  -1   25.60    3.40
  -9   9  -1   26.70    3.70
  -9   9  -1   29.30    3.70
  -9   9  -1   30.20    3.60
 -11  -9  -1  484.55   15.00
  11  -9   1  493.15   15.30
 -11   9  -1  518.75   15.50
 -11   9  -1  524.75   15.80
 -11   9  -1  512.55   16.60
 -13  -9  -1   54.59    5.30
  13  -9   1   56.19    5.20
 -13   9  -1   54.39    5.60
 -13   9  -1   50.09    5.40
 -13   9  -1   45.80    5.80
  15  -9   1   88.69    6.70
 -15  -9  -1   85.49    6.80
 -15   9  -1   83.49    7.20
 -15   9  -1   84.19    7.30
 -16 -10   1   62.39    6.20
 -16  10   1   76.09    6.80
 -16  10   1   63.59    7.20
 -14 -10   1   41.60    5.00
  14 -10  -1   39.40    4.50
 -14  10   1   36.50    4.70
 -14  10   1   39.60    5.40
  12 -10  -1  265.77   10.20
 -12 -10   1  268.37   10.50
 -12  10   1  267.07   10.00
 -12  10   1  266.57   11.70
 -12  10   1  276.67   11.20
 -10 -10   1   10.20    2.60
  10 -10  -1   12.00    2.70
 -10  10   1   10.10    2.50
 -10  10   1    8.40    2.70
 -10  10   1    4.70    2.70
   8 -10  -1  475.05   11.30
  -8 -10   1  466.65   13.70
   8 -10  -1  452.95   13.40
  -8  10   1  454.05   13.90
  -8  10   1  464.55   14.30
  -8  10   1  475.55   12.60
   6 -10  -1  312.67    9.90
   6 -10  -1  333.97    8.40
  -6 -10   1  319.47    9.90
  -6  10   1  315.17   10.30
  -6  10   1  315.47    8.70
   6  10  -1  303.07    7.60
  -6  10   1  294.67    9.90
   4 -10  -1   74.79    4.20
   4 -10  -1   68.89    3.30
  -4 -10   1   80.69    4.00
  -4 -10   1   75.79    3.50
  -4 -10   1   74.59    4.20
  -4  10   1   77.79    3.30
  -4  10   1   75.49    4.30
  -4  10   1   78.69    4.20
  -2 -10   1 1154.88   26.20
   2 -10  -1 1203.48   26.90
   2 -10  -1 1201.28   26.10
  -2 -10   1 1174.78   26.40
  -2 -10   1 1166.28   26.00
  -2  10   1 1187.88   26.60
  -2  10   1 1209.18   25.50
   0 -10  -1  134.79    5.30
   0 -10  -1  133.69    4.50
   0 -10   1  135.49    5.10
   0 -10   1  138.59    4.80
   0 -10   1  136.19    5.00
   0 -10  -1  132.29    5.10
   0  10   1  136.19    4.90
  -2 -10  -1  640.24   14.70
  -2 -10  -1  627.74   15.30
   2 -10   1  608.94   15.60
   2 -10   1  620.24   14.20
  -2 -10  -1  610.14   15.60
  -2  10  -1  616.64   15.90
  -2  10  -1  604.44   15.00
   2  10   1  631.64   15.00
   4 -10   1  515.55   14.30
   4 -10   1  548.55   12.00
  -4 -10  -1  545.05   14.50
  -4 -10  -1  540.95   13.60
   4  10   1  532.55   13.20
   4  10   1  528.95   13.00
  -4  10  -1  544.65   13.70
  -4  10  -1  531.25   14.60
   6 -10   1   10.30    2.10
  -6 -10  -1   10.20    2.40
  -6 -10  -1    6.20    1.80
   6  10   1    7.00    1.20
  -6  10  -1    7.80    2.10
  -6  10  -1    8.60    2.20
  -8 -10  -1  326.27   11.20
   8 -10   1  309.67   10.80
  -8 -10  -1  324.47   10.60
  -8  10  -1  339.57   11.70
  -8  10  -1  332.37   11.20
  -8  10  -1  324.57   10.50
 -10 -10  -1  180.98    7.90
  10 -10   1  179.38    8.20
 -10  10  -1  173.48    8.70
 -10  10  -1  186.98    8.20
 -10  10  -1  186.18    8.50
  12 -10   1   18.10    3.30
 -12 -10  -1   20.50    3.50
 -12  10  -1   16.20    3.90
 -12  10  -1   13.50    3.40
 -12  10  -1   17.80    3.60
 -14 -10  -1  102.99    7.10
  14 -10   1  112.79    7.30
 -14  10  -1  107.79    7.60
 -14  10  -1  104.29    7.80
 -16 -10  -1    6.80    3.30
 -16  10  -1    1.90    3.40
  15 -11  -1    1.60    2.60
 -15 -11   1   -1.00    2.70
 -15  11   1    4.80    3.00
 -15  11   1   -2.60    3.00
  13 -11  -1  149.09    7.70
 -13 -11   1  130.49    7.80
 -13  11   1  145.29    8.60
 -13  11   1  148.59    7.70
 -13  11   1  134.09    9.10
 -11 -11   1    0.90    2.20
  11 -11  -1    2.70    2.30
 -11  11   1    1.80    2.50
 -11  11   1    1.60    2.20
 -11  11   1    7.50    2.90
  -9 -11   1    7.20    2.50
   9 -11  -1    8.20    2.40
  -9  11   1   10.60    2.40
  -9  11   1    6.20    2.60
  -9  11   1    2.50    2.10
   7 -11  -1  395.86   12.40
  -7 -11   1  392.86   12.30
   7 -11  -1  435.76   10.50
  -7  11   1  407.46   12.70
  -7  11   1  403.96   11.20
  -7  11   1  429.56   13.10
   5 -11  -1    1.00    1.50
  -5 -11   1    4.90    1.80
   5 -11  -1    3.30    1.10
  -5 -11   1    2.40    1.60
  -5  11   1    1.90    1.10
  -5  11   1    3.20    1.70
  -5  11   1    3.70    1.90
  -3 -11   1   12.70    1.80
  -3 -11   1   13.40    1.90
   3 -11  -1   18.00    2.00
  -3 -11   1   13.40    2.10
   3 -11  -1   21.00    2.80
  -3  11   1   14.40    1.70
  -3  11   1   19.20    2.50
  -3  11   1   15.70    2.30
  -1 -11   1  652.83   16.10
   1 -11  -1  664.93   15.40
  -1 -11   1  658.43   16.10
   1 -11  -1  659.73   16.60
   1 -11  -1  642.94   16.10
  -1 -11   1  702.53   16.20
  -1  11   1  649.24   16.20
   1 -11   1    0.90    1.10
  -1 -11  -1   -0.40    1.10
   1 -11   1    1.30    1.00
  -1 -11  -1    0.40    0.90
  -1 -11  -1    0.80    1.20
   1 -11   1    1.20    0.90
   1  11   1    0.60    0.90
  -1  11  -1    2.40    1.20
  -1  11  -1    2.00    1.50
  -3 -11  -1    5.90    1.50
  -3 -11  -1    9.00    2.00
   3 -11   1    7.60    1.90
  -3  11  -1    6.90    1.90
   3  11   1   10.20    1.70
  -3  11  -1   20.70    2.40
  -5 -11  -1  396.96   12.50
  -5 -11  -1  438.36   11.90
   5 -11   1  400.46   12.50
   5 -11   1  439.46    9.70
  -5  11  -1  436.06   11.90
   5  11   1  412.56   10.70
  -5  11  -1  442.46   13.10
   5  11   1  422.46    9.90
  -7 -11  -1   47.10    4.10
   7 -11   1   46.40    4.20
  -7 -11  -1   48.90    4.40
  -7  11  -1   51.39    4.00
  -7  11  -1   50.49    4.30
  -7  11  -1   43.90    4.30
  -9 -11  -1    7.90    2.30
   9 -11   1    6.10    2.30
  -9  11  -1    5.30    2.40
  -9  11  -1   15.60    3.40
  -9  11  -1    7.10    2.50
 -11 -11  -1   82.69    5.80
  11 -11   1   73.89    5.90
 -11  11  -1   88.09    6.20
 -11  11  -1   72.69    6.50
 -11  11  -1   79.29    6.20
  13 -11   1  128.19    7.70
 -13 -11  -1  127.69    7.70
 -13  11  -1  118.39    7.80
 -13  11  -1  120.69    8.10
  15 -11   1    4.20    2.80
 -15 -11  -1   -0.80    2.70
 -15  11  -1    1.80    3.00
 -15  11  -1   -1.50    3.20
 -16 -12   1   84.19    7.40
 -16  12   1   88.09    8.40
  14 -12  -1    6.80    2.90
 -14 -12   1    5.10    3.10
 -14  12   1    9.30    3.10
 -14  12   1    5.10    3.50
  12 -12  -1  389.76   13.60
 -12 -12   1  415.76   13.90
 -12  12   1  396.96   15.10
 -12  12   1  410.56   14.80
 -12  12   1  382.96   12.90
  10 -12  -1  103.99    6.40
 -10 -12   1  106.69    6.60
 -10  12   1   99.39    7.10
 -10  12   1  106.99    5.80
 -10  12   1  108.19    7.00
  -8 -12   1    2.20    2.00
   8 -12  -1    3.90    2.10
  -8  12   1    0.50    2.00
  -8  12   1    4.40    1.90
  -8  12   1    3.70    2.10
   6 -12  -1  509.65   14.80
  -6 -12   1  520.45   14.50
  -6 -12   1  527.25   15.00
   6 -12  -1  529.65   12.90
  -6  12   1  505.15   15.10
  -6  12   1  516.05   13.30
  -4 -12   1    4.00    1.60
  -4 -12   1    0.60    1.10
   4 -12  -1    6.40    2.00
   4 -12  -1    4.80    1.40
  -4 -12   1    2.70    1.60
  -4  12   1    1.70    1.60
  -4  12   1    2.00    1.60
  -4  12   1    2.20    1.10
  -2 -12   1    7.40    1.80
  -2 -12   1    4.60    1.50
   2 -12  -1    8.50    1.90
   2 -12  -1    8.40    1.70
  -2 -12   1    2.90    1.40
  -2  12   1    8.40    1.80
  -2  12   1    5.40    1.30
   0 -12   1  163.78    6.00
   0 -12  -1  164.08    6.30
   0 -12  -1  163.68    6.40
   0 -12   1  148.89    5.70
   0 -12   1  156.38    6.10
   0 -12  -1  159.28    5.50
   0  12   1  165.98    6.00
   0  12  -1  162.68    6.50
  -2 -12  -1  125.09    5.60
   2 -12   1  120.79    4.50
  -2 -12  -1  117.69    5.30
  -2 -12  -1  114.99    4.70
   2 -12   1  117.79    5.50
   2  12   1  121.19    4.80
   2  12   1  127.39    5.20
  -2  12  -1  110.89    5.60
  -2  12  -1  113.69    4.90
   4 -12   1    0.70    1.40
   4 -12   1    2.10    0.80
  -4 -12  -1    0.80    1.30
  -4 -12  -1   -0.10    1.50
   4  12   1   -0.10    1.20
  -4  12  -1    1.40    1.40
  -4  12  -1    3.20    1.80
  -6 -12  -1    4.30    2.20
   6 -12   1    2.50    1.80
  -6 -12  -1    5.30    1.90
  -6  12  -1    1.90    1.80
  -6  12  -1    4.90    2.00
   8 -12   1  290.47   10.90
  -8 -12  -1  299.37   11.20
  -8 -12  -1  288.67   10.20
  -8  12  -1  311.77   10.40
  -8  12  -1  293.97   11.00
  -8  12  -1  305.57   11.40
 -10 -12  -1   21.00    3.50
  10 -12   1    7.90    2.80
 -10  12  -1   11.00    3.00
 -10  12  -1   13.90    3.40
 -10  12  -1   12.50    3.40
 -12 -12  -1   71.09    5.90
  12 -12   1   63.59    6.00
 -12  12  -1   77.79    6.80
 -12  12  -1   72.89    6.30
 -14 -12  -1  160.28    8.90
  14 -12   1  171.08    9.10
 -14  12  -1  167.08    9.70
 -14  12  -1  170.38    9.50
  15 -13  -1  119.99    7.80
 -15 -13   1  114.29    8.10
 -15  13   1  115.89    9.00
 -13 -13   1   17.10    3.70
  13 -13  -1   18.80    3.70
 -13  13   1   18.50    4.40
 -13  13   1   13.70    3.30
 -11 -13   1   14.10    3.50
  11 -13  -1   13.30    3.30
 -11  13   1   13.60    3.00
 -11  13   1   21.70    4.20
 -11  13   1   16.50    4.00
  -9 -13   1  378.26   12.70
   9 -13  -1  366.76   12.70
  -9  13   1  391.86   13.70
  -9  13   1  369.76   13.20
  -9  13   1  354.96   11.30
   7 -13  -1  183.28    6.00
   7 -13  -1  182.88    8.00
  -7 -13   1  183.98    7.80
  -7  13   1  177.98    6.70
  -7  13   1  185.98    8.40
  -7  13   1  179.78    8.10
  -5 -13   1  157.38    7.20
   5 -13  -1  165.18    7.30
  -5 -13   1  165.28    6.90
   5 -13  -1  164.38    5.80
  -5  13   1  158.78    7.20
  -5  13   1  158.68    5.80
  -5  13   1  159.98    7.20
   3 -13  -1  455.35   13.60
   3 -13  -1  482.35   12.60
  -3 -13   1  452.25   12.80
  -3 -13   1  476.05   12.70
  -3 -13   1  482.35   13.50
  -3  13   1  474.45   13.50
  -3  13   1  469.65   12.00
  -3  13   1  469.95   13.40
  -1 -13   1  531.45   14.20
  -1 -13   1  541.55   14.30
   1 -13  -1  521.95   14.40
  -1 -13   1  552.74   14.50
   1 -13  -1  564.64   15.10
   1 -13  -1  558.54   13.70
   1  13  -1  539.15   14.90
  -1  13   1  577.94   14.70
   1 -13   1  199.18    7.30
  -1 -13  -1  213.28    7.90
   1 -13   1  214.98    7.90
   1 -13   1  233.98    7.20
  -1 -13  -1  221.98    7.00
  -1 -13  -1  211.78    7.80
  -1  13  -1  220.38    8.20
   1  13   1  221.58    7.30
  -1  13  -1  222.58    7.60
   3 -13   1  234.58    6.90
  -3 -13  -1  230.18    8.60
  -3 -13  -1  246.28    7.70
   3 -13   1  239.38    8.80
  -3  13  -1  227.58    8.90
   3  13   1  243.88    7.90
  -3  13  -1  239.58    8.10
  -5 -13  -1  449.66   12.60
   5 -13   1  452.65   13.80
  -5 -13  -1  456.65   13.80
   5  13   1  444.56   11.80
  -5  13  -1  427.76   13.90
  -5  13  -1  445.86   12.80
   7 -13   1   84.89    5.70
  -7 -13  -1   92.99    5.50
  -7 -13  -1  100.39    6.30
  -7  13  -1   81.49    5.70
  -7  13  -1   85.49    6.00
  -7  13  -1   93.39    5.30
   9 -13   1   71.89    5.70
  -9 -13  -1   59.49    5.10
  -9  13  -1   66.89    6.10
  -9  13  -1   57.19    5.10
  -9  13  -1   67.59    5.60
  11 -13   1  198.88    9.50
 -11 -13  -1  187.68    8.90
 -11  13  -1  202.48   10.10
 -11  13  -1  194.48    9.10
 -11  13  -1  183.78   10.20
  13 -13   1    3.70    2.80
 -13 -13  -1    8.10    3.30
 -13  13  -1    5.90    3.60
 -13  13  -1    5.20    3.20
 -14 -14   1    7.70    3.30
  14 -14  -1    5.90    3.00
 -14  14   1    2.30    3.40
 -12 -14   1    5.00    2.90
  12 -14  -1   13.00    3.40
 -12  14   1    4.90    3.50
 -10 -14   1   86.19    6.40
  10 -14  -1  102.69    6.80
 -10  14   1   91.19    6.90
 -10  14   1  106.29    7.50
 -10  14   1   95.89    5.70
   8 -14  -1   11.40    2.90
  -8 -14   1    8.00    2.70
  -8  14   1   12.70    2.60
  -8  14   1    8.40    2.80
  -8  14   1   10.20    3.00
   6 -14  -1   16.70    2.10
  -6 -14   1   10.40    2.60
   6 -14  -1   12.50    2.90
  -6  14   1   14.50    2.30
  -6  14   1   12.40    2.80
  -6  14   1   13.90    3.00
  -4 -14   1  147.39    6.30
  -4 -14   1  150.78    6.80
  -4 -14   1  135.29    5.80
   4 -14  -1  143.89    6.90
   4 -14  -1  137.79    5.60
  -4  14   1  135.49    5.30
  -4  14   1  132.29    6.60
  -4  14   1  129.59    6.60
  -2 -14   1   10.50    2.10
   2 -14  -1   10.90    2.10
  -2 -14   1   11.60    2.30
  -2 -14   1    8.10    2.10
   2 -14  -1    9.60    2.40
  -2  14   1   10.40    2.20
  -2  14   1    9.00    2.20
  -2  14   1   10.90    1.80
   0 -14  -1   37.70    3.80
   0 -14   1   29.60    3.20
   0 -14  -1   33.00    2.80
   0 -14   1   31.20    3.30
   0 -14  -1   28.70    3.20
   0 -14   1   34.90    3.00
   0  14  -1   28.60    3.30
   0  14   1   31.80    3.00
   0  14  -1   33.10    3.40
   2 -14   1  102.39    4.40
  -2 -14  -1   98.39    4.60
  -2 -14  -1   98.79    5.30
  -2 -14  -1  101.09    5.50
   2 -14   1   96.29    5.50
  -2  14  -1  102.29    5.80
   2  14   1   88.89    4.50
   2  14   1   96.69    5.00
  -2  14  -1  102.79    5.10
   4 -14   1   26.30    2.10
  -4 -14  -1   30.30    3.10
   4 -14   1   28.50    3.60
  -4 -14  -1   34.00    4.00
   4  14   1   28.30    3.00
  -4  14  -1   22.30    3.30
  -4  14  -1   28.20    3.20
   4  14   1   34.50    2.60
  -6 -14  -1   46.80    5.00
  -6 -14  -1   50.69    4.20
   6 -14   1   37.90    4.30
  -6  14  -1   51.69    4.90
  -6  14  -1   47.90    4.10
  -8 -14  -1   13.30    3.40
   8 -14   1   20.90    3.60
  -8 -14  -1   22.90    3.50
  -8  14  -1   20.40    3.40
  -8  14  -1   20.10    3.90
  -8  14  -1   25.10    4.00
 -10 -14  -1   77.49    6.00
  10 -14   1   77.79    6.30
 -10  14  -1   68.99    6.00
 -10  14  -1   76.69    6.40
 -10  14  -1   69.49    6.60
  12 -14   1   16.20    3.90
 -12 -14  -1   21.10    4.00
 -12  14  -1   17.10    3.90
 -12  14  -1    8.70    3.80
  14 -14   1   -0.60    3.00
 -14 -14  -1    2.60    3.20
 -14  14  -1    2.90    3.30
 -14  14  -1    4.40    3.60
 -13 -15   1  128.49    8.30
  13 -15  -1  155.28    8.90
 -13  15   1  141.49    9.50
 -11 -15   1    8.30    3.10
  11 -15  -1    8.00    3.00
 -11  15   1    7.50    3.20
  -9 -15   1   68.49    5.70
   9 -15  -1   70.99    6.00
  -9  15   1   63.79    4.80
  -9  15   1   40.20    5.20
  -9  15   1   57.69    6.10
  -7 -15   1  217.38    9.00
   7 -15  -1  217.58    9.40
  -7  15   1  188.08    9.00
  -7  15   1  210.58    9.40
  -7  15   1  205.58    7.60
  -5 -15   1   51.99    4.30
  -5 -15   1   46.70    4.80
   5 -15  -1   42.20    4.50
   5 -15  -1   44.20    3.20
  -5  15   1   46.10    3.40
  -5  15   1   46.30    4.60
  -5  15   1   46.80    4.90
  -3 -15   1    1.00    1.70
   3 -15  -1    0.20    1.80
  -3 -15   1    1.60    1.50
  -3 -15   1    3.80    1.70
   3 -15  -1    5.80    1.80
  -3  15   1    0.30    1.10
  -3  15   1    0.50    1.80
  -3  15   1    0.50    1.50
   1 -15  -1   88.39    4.90
  -1 -15   1   84.99    4.80
  -1 -15   1   85.89    4.80
  -1 -15   1   89.49    5.10
   1 -15  -1   93.79    5.50
  -1  15   1   80.29    4.80
  -1  15   1   79.99    4.70
   1  15  -1   93.49    5.30
  -1  15   1   75.39    4.10
  -1 -15  -1   43.50    3.40
   1 -15   1   37.00    3.10
  -1 -15  -1   41.40    3.80
   1 -15   1   32.60    3.60
  -1 -15  -1   35.10    3.80
   1  15   1   44.20    3.40
  -1  15  -1   40.20    4.30
   1  15   1   40.10    3.30
  -1  15  -1   40.60    3.60
   1  15   1   37.90    3.70
   3 -15   1   31.20    4.00
  -3 -15  -1   26.00    2.90
   3 -15   1   22.80    2.40
  -3 -15  -1   22.30    3.40
  -3  15  -1   24.60    3.10
   3  15   1   38.90    3.30
   3  15   1   25.70    2.70
   3  15   1   20.70    2.80
  -3  15  -1   24.30    3.60
   5 -15   1    7.20    2.60
  -5 -15  -1    3.70    2.20
  -5 -15  -1    3.50    1.90
  -5  15  -1    8.80    2.40
  -5  15  -1    5.10    2.50
   7 -15   1   23.20    3.80
  -7 -15  -1   33.30    4.00
  -7 -15  -1   35.50    4.60
  -7  15  -1   33.30    3.90
  -7  15  -1   22.40    3.90
  -7  15  -1   32.80    4.50
  -9 -15  -1  117.79    6.90
   9 -15   1  110.29    7.40
  -9  15  -1  124.89    7.70
  -9  15  -1  114.99    6.80
  -9  15  -1  106.49    7.60
 -11 -15  -1    8.40    3.10
  11 -15   1    6.50    3.20
 -11  15  -1    8.90    3.60
 -11  15  -1    7.10    3.10
 -13 -15  -1   14.40    3.70
  13 -15   1   14.30    4.00
 -13  15  -1   12.00    3.70
 -13  15  -1   14.60    4.40
 -14 -16   1    6.20    3.30
  14 -16  -1    6.10    3.40
 -14  16   1    3.70    3.50
  12 -16  -1   63.59    6.80
 -12 -16   1   52.19    5.70
 -12  16   1   51.29    6.50
 -10 -16   1  106.19    7.00
  10 -16  -1  104.59    7.30
 -10  16   1   82.19   10.30
 -10  16   1  111.39    7.80
  -8 -16   1   11.40    3.10
   8 -16  -1    7.60    3.00
  -8  16   1    6.20    2.90
  -8  16   1    5.50    3.10
   6 -16  -1  242.58   10.30
  -6 -16   1  262.97    9.80
  -6  16   1  237.58   10.10
  -6  16   1  244.58   10.40
  -6  16   1  249.18    8.50
  -4 -16   1  306.17   11.00
   4 -16  -1  300.67    9.60
  -4 -16   1  305.07   10.10
   4 -16  -1  311.17   11.40
  -4 -16   1  307.57   10.40
  -4  16   1  290.77   10.90
  -4  16   1  301.07   11.20
  -4  16   1  301.87    9.40
   2 -16  -1   24.10    3.10
   2 -16  -1   16.20    3.00
  -2 -16   1   19.80    3.00
  -2 -16   1   16.60    2.80
  -2 -16   1   25.90    3.20
  -2  16   1   22.10    3.20
  -2  16   1   26.60    3.60
  -2  16   1   23.10    2.70
   2  16  -1   23.60    3.40
   0 -16   1  284.47    9.50
   0 -16   1  302.77    9.80
   0 -16  -1  291.97   10.50
   0 -16  -1  291.57   10.00
   0 -16   1  282.17   10.10
   0 -16  -1  279.47    9.00
   0  16   1  292.77    9.80
   0  16  -1  270.87    9.60
   0  16   1  289.27    9.70
   0  16  -1  278.07   10.30
   2 -16   1  193.88    8.40
   2 -16   1  195.08    7.00
  -2 -16  -1  199.68    8.40
  -2 -16  -1  198.48    7.30
  -2  16  -1  186.48    8.50
   2  16   1  205.98    8.10
   2  16   1  200.88    7.50
   2  16   1  205.28    7.40
  -2  16  -1  190.78    7.70
  -4 -16  -1   45.10    4.80
  -4 -16  -1   52.59    4.00
   4 -16   1   39.10    4.50
  -4  16  -1   49.70    4.20
   4  16   1   47.80    4.30
  -4  16  -1   49.90    5.40
   6 -16   1  194.78    9.10
  -6 -16  -1  197.48    8.00
  -6 -16  -1  183.88    9.00
  -6  16  -1  190.78    9.10
  -6  16  -1  185.18    9.30
  -6  16  -1  193.18    8.20
  -8 -16  -1  130.09    7.10
   8 -16   1  127.29    7.90
  -8 -16  -1  114.89    7.60
  -8  16  -1  116.79    7.60
  -8  16  -1  122.59    8.00
  -8  16  -1  121.49    6.80
 -10 -16  -1    5.90    2.80
  10 -16   1    5.60    3.00
 -10  16  -1    1.20    3.00
 -10  16  -1    5.50    3.10
  12 -16   1   95.59    7.80
 -12 -16  -1   98.69    7.00
 -12  16  -1   98.79    7.50
 -12  16  -1  101.49    8.40
  13 -17  -1   45.50    6.00
 -13 -17   1   46.00    5.60
 -13  17   1   30.10    5.40
 -11 -17   1   70.79    6.70
  11 -17  -1   91.49    7.40
 -11  17   1   87.39    7.90
   9 -17  -1   14.50    3.60
  -9 -17   1    9.00    3.10
  -9  17   1    5.80    3.70
  -9  17   1   13.60    3.90
   7 -17  -1   56.89    6.00
  -7 -17   1   56.29    5.30
  -7  17   1   55.59    6.10
  -7  17   1   62.79    6.40
  -5 -17   1  201.78    8.40
   5 -17  -1  187.08    7.20
   5 -17  -1  196.38    9.30
  -5  17   1  205.88    9.40
  -5  17   1  210.68    9.20
  -5  17   1  172.48    8.70
  -3 -17   1   12.10    2.80
   3 -17  -1   12.20    2.40
  -3 -17   1    8.70    2.40
  -3 -17   1   15.50    2.90
   3 -17  -1    6.00    2.50
   3  17  -1   12.80    2.70
  -3  17   1    9.00    2.40
  -3  17   1    5.30    2.50
  -3  17   1    6.70    1.90
  -1 -17   1   42.90    4.00
  -1 -17   1   48.90    4.30
   1 -17  -1   39.90    4.40
   1 -17  -1   42.70    4.00
  -1 -17   1   42.10    4.10
   1  17  -1   50.69    4.40
  -1  17   1   41.40    3.40
  -1  17   1   38.90    4.20
   1  17  -1   47.40    4.20
  -1  17   1   40.10    4.20
   1 -17   1  244.68    8.50
  -1 -17  -1  233.68    8.40
   1 -17   1  243.88    9.70
  -1 -17  -1  242.38    9.50
  -1 -17  -1  251.77    9.70
  -1  17  -1  236.98    8.90
  -1  17  -1  238.68    9.80
   1  17   1  237.58    8.70
   1  17   1  242.78    8.90
   1  17   1  238.88    9.50
   3 -17   1    3.00    2.20
  -3 -17  -1    3.30    1.80
  -3 -17  -1    3.40    2.30
  -3  17  -1    5.60    2.10
  -3  17  -1    3.90    2.20
   3  17   1    0.60    1.50
  -5 -17  -1   21.70    3.10
   5 -17   1   15.30    3.40
  -5 -17  -1   17.90    3.50
  -5  17  -1   16.50    3.10
  -5  17  -1   16.40    3.70
  -5  17  -1   16.60    3.50
   7 -17   1  189.98    9.60
  -7 -17  -1  183.58    9.60
  -7 -17  -1  202.38    8.50
  -7  17  -1  189.48    9.60
  -7  17  -1  184.38    9.80
  -7  17  -1  193.48    8.40
   9 -17   1   -1.10    2.50
  -9 -17  -1    1.70    2.50
  -9  17  -1    3.40    2.80
  -9  17  -1    0.70    2.50
  11 -17   1   -3.00    2.50
 -11 -17  -1   -3.20    2.50
 -11  17  -1   -1.90    2.90
 -11  17  -1    3.00    3.30
 -12 -18   1    0.50    2.90
  12 -18  -1    3.80    3.30
 -12  18   1   -0.50    3.30
 -10 -18   1  165.38    9.10
  10 -18  -1  170.58    9.80
 -10  18   1  168.38   10.20
   8 -18  -1   46.10    5.50
  -8 -18   1   58.99    5.70
  -8  18   1   49.90    7.00
  -8  18   1   43.60    5.60
  -6 -18   1   12.00    3.00
   6 -18  -1   13.40    3.60
  -6  18   1   14.60    3.60
  -6  18   1   12.60    3.30
   4 -18  -1  267.57   11.20
   4 -18  -1  272.37    9.30
  -4 -18   1  261.37   10.00
  -4  18   1  272.17   11.10
  -4  18   1  270.47   10.80
   4  18  -1  277.17   10.40
  -2 -18   1   77.19    5.50
  -2 -18   1   75.19    5.40
  -2 -18   1   81.09    5.40
   2 -18  -1   81.99    5.20
   2 -18  -1   67.59    5.70
   2  18  -1   75.19    5.30
  -2  18   1   80.69    5.80
  -2  18   1   76.79    4.80
  -2  18   1   76.99    5.30
   0 -18  -1   44.50    4.60
   0 -18  -1   56.39    5.60
   0 -18   1   49.80    4.70
   0 -18   1   42.00    4.10
   0  18   1   50.19    3.90
   0  18  -1   48.20    5.20
   0  18   1   49.80    4.50
   0  18   1   50.49    4.20
   0  18   1   41.90    4.70
   0  18  -1   47.70    4.60
   2 -18   1  163.28    8.10
  -2 -18  -1  148.69    6.60
  -2 -18  -1  154.28    7.80
   2 -18   1  164.08    6.60
   2  18   1  156.08    7.50
   2  18   1  144.39    6.70
  -2  18  -1  155.88    8.10
  -2  18  -1  147.99    7.10
  -4 -18  -1   48.10    5.40
  -4 -18  -1   44.60    4.30
   4 -18   1   47.20    5.30
  -4  18  -1   52.79    4.70
  -4  18  -1   49.90    5.70
  -4  18  -1   48.30    5.40
  -6 -18  -1   76.19    5.40
  -6 -18  -1   82.59    6.60
   6 -18   1   69.29    6.20
  -6  18  -1   68.19    6.40
  -6  18  -1   78.49    5.80
  -6  18  -1   71.89    6.40
   8 -18   1   57.09    6.30
  -8 -18  -1   54.29    5.40
  -8  18  -1   52.29    5.40
  -8  18  -1   58.29    6.70
  10 -18   1   52.29    6.40
 -10 -18  -1   60.99    6.00
 -10  18  -1   59.89    7.20
 -11 -19   1   -2.60    2.60
  11 -19  -1    6.60    3.70
 -11  19   1    6.30    3.90
   9 -19  -1   -1.10    2.80
  -9 -19   1    4.70    2.90
  -9  19   1    2.50    3.20
  -7 -19   1   33.80    4.50
   7 -19  -1   37.20    5.10
  -7  19   1   32.00    5.40
  -5 -19   1   23.00    3.90
   5 -19  -1   19.30    4.00
  -5  19   1   22.60    4.20
  -5  19   1   18.10    3.80
   3 -19  -1    5.80    2.70
  -3 -19   1    5.40    2.40
   3 -19  -1    1.90    1.90
  -3 -19   1    4.30    2.20
   3  19  -1    3.90    2.20
  -3  19   1    9.00    2.70
  -3  19   1    6.50    2.90
   1 -19  -1   26.90    3.80
  -1 -19   1   24.20    3.60
  -1 -19   1   28.60    4.10
   1 -19  -1   24.10    4.00
   1  19  -1   24.40    3.90
  -1  19   1   27.00    3.70
  -1  19   1   19.50    3.40
   1  19  -1   24.60    3.70
  -1  19   1   22.30    4.00
   1 -19   1   39.80    4.90
  -1 -19  -1   39.60    4.50
  -1 -19  -1   38.40    4.00
   1  19   1   39.20    4.50
  -1  19  -1   36.80    4.80
   1  19   1   44.90    5.10
  -1  19  -1   43.10    4.60
   1  19   1   48.10    4.80
  -3 -19  -1   47.60    5.30
  -3 -19  -1   49.80    4.30
   3 -19   1   49.00    5.40
  -3  19  -1   50.59    5.80
  -3  19  -1   53.29    6.10
  -3  19  -1   58.09    4.90
  -5 -19  -1    3.70    2.70
   5 -19   1    1.10    2.40
  -5 -19  -1    1.60    2.20
  -5  19  -1    2.90    2.90
  -5  19  -1    3.60    2.50
  -5  19  -1    0.80    2.60
  -7 -19  -1   33.30    4.30
   7 -19   1   37.30    5.20
  -7  19  -1   36.40    4.70
  -7  19  -1   33.90    5.40
   9 -19   1   80.19    7.30
  -9 -19  -1   84.69    6.50
  -9  19  -1  106.19    8.20
  10 -20  -1   17.00    4.20
 -10 -20   1   22.80    4.50
 -10  20   1   30.70    5.60
  -8 -20   1  197.08    9.70
   8 -20  -1  193.68   10.70
  -8  20   1  198.18   10.90
   6 -20  -1    4.60    3.10
  -6 -20   1    4.70    3.20
  -6  20   1   10.70    3.80
   4 -20  -1    3.30    2.60
  -4 -20   1    1.20    2.20
  -4  20   1   -1.70    2.10
  -4  20   1    0.60    2.70
   2 -20  -1  398.36   13.20
   2 -20  -1  390.66   14.60
  -2 -20   1  418.26   13.50
  -2 -20   1  412.36   13.90
  -2  20   1  408.06   13.90
   2  20  -1  376.86   13.80
   2  20  -1  398.66   13.70
  -2  20   1  426.76   15.10
  -2  20   1  420.66   14.40
   0 -20  -1    4.90    2.60
   0 -20   1    2.40    2.40
   0 -20  -1   -2.30    1.90
   0  20   1   -0.30    2.20
   0  20  -1    2.50    2.10
   0  20   1    1.80    2.00
   0  20  -1   -1.90    1.90
   2 -20   1    8.00    2.90
  -2 -20  -1    7.60    2.70
  -2 -20  -1    5.70    2.20
  -2  20  -1    2.90    2.60
  -2  20  -1    4.40    2.50
  -2  20  -1    7.70    2.70
   2  20   1    6.00    3.40
  -4 -20  -1  358.16   12.00
   4 -20   1  368.56   14.10
  -4 -20  -1  366.26   13.80
  -4  20  -1  358.86   12.50
  -4  20  -1  360.86   14.20
  -6 -20  -1    3.30    2.90
  -6 -20  -1    1.20    2.50
   6 -20   1    0.80    2.70
  -6  20  -1    0.60    2.70
  -8 -20  -1    8.40    3.60
   8 -20   1    1.80    3.10
  -8  20  -1    5.80    3.30
  -9 -21   1    6.10    3.20
   9 -21  -1   19.60    4.90
  -9  21   1   19.20    5.00
  -7 -21   1   78.69    7.10
   7 -21  -1   75.39    7.60
  -7  21   1   68.99    7.30
   5 -21  -1    1.40    2.70
  -5 -21   1    7.40    2.90
  -5  21   1    2.10    3.00
  -3 -21   1   10.30    3.10
   3 -21  -1   13.00    3.70
  -3  21   1   11.20    3.90
   3  21  -1   10.80    3.30
  -3  21   1   14.50    3.60
  -3  21   1   22.80    4.50
  -1 -21   1   93.19    6.90
   1 -21  -1  105.09    7.50
   1 -21  -1  100.59    6.50
   1  21  -1  112.19    6.70
   1  21  -1  106.69    7.00
  -1  21   1   94.89    7.50
  -1  21   1   97.59    6.70
  -1 -21  -1    7.50    2.90
   1 -21   1   13.10    3.50
  -1  21  -1    8.90    3.30
  -1  21  -1   13.30    3.50
   1  21   1   11.80    3.30
  -1  21  -1   15.60    3.30
  -3 -21  -1    9.70    3.20
  -3 -21  -1   14.10    3.20
   3 -21   1    8.70    3.30
  -3  21  -1    7.40    3.40
   5 -21   1   70.89    6.80
  -5 -21  -1   87.79    6.00
  -5 -21  -1   76.09    6.90
  -5  21  -1   88.19    7.50
   7 -21   1   23.40    4.80
  -7  21  -1   33.40    5.60
   6 -22  -1   76.89    8.00
  -6 -22   1   61.59    6.30
  -6  22   1   60.19    7.00
   4 -22  -1    8.30    3.40
  -4 -22   1    4.50    2.90
  -4  22   1    1.50    3.40
  -4  22   1    2.30    3.10
  -2 -22   1   30.40    4.70
   2 -22  -1   29.30    4.80
  -2  22   1   28.00    4.60
  -2  22   1   37.70    5.80
   2  22  -1   30.50    4.60
   0 -22  -1    6.00    2.80
   0 -22   1    3.90    2.80
   0  22  -1    6.70    2.90
   0  22   1    7.30    3.30
   2 -22   1   21.80    4.30
  -2 -22  -1   26.70    4.70
  -2  22  -1   29.90    5.00
  -4 -22  -1    7.20    3.20
   4 -22   1   21.10    4.60
  -4  22  -1   10.80    3.90
   6 -22   1   12.00    3.90
  -6  22  -1   15.30    4.10
   5 -23  -1  197.58   11.10
  -5 -23   1  182.98    9.60
  -5  23   1  189.08   11.50
  -5  23   1  169.98   10.60
   3 -23  -1   70.29    7.60
  -3  23   1   78.59    8.00
  -3  23   1   88.89    7.70
  -1 -23   1   53.59    6.10
   1  23  -1   70.99    8.00
  -1  23   1   79.49    7.20
  -1 -23  -1  199.68   10.10
   1 -23   1  204.08   10.70
  -1  23  -1  210.58   10.90
  -3 -23  -1   34.20    5.10
   3 -23   1   32.40    5.30
  -3  23  -1   33.00    5.40
 -18   0   2  367.56   14.60
 -16   0   2  225.28   10.50
 -16   0   2  240.78   10.70
 -16   0   2  228.98   11.00
 -14   0   2    0.50    2.40
 -14   0   2   -0.60    2.40
 -14   0   2    4.00    2.70
 -14   0   2    3.20    2.00
 -12   0   2  497.25   15.30
 -12   0   2  500.15   14.60
 -12   0   2  491.75   14.60
 -12   0   2  503.05   12.60
 -12   0   2  509.15   13.80
 -10   0   2 2305.07   47.70
  10   0  -2 2163.88   45.50
 -10   0   2 2205.78   48.00
 -10   0   2 2205.28   48.10
 -10   0   2 2208.48   49.00
 -10   0   2 2291.67   46.10
  -8   0   2   10.10    1.80
  -8   0   2   13.20    1.40
  -8   0   2    6.70    2.00
  -8   0   2   10.50    1.80
  -8   0   2    9.80    1.90
   8   0  -2   12.20    1.10
   6   0  -2  636.04   13.40
  -6   0   2  610.64   14.70
  -6   0   2  655.43   14.80
  -6   0   2  636.54   14.90
  -6   0   2  652.83   14.10
  -6   0   2  635.84   15.60
  -4   0   2 6235.28  123.39
  -4   0   2 6142.39  124.09
  -4   0   2 6290.27  123.29
   4   0  -2 5995.50  122.69
  -4   0   2 6296.57  123.89
   4   0  -2 6199.58  124.19
  -2   0   2   17.20    1.60
  -2   0   2   14.60    1.50
   2   0  -2   16.00    1.50
  -2   0   2   14.50    1.10
  -2   0   2   13.50    1.40
   0   0  -2   78.79    2.40
   0   0   2   71.09    2.80
   0   0   2   74.79    2.50
   0   0  -2   79.29    2.40
   2   0   2 7248.47  143.99
  -2   0  -2 7351.66  143.89
  -2   0  -2 7105.29  143.29
  -2   0  -2 7210.68  143.39
   4   0   2   62.49    2.80
   4   0   2   65.99    3.20
   4   0   2   60.29    2.60
  -4   0  -2   66.39    2.40
  -4   0  -2   63.69    2.80
  -4   0  -2   63.99    3.20
   6   0   2   62.59    3.30
  -6   0  -2   58.59    3.30
  -6   0  -2   56.69    2.40
  -6   0  -2   53.49    3.50
   8   0   2 3721.83   75.99
  -8   0  -2 3728.13   74.59
  -8   0  -2 3673.73   76.19
  -8   0  -2 3579.94   76.89
 -10   0  -2   89.19    5.70
  10   0   2   98.49    5.00
 -10   0  -2   97.69    4.10
 -10   0  -2  102.49    5.60
 -10   0  -2   88.29    5.70
  12   0   2    7.80    2.20
 -12   0  -2   15.40    3.10
 -12   0  -2   15.20    3.40
 -12   0  -2   13.20    3.30
 -14   0  -2  651.43   19.60
 -14   0  -2  656.03   20.30
 -16   0  -2   36.20    5.50
 -16   0  -2   33.30    4.90
 -19  -1   2    5.20    3.50
 -19   1   2    4.50    3.50
 -17  -1   2   46.40    7.90
 -17  -1   2   55.09    6.10
 -17   1   2   55.59    6.10
 -17   1   2   43.10    5.50
 -15  -1   2   61.19    5.90
 -15  -1   2   48.40    5.30
 -15   1   2   53.89    5.50
 -15   1   2   56.39    4.80
 -15   1   2   52.79    6.00
 -15   1   2   63.79    6.10
 -13  -1   2   29.80    4.20
 -13  -1   2   28.60    4.00
 -13  -1   2   27.80    3.80
 -13  -1   2   33.70    3.40
 -13   1   2   29.70    3.60
 -13   1   2   33.00    4.50
 -13   1   2   26.40    3.60
 -13   1   2   24.10    3.70
 -11  -1   2   99.19    5.50
 -11  -1   2   99.79    3.50
 -11  -1   2   98.89    5.50
  11  -1  -2  104.09    3.90
 -11  -1   2  104.69    6.10
 -11  -1   2  106.79    5.10
 -11   1   2  103.59    6.10
 -11   1   2  103.69    5.30
 -11   1   2  100.39    4.10
 -11   1   2   97.39    5.60
 -11   1   2  103.39    5.50
   9  -1  -2    4.70    1.00
  -9  -1   2    3.90    0.90
  -9  -1   2    5.00    1.90
  -9  -1   2    5.70    1.80
  -9  -1   2    6.20    1.60
  -9  -1   2    3.90    1.70
   9   1  -2    6.60    0.80
  -9   1   2    3.90    1.50
  -9   1   2    5.90    1.80
  -9   1   2    4.00    1.90
  -9   1   2    4.10    1.70
  -7  -1   2   73.79    2.70
  -7  -1   2   71.09    4.00
  -7  -1   2   74.89    3.50
  -7  -1   2   74.59    3.60
   7  -1  -2   73.89    2.60
  -7  -1   2   70.99    3.60
  -7   1   2   71.39    3.40
  -7   1   2   72.69    3.70
  -7   1   2   81.59    3.70
  -7   1   2   71.29    4.10
   7   1  -2   73.69    2.10
  -5  -1   2   24.90    1.60
   5  -1  -2   25.40    1.40
  -5  -1   2   23.30    0.90
  -5  -1   2   24.60    2.20
  -5  -1   2   25.50    2.10
   5  -1  -2   24.20    2.20
  -5  -1   2   23.00    2.30
  -5   1   2   26.40    1.90
   5   1  -2   26.70    2.40
  -5   1   2   26.70    1.80
  -5   1   2   27.10    2.30
  -5   1   2   22.50    2.20
  -5   1   2   30.70    2.20
  -3  -1   2   46.90    2.60
   3  -1  -2   56.89    2.50
  -3  -1   2   44.80    2.70
  -3  -1   2   48.90    2.20
   3  -1  -2   45.80    1.90
  -3  -1   2   47.80    2.10
  -3   1   2   42.40    2.20
  -3   1   2   43.30    1.90
   3   1  -2   47.40    2.60
  -3   1   2   44.30    2.50
  -3   1   2   45.30    2.40
  -1  -1   2  170.18    4.00
   1  -1  -2  165.98    4.40
  -1  -1   2  172.08    4.60
   1  -1  -2  174.98    3.80
   1  -1  -2  171.28    4.30
  -1  -1   2  170.48    4.70
  -1   1   2  165.98    4.80
  -1   1   2  170.38    3.60
  -1   1   2  169.78    4.30
  -1   1   2  176.08    4.70
  -1  -1  -2  449.06    9.90
   1  -1   2  446.86   10.40
  -1  -1  -2  441.46    9.90
  -1  -1  -2  446.76    9.40
   1  -1   2  454.15   10.40
  -1   1  -2  461.35    9.50
   1   1   2  456.55    9.60
   1   1   2  435.86   10.40
  -3  -1  -2  153.98    4.30
   3  -1   2  146.79    4.90
  -3  -1  -2  144.79    4.10
   3  -1   2  144.69    4.40
  -3  -1  -2  153.58    4.70
   3  -1   2  154.38    4.70
  -3   1  -2  144.09    4.40
  -3   1  -2  154.08    3.80
   3   1   2  148.79    4.50
  -3   1  -2  145.69    4.70
   3   1   2  150.08    4.00
   5  -1   2   57.49    2.80
  -5  -1  -2   64.49    2.20
  -5  -1  -2   61.99    2.90
  -5  -1  -2   63.09    3.40
   5  -1   2   65.39    3.30
  -5  -1  -2   64.29    2.70
   5   1   2   62.49    3.20
   5   1   2   58.49    2.60
  -5   1  -2   64.89    3.50
   5   1   2   61.09    2.80
  -5   1  -2   62.49    3.20
  -7  -1  -2  647.34   15.60
  -7  -1  -2  663.13   14.20
   7  -1   2  631.84   15.70
  -7  -1  -2  656.23   16.40
  -7   1  -2  626.44   15.80
   7   1   2  636.94   15.60
  -7   1  -2  604.34   16.10
  -7   1  -2  652.63   14.80
  -9  -1  -2   63.99    2.90
  -9  -1  -2   69.39    4.40
  -9  -1  -2   59.19    4.50
   9  -1   2   61.49    3.90
  -9  -1  -2   62.39    4.50
  -9   1  -2   65.79    4.80
   9   1   2   60.59    3.80
  -9   1  -2   67.29    3.40
  -9   1  -2   70.39    4.60
  11  -1   2  122.09    5.80
 -11  -1  -2  115.69    6.50
 -11  -1  -2  122.59    6.90
 -11  -1  -2  116.39    6.10
 -11   1  -2  107.69    6.60
 -11   1  -2  127.59    7.00
 -11   1  -2  116.49    6.00
  11   1   2  130.49    5.80
 -11   1  -2  129.09    6.80
 -13  -1  -2  433.96   14.50
  13  -1   2  420.16   12.90
 -13  -1  -2  434.66   15.10
 -13  -1  -2  444.76   14.00
 -13   1  -2  435.46   14.30
 -13   1  -2  430.96   14.50
 -13   1  -2  424.36   14.90
 -15  -1  -2   10.20    3.80
 -15  -1  -2    7.00    3.10
 -15   1  -2    3.30    2.70
 -15   1  -2    9.40    3.70
 -17  -1  -2   93.29    7.80
 -17  -1  -2  102.59    8.80
 -17   1  -2   97.59    8.60
 -17   1  -2   92.69    7.90
 -18  -2   2    9.10    3.90
 -18   2   2    7.80    3.70
 -16  -2   2    6.90    2.90
 -16  -2   2    5.70    3.10
 -16   2   2    8.00    3.00
 -16   2   2    5.10    3.10
 -16   2   2    7.10    3.10
 -14  -2   2  163.78    8.20
 -14  -2   2  164.48    8.40
 -14  -2   2  171.38    7.10
 -14   2   2  158.38    8.80
 -14   2   2  166.18    8.10
 -14   2   2  152.78    7.90
 -14   2   2  153.68    7.50
 -12  -2   2   -1.10    1.90
 -12  -2   2   -2.10    1.80
 -12  -2   2    1.50    1.60
  12  -2  -2    1.60    1.20
 -12  -2   2   -0.70    2.00
 -12   2   2    1.20    2.20
 -12   2   2   -0.70    1.80
 -12   2   2    0.50    2.10
 -12   2   2   -1.60    1.80
 -12   2   2    1.70    1.20
 -10  -2   2   24.90    3.40
 -10  -2   2   24.60    1.30
 -10  -2   2   22.50    3.00
 -10  -2   2   22.00    2.50
 -10  -2   2   29.60    3.40
  10  -2  -2   25.20    2.00
 -10   2   2   20.80    2.80
 -10   2   2   25.60    3.40
  10   2  -2   28.50    1.40
 -10   2   2   22.30    2.90
 -10   2   2   25.40    2.80
  -8  -2   2  348.27    9.30
  -8  -2   2  339.27   10.30
  -8  -2   2  348.07    7.70
  -8  -2   2  341.27    9.80
   8  -2  -2  337.57    8.40
  -8  -2   2  341.77    9.80
  -8   2   2  348.07    9.40
  -8   2   2  329.47    9.60
  -8   2   2  327.07   10.30
  -6  -2   2  130.29    3.50
   6  -2  -2  137.49    4.00
  -6  -2   2  127.59    4.70
  -6  -2   2  133.79    4.70
  -6  -2   2  128.99    5.20
  -6   2   2  130.39    4.30
  -6   2   2  133.59    4.90
  -6   2   2  131.19    5.20
  -4  -2   2   38.40    1.70
  -4  -2   2   40.20    2.80
   4  -2  -2   42.20    1.90
  -4  -2   2   41.10    2.40
  -4  -2   2   42.20    2.40
   4  -2  -2   40.20    2.40
  -4   2   2   39.30    2.20
  -4   2   2   41.60    1.80
   4   2  -2   39.20    2.60
  -4   2   2   40.00    2.50
  -4   2   2   42.10    2.60
  -2  -2   2   20.90    1.40
  -2  -2   2   22.60    1.70
   2  -2  -2   20.60    1.50
   2  -2  -2   19.60    1.50
  -2  -2   2   20.40    1.20
  -2  -2   2   19.60    1.40
  -2   2   2   22.20    1.80
  -2   2   2   17.50    1.60
  -2   2   2   20.20    1.70
   0  -2  -2  800.32   16.00
   0  -2  -2  774.62   16.60
   0  -2   2  773.32   16.80
   0  -2   2  804.92   16.30
   0  -2  -2  707.83   15.60
   0  -2  -2  785.32   15.60
   0  -2   2  782.72   16.70
   0   2  -2  792.72   16.60
   0   2   2  789.02   16.40
   0   2   2  773.82   17.10
  -2  -2  -2    1.60    0.80
  -2  -2  -2    0.90    0.50
   2  -2   2    1.40    0.90
  -2  -2  -2    1.00    0.50
   2  -2   2    0.20    0.80
  -2  -2  -2    1.10    0.80
  -2  -2  -2    0.40    0.60
  -2   2  -2   -0.40    0.70
  -2   2  -2    1.10    0.90
  -2   2  -2    0.50    0.40
   2   2   2    0.70    0.40
   2   2   2    0.90    0.90
  -4  -2  -2  227.68    6.00
  -4  -2  -2  238.58    6.30
  -4  -2  -2  226.28    5.10
  -4  -2  -2  237.48    5.10
   4  -2   2  235.48    6.90
  -4  -2  -2  226.58    6.80
   4  -2   2  222.58    6.50
  -4  -2  -2  236.18    6.40
  -4   2  -2  223.48    6.60
  -4   2  -2  222.88    6.70
   4   2   2  231.68    5.80
   4   2   2  228.18    6.20
   6  -2   2  603.34   14.80
  -6  -2  -2  587.34   14.50
  -6  -2  -2  591.34   15.10
  -6  -2  -2  610.94   14.20
  -6  -2  -2  613.64   12.80
  -6  -2  -2  603.14   14.20
  -6   2  -2  586.84   15.00
   6   2   2  602.24   14.60
   6   2   2  572.84   13.80
  -6   2  -2  613.94   14.90
   6   2   2  624.44   13.80
  -8  -2  -2   67.29    4.20
  -8  -2  -2   65.09    4.50
  -8  -2  -2   67.59    3.90
   8  -2   2   69.39    4.10
  -8  -2  -2   68.59    2.50
  -8   2  -2   68.79    3.50
  -8   2  -2   73.99    4.40
   8   2   2   73.29    3.90
  -8   2  -2   68.09    4.50
  10  -2   2  234.88    8.30
 -10  -2  -2  245.88    8.60
 -10  -2  -2  246.68    9.40
 -10  -2  -2  231.88    8.70
 -10   2  -2  242.98    7.70
  10   2   2  244.58    8.00
 -10   2  -2  245.68    9.10
 -10   2  -2  216.28    9.00
 -12  -2  -2  109.39    7.00
 -12  -2  -2   99.69    5.80
 -12  -2  -2  108.39    6.70
  12  -2   2   95.19    5.50
 -12   2  -2  103.39    6.60
 -12   2  -2   96.29    6.70
 -12   2  -2  103.59    6.90
  12   2   2  101.69    5.30
 -14  -2  -2   82.49    6.60
 -14  -2  -2   60.49    6.50
 -14   2  -2   71.39    6.70
 -14   2  -2   79.79    6.70
 -14   2  -2   77.19    6.40
 -16  -2  -2   99.29    8.20
 -16  -2  -2  114.29    8.10
 -16   2  -2  104.09    8.40
 -16   2  -2  105.69    8.10
 -19  -3   2   14.70    3.90
 -19   3   2   24.00    4.80
 -17  -3   2    0.20    2.70
 -17  -3   2    1.90    3.00
 -17   3   2    5.90    3.30
 -17   3   2    0.10    2.90
 -15  -3   2  236.78   10.50
 -15  -3   2  270.67   11.40
 -15   3   2  261.67   10.30
 -15   3   2  245.08   10.70
 -15   3   2  277.17   10.90
 -15   3   2  268.37   11.80
 -13  -3   2  447.86   14.60
  13  -3  -2  479.35   13.20
 -13  -3   2  477.95   12.90
 -13  -3   2  495.35   15.40
 -13   3   2  475.15   15.50
 -13   3   2  474.45   14.70
 -13   3   2  502.95   14.70
 -13   3   2  509.15   14.70
  11  -3  -2   11.90    1.80
 -11  -3   2   19.40    3.10
 -11  -3   2   15.20    2.90
 -11  -3   2   19.60    2.40
 -11   3   2   12.40    2.90
 -11   3   2   13.30    2.80
 -11   3   2   14.00    2.60
 -11   3   2   11.10    2.60
  -9  -3   2  161.38    5.70
  -9  -3   2  172.88    7.00
  -9  -3   2  150.18    6.30
   9  -3  -2  165.38    5.30
  -9   3   2  173.58    6.10
  -9   3   2  164.48    6.40
  -9   3   2  170.38    7.10
  -7  -3   2 3068.99   65.09
  -7  -3   2 3145.69   64.49
   7  -3  -2 3118.29   63.39
  -7  -3   2 3091.39   63.89
  -7   3   2 3133.09   64.49
  -7   3   2 3015.80   64.89
  -7   3   2 3232.98   63.79
   5  -3  -2   26.40    2.20
   5  -3  -2   29.30    1.90
  -5  -3   2   30.20    1.20
   5  -3  -2   32.60    2.20
  -5  -3   2   30.40    2.20
  -5  -3   2   27.00    2.40
  -5   3   2   31.50    2.50
  -5   3   2   27.00    1.80
   5   3  -2   31.10    1.90
  -5   3   2   25.60    2.50
   5   3  -2   28.30    2.50
  -3  -3   2   58.49    2.10
   3  -3  -2   58.89    2.50
  -3  -3   2   57.69    1.70
   3  -3  -2   57.49    2.50
  -3  -3   2   57.69    2.70
   3  -3  -2   60.49    2.50
  -3  -3   2   56.79    2.50
  -3   3   2   62.29    2.80
  -3   3   2   60.89    1.80
  -3   3   2   59.59    2.80
  -3   3   2   63.59    2.80
  -1  -3   2 6808.32  133.89
  -1  -3   2 6776.52  133.09
  -1  -3   2 6835.32  134.19
   1  -3  -2 6727.23  133.19
   1  -3  -2 6706.23  133.39
  -1   3   2 6735.83  132.29
  -1   3   2 6685.13  134.09
  -1   3   2 6847.12  134.09
  -1   3   2 6183.78  133.69
  -1   3   2 6701.63  132.49
  -1  -3  -2  143.29    4.30
  -1  -3  -2  148.29    4.10
  -1  -3  -2  146.09    3.80
   1  -3   2  153.88    4.60
   1   3   2  150.58    4.70
  -1   3  -2  147.69    4.40
   1   3   2  150.18    3.70
   3  -3   2    9.70    1.50
  -3  -3  -2   11.50    1.50
  -3  -3  -2    7.60    0.90
  -3  -3  -2    7.50    1.30
  -3  -3  -2    8.40    1.30
   3   3   2    8.10    0.80
  -3   3  -2    7.30    1.30
   3   3   2    9.90    1.30
  -3   3  -2   10.50    1.50
  -5  -3  -2 4254.07   85.69
  -5  -3  -2 4281.57   85.19
  -5  -3  -2 4243.58   86.39
   5  -3   2 4237.78   86.29
  -5  -3  -2 4183.08   85.69
   5   3   2 4112.29   84.79
  -5   3  -2 4153.98   86.19
  -5   3  -2 4244.68   86.29
   5   3   2 4344.47   85.09
  -7  -3  -2    2.80    1.30
  -7  -3  -2    5.90    1.90
  -7  -3  -2    3.10    1.30
   7  -3   2    4.60    1.50
  -7  -3  -2    4.30    1.60
  -7   3  -2    5.20    1.80
   7   3   2    6.30    1.50
   7   3   2    5.10    1.10
  -7   3  -2    4.20    1.30
  -7   3  -2    6.70    2.00
  -9  -3  -2    2.90    1.50
   9  -3   2    0.30    1.40
  -9  -3  -2    0.10    1.70
  -9  -3  -2    1.30    1.80
  -9   3  -2    0.30    1.80
  -9   3  -2    0.00    1.20
  -9   3  -2    0.90    1.90
   9   3   2    3.10    1.40
 -11  -3  -2  992.50   26.00
 -11  -3  -2 1009.00   25.20
  11  -3   2  990.00   24.60
 -11  -3  -2 1032.80   24.70
 -11   3  -2 1025.90   25.70
 -11   3  -2 1007.80   26.00
  11   3   2 1019.20   23.80
 -11   3  -2 1014.90   23.90
 -13  -3  -2   12.20    3.20
  13  -3   2    8.90    2.50
 -13  -3  -2    8.10    3.10
 -13   3  -2   12.20    3.40
 -13   3  -2   13.60    3.90
 -13   3  -2   11.00    3.40
 -15  -3  -2    8.90    3.70
 -15  -3  -2    8.70    3.30
 -15   3  -2    5.30    3.30
 -15   3  -2   -0.10    3.20
 -15   3  -2   13.90    3.80
 -18  -4   2   64.29    6.80
 -18   4   2   59.29    6.60
 -18   4   2   47.20    5.90
 -16  -4   2   55.79    6.20
 -16  -4   2   52.29    5.70
 -16   4   2   37.00    5.20
 -16   4   2   47.90    5.50
 -16   4   2   43.40    5.20
 -16   4   2   46.00    5.90
 -14  -4   2   11.40    3.10
 -14  -4   2    3.50    2.60
 -14   4   2    6.50    2.90
 -14   4   2    8.20    3.10
 -14   4   2    8.00    2.90
 -14   4   2    8.20    2.10
 -14   4   2    7.90    2.80
 -12  -4   2  146.69    5.60
 -12  -4   2  144.69    7.10
  12  -4  -2  144.09    5.70
 -12  -4   2  145.69    7.40
 -12   4   2  151.78    7.80
 -12   4   2  149.79    7.30
 -12   4   2  147.89    6.80
 -12   4   2  152.38    7.10
 -10  -4   2   78.49    5.20
  10  -4  -2   87.49    3.90
 -10  -4   2   79.19    4.90
 -10  -4   2   87.39    4.00
 -10   4   2   89.69    5.00
 -10   4   2   80.89    4.40
 -10   4   2   81.79    5.50
   8  -4  -2   44.60    2.60
  -8  -4   2   44.40    3.70
  -8  -4   2   45.10    3.40
  -8  -4   2   42.10    2.80
  -8   4   2   51.79    3.10
  -8   4   2   41.20    3.30
   6  -4  -2  318.57    8.10
  -6  -4   2  314.57    8.90
   6  -4  -2  313.97    8.10
  -6  -4   2  309.37    8.30
  -6   4   2  320.37    7.90
  -6   4   2  288.07    8.90
  -6   4   2  306.17    8.70
   4  -4  -2   32.40    2.20
  -4  -4   2   33.90    2.20
   4  -4  -2   36.30    2.10
   4  -4  -2   36.20    2.10
  -4  -4   2   36.60    1.20
  -4  -4   2   40.90    2.50
  -4   4   2   31.70    2.40
   4   4  -2   34.50    2.50
  -4   4   2   35.90    2.50
   4   4  -2   36.50    1.20
  -4   4   2   35.00    1.60
  -2  -4   2  855.91   18.20
  -2  -4   2  822.02   18.30
   2  -4  -2  839.82   18.70
   2  -4  -2  861.21   18.20
  -2  -4   2  871.71   18.00
   2  -4  -2  866.31   18.50
  -2   4   2  842.02   18.20
  -2   4   2  881.81   17.20
  -2   4   2  856.51   18.60
  -2   4   2  867.31   18.90
   0  -4  -2   51.19    1.50
   0  -4  -2   42.20    2.20
   0  -4   2   42.80    2.20
   0  -4   2   38.10    2.00
   0   4   2   38.20    1.80
   0   4   2   42.30    1.40
   0   4   2   46.60    2.50
   0   4  -2   42.40    2.20
  -2  -4  -2   60.49    2.50
   2  -4   2   63.99    3.00
  -2  -4  -2   56.39    2.70
   2   4   2   59.59    2.80
  -2   4  -2   62.29    3.00
   2   4   2   60.19    1.70
  -2   4  -2   57.99    2.80
  -4  -4  -2 1653.43   34.40
  -4  -4  -2 1634.94   33.20
  -4  -4  -2 1635.74   34.10
  -4  -4  -2 1610.34   34.50
   4  -4   2 1573.14   34.60
   4   4   2 1646.54   33.70
  -4   4  -2 1619.44   34.50
   4   4   2 1593.14   32.90
  -4   4  -2 1572.04   34.60
  -6  -4  -2    5.00    1.50
  -6  -4  -2    0.30    1.20
  -6  -4  -2    0.60    1.00
  -6  -4  -2    0.20    1.00
   6  -4   2   -0.50    1.10
  -6   4  -2    1.00    1.40
  -6   4  -2    0.30    1.20
   6   4   2    1.20    0.80
   6   4   2    0.30    0.70
   8  -4   2  103.99    5.10
  -8  -4  -2   99.49    5.40
  -8  -4  -2   97.39    4.70
  -8  -4  -2   99.29    5.10
  -8  -4  -2  101.89    4.50
  -8   4  -2   95.69    5.30
  -8   4  -2  108.89    5.50
  -8   4  -2  113.79    4.80
   8   4   2   94.79    4.40
  10  -4   2  824.22   20.70
 -10  -4  -2  812.92   19.90
 -10  -4  -2  806.42   20.80
 -10  -4  -2  785.82   21.50
 -10   4  -2  805.52   21.40
  10   4   2  823.22   19.70
 -10   4  -2  841.52   20.10
 -10   4  -2  808.92   21.40
  12  -4   2    1.20    1.90
 -12  -4  -2    5.40    2.50
 -12  -4  -2    2.70    2.60
 -12   4  -2    3.50    2.60
 -12   4  -2   -1.00    1.60
 -12   4  -2   -2.20    2.30
  14  -4   2   89.39    6.00
 -14  -4  -2   82.99    7.10
 -14  -4  -2  103.29    7.10
 -14   4  -2   89.39    7.50
 -14   4  -2   87.69    7.20
 -14   4  -2   98.79    7.40
 -16  -4  -2  284.97   12.40
 -16   4  -2  283.57   13.10
 -16   4  -2  286.37   12.80
 -17  -5   2    3.20    3.10
 -17   5   2    2.40    3.20
 -17   5   2    3.20    3.30
 -17   5   2   -1.50    3.50
 -15  -5   2    4.10    2.60
 -15   5   2    1.00    2.80
 -15   5   2    2.10    2.80
 -15   5   2    3.20    2.60
 -15   5   2    0.50    2.50
  13  -5  -2   40.10    3.60
  13  -5  -2   36.10    3.30
 -13  -5   2   42.40    4.40
 -13   5   2   40.80    4.50
 -13   5   2   42.70    5.20
 -13   5   2   37.70    4.60
 -13   5   2   49.70    4.60
  11  -5  -2    3.30    1.60
  11  -5  -2    3.80    1.60
 -11  -5   2    2.20    1.90
 -11  -5   2    2.80    1.40
 -11   5   2    2.00    2.00
 -11   5   2    4.70    2.00
 -11   5   2    4.60    2.50
   9  -5  -2   10.00    1.70
  -9  -5   2   17.10    2.60
  -9  -5   2    8.10    1.60
   9  -5  -2    8.50    1.60
  -9   5   2    9.40    2.20
  -9   5   2    7.90    1.80
  -9   5   2   11.50    2.60
   7  -5  -2  301.27    8.20
  -7  -5   2  310.47    9.20
   7  -5  -2  316.07    8.50
  -7  -5   2  318.97    8.30
  -7   5   2  306.57    8.20
  -7   5   2  305.57    9.50
  -7   5   2  296.17    9.10
   5  -5  -2    0.70    0.80
   5  -5  -2    0.20    0.80
  -5  -5   2   -0.10    1.00
  -5  -5   2    2.20    1.00
  -5   5   2    0.70    1.10
  -5   5   2    0.80    1.20
   5   5  -2    1.40    0.40
  -5   5   2    1.80    0.80
   3  -5  -2  257.47    6.80
  -3  -5   2  247.58    6.90
  -3  -5   2  262.37    6.00
   3  -5  -2  249.38    6.70
   3  -5  -2  262.77    7.00
  -3   5   2  248.98    7.00
  -3   5   2  259.77    6.90
  -3   5   2  248.68    5.70
   1  -5  -2  420.26    9.30
   1  -5  -2  412.66    8.90
   1  -5  -2  421.86   10.30
  -1  -5   2  416.56    9.70
  -1  -5   2  419.26    9.90
   1  -5  -2  415.46   10.00
  -1   5   2  407.16   10.30
  -1   5   2  411.16    9.30
  -1   5   2  419.16    9.70
   1  -5   2   62.69    2.90
   1  -5   2   61.29    2.70
  -1  -5  -2   61.59    2.90
  -1  -5  -2   61.99    2.20
   1   5   2   62.09    2.20
   1   5   2   62.49    1.80
  -1   5  -2   64.09    2.90
   1   5   2   63.09    2.90
  -3  -5  -2  291.47    8.20
  -3  -5  -2  307.47    7.80
   3  -5   2  303.47    8.40
  -3  -5  -2  304.77    8.20
   3   5   2  300.27    6.80
  -3   5  -2  291.47    8.40
   3   5   2  312.57    8.00
  -3   5  -2  301.07    8.30
  -5  -5  -2   49.50    3.30
   5  -5   2   47.00    3.20
  -5  -5  -2   49.00    3.00
  -5  -5  -2   47.20    3.00
   5   5   2   47.30    2.40
  -5   5  -2   51.99    3.30
  -5   5  -2   48.30    3.20
   5   5   2   43.80    2.10
   7  -5   2  127.39    5.60
  -7  -5  -2  126.89    5.90
  -7  -5  -2  131.49    4.70
  -7  -5  -2  125.19    5.30
  -7  -5  -2  119.79    5.30
  -7   5  -2  126.49    5.70
  -7   5  -2  123.29    5.70
   7   5   2  120.29    4.20
   7   5   2  126.79    4.00
  -9  -5  -2   63.39    4.40
  -9  -5  -2   60.19    3.70
  -9  -5  -2   55.49    4.70
   9  -5   2   53.89    4.10
  -9   5  -2   66.39    4.80
  -9   5  -2   53.99    4.60
   9   5   2   58.99    3.60
  -9   5  -2   59.19    3.90
 -11  -5  -2    0.40    1.90
  11  -5   2    1.00    1.90
 -11  -5  -2    4.90    2.70
 -11  -5  -2    4.30    1.70
 -11   5  -2    4.70    2.10
  11   5   2    2.00    1.80
 -11   5  -2    2.70    2.50
 -11   5  -2    0.50    2.40
 -13  -5  -2   51.59    5.80
  13  -5   2   51.59    5.00
 -13  -5  -2   49.30    5.20
 -13   5  -2   51.79    5.80
 -13   5  -2   50.29    6.10
 -13   5  -2   39.60    5.40
 -15  -5  -2   11.50    3.50
 -15   5  -2   11.40    3.80
 -15   5  -2    1.20    3.20
 -18  -6   2   81.59    7.20
 -18   6   2   86.69    7.30
 -18   6   2   84.39    7.90
 -16  -6   2   15.80    3.90
 -16   6   2   27.30    4.80
 -16   6   2   21.20    4.10
 -16   6   2   32.20    4.90
 -14  -6   2   43.60    5.10
  14  -6  -2   44.00    4.10
 -14   6   2   43.00    5.10
 -14   6   2   44.30    5.60
 -14   6   2   44.40    5.20
 -14   6   2   48.40    5.00
  12  -6  -2   52.89    3.90
 -12  -6   2   40.40    4.40
  12  -6  -2   51.69    3.20
 -12   6   2   49.30    4.30
 -12   6   2   43.10    4.80
 -12   6   2   52.19    4.70
  10  -6  -2  303.87    8.70
  10  -6  -2  319.27    9.40
 -10  -6   2  331.27   10.50
 -10  -6   2  321.27    8.70
 -10   6   2  301.47   10.40
 -10   6   2  319.87    9.60
 -10   6   2  302.17   10.90
   8  -6  -2  283.67    7.90
  -8  -6   2  291.17    8.00
   8  -6  -2  279.77    8.40
  -8  -6   2  267.47    8.90
  -8   6   2  297.97    8.20
  -8   6   2  290.37    9.20
  -8   6   2  279.67    9.50
   6  -6  -2    2.10    1.10
  -6  -6   2    3.10    1.40
   6  -6  -2    3.90    1.10
  -6  -6   2    1.80    1.00
  -6   6   2    3.90    1.50
  -6   6   2    4.80    1.10
  -6   6   2    0.40    1.30
  -4  -6   2 1642.14   34.10
  -4  -6   2 1642.54   35.50
   4  -6  -2 1706.03   35.60
   4  -6  -2 1693.13   35.10
  -4   6   2 1676.73   35.60
  -4   6   2 1715.33   34.10
  -4   6   2 1650.33   35.70
  -2  -6   2  237.68    6.60
  -2  -6   2  235.78    6.10
   2  -6  -2  238.28    6.60
   2  -6  -2  238.18    6.30
  -2   6   2  247.28    5.50
  -2   6   2  235.98    6.40
  -2   6   2  237.28    6.60
   0  -6  -2    1.10    0.80
   0  -6   2    0.30    0.80
   0  -6  -2    0.40    0.50
   0  -6   2   -0.30    0.80
   0   6   2    0.90    0.60
   0   6   2    1.90    0.90
   0   6   2    0.20    0.60
  -2  -6  -2 2382.16   49.00
  -2  -6  -2 2436.56   50.19
   2  -6   2 2413.96   50.19
   2   6   2 2407.56   48.40
   2   6   2 2484.55   48.50
  -2   6  -2 2376.06   49.90
   2   6   2 2430.26   49.80
  -2   6  -2 2348.27   50.29
  -4  -6  -2  389.26   10.70
  -4  -6  -2  408.06   10.70
  -4  -6  -2  405.36   10.30
   4  -6   2  406.76   10.90
   4   6   2  400.86    9.10
  -4   6  -2  383.56   10.50
  -4   6  -2  398.96   10.90
   4   6   2  388.76    9.80
   6  -6   2  152.08    6.10
  -6  -6  -2  167.88    6.20
  -6  -6  -2  164.88    6.40
  -6  -6  -2  160.48    5.90
  -6   6  -2  152.78    6.10
  -6   6  -2  147.39    6.20
   6   6   2  154.78    4.70
   6   6   2  163.48    4.80
  -8  -6  -2  758.42   18.90
  -8  -6  -2  738.53   18.70
   8  -6   2  746.33   19.00
  -8  -6  -2  752.92   19.40
  -8   6  -2  746.43   19.50
  -8   6  -2  737.23   19.20
  -8   6  -2  747.93   18.70
  10  -6   2   84.59    5.20
 -10  -6  -2   73.19    5.50
 -10  -6  -2   75.39    5.20
 -10   6  -2   79.39    5.80
  10   6   2   74.09    4.20
 -10   6  -2   86.59    5.10
 -10   6  -2   91.99    5.80
 -12  -6  -2   33.90    4.70
  12  -6   2   28.60    3.70
 -12  -6  -2   26.60    3.80
 -12   6  -2   23.40    4.00
 -12   6  -2   31.00    3.90
 -12   6  -2   21.60    4.20
 -14  -6  -2  205.18    9.60
  14  -6   2  199.88    9.00
 -14   6  -2  199.98   10.30
 -14   6  -2  182.38   10.20
 -16  -6  -2    4.50    3.50
 -16   6  -2    3.10    3.80
 -16   6  -2    8.60    3.80
 -17  -7   2   18.10    3.80
 -17   7   2   11.90    4.10
 -17   7   2   15.70    3.80
 -17   7   2   11.30    4.00
 -15  -7   2    4.70    2.60
 -15   7   2    5.80    2.80
 -15   7   2    4.00    3.40
 -15   7   2    4.20    3.40
 -15   7   2    4.50    3.30
 -13  -7   2    3.70    2.40
  13  -7  -2    1.60    1.70
 -13   7   2    1.60    2.50
 -13   7   2    2.40    2.10
 -13   7   2    2.10    2.70
 -11  -7   2    2.80    2.20
  11  -7  -2    3.00    1.60
  11  -7  -2    2.40    1.20
 -11   7   2    6.40    2.70
 -11   7   2    1.60    2.20
 -11   7   2    6.10    2.10
   9  -7  -2   50.59    2.90
  -9  -7   2   47.00    4.00
   9  -7  -2   47.10    3.40
  -9   7   2   45.50    3.40
  -9   7   2   52.29    4.50
  -9   7   2   51.59    4.20
   7  -7  -2   36.60    2.80
  -7  -7   2   33.60    3.40
   7  -7  -2   34.50    2.40
  -7   7   2   34.20    2.40
  -7   7   2   28.80    3.10
  -7   7   2   29.90    3.10
   5  -7  -2  150.38    5.00
  -5  -7   2  160.58    4.30
   5  -7  -2  156.68    5.50
  -5  -7   2  152.58    5.60
  -5   7   2  157.98    4.50
  -5   7   2  155.18    5.80
  -5   7   2  145.59    5.60
   3  -7  -2   18.50    1.90
  -3  -7   2   17.50    1.40
   3  -7  -2   19.00    1.80
  -3  -7   2   19.50    2.00
   3  -7  -2   17.80    2.00
  -3   7   2   16.10    1.10
  -3   7   2   19.10    2.10
  -3   7   2   18.90    2.00
  -1  -7   2  534.15   12.80
   1  -7  -2  545.85   13.20
  -1  -7   2  554.54   13.00
   1  -7  -2  549.65   12.00
   1  -7  -2  564.44   13.50
  -1   7   2  556.14   13.50
  -1   7   2  555.14   12.60
  -1   7   2  540.65   12.80
   1  -7   2  498.85   12.00
   1  -7   2  485.55   12.20
  -1  -7  -2  505.55   11.20
   1   7   2  491.25   12.20
  -1   7  -2  484.85   12.10
   1   7   2  514.05   11.00
   1   7   2  494.05   11.20
  -3  -7  -2    0.90    0.90
  -3  -7  -2    1.10    1.10
   3  -7   2    1.50    1.10
  -3   7  -2    1.40    1.10
   3   7   2    0.60    0.60
  -3   7  -2    1.00    1.20
   3   7   2    0.70    0.90
   3   7   2    1.40    0.50
  -5  -7  -2  459.95   12.50
  -5  -7  -2  459.65   11.90
   5  -7   2  466.95   12.60
  -5   7  -2  463.65   12.80
   5   7   2  455.45   11.10
   5   7   2  462.25   10.60
  -5   7  -2  453.55   12.30
  -7  -7  -2  614.34   15.70
  -7  -7  -2  570.14   15.80
   7  -7   2  584.04   15.70
  -7  -7  -2  571.44   15.10
  -7   7  -2  589.64   16.10
   7   7   2  577.24   13.10
  -7   7  -2  581.24   15.50
  -9  -7  -2    0.70    2.00
  -9  -7  -2    1.30    1.80
   9  -7   2    0.40    1.70
  -9  -7  -2    2.20    1.80
  -9   7  -2    0.90    2.00
  -9   7  -2    1.40    1.70
  -9   7  -2   -2.60    1.90
 -11  -7  -2  251.67    9.70
  11  -7   2  267.97   10.00
 -11   7  -2  257.97    9.80
 -11   7  -2  253.07   10.80
 -11   7  -2  262.77   10.50
  13  -7   2  183.08    8.50
 -13  -7  -2  198.78    9.10
 -13   7  -2  187.78    8.70
 -13   7  -2  183.58   10.00
 -13   7  -2  183.38    9.60
 -15  -7  -2    9.00    3.60
 -15   7  -2    7.10    3.60
 -18  -8   2    1.10    2.90
 -18   8   2    0.40    3.40
 -18   8   2    4.20    3.60
 -16  -8   2   32.20    5.00
 -16   8   2   27.90    5.20
 -16   8   2   26.40    4.80
 -16   8   2   32.60    4.60
  14  -8  -2   85.69    5.60
 -14  -8   2   88.29    6.40
 -14   8   2   96.69    6.10
 -14   8   2   76.19    7.00
 -14   8   2   95.49    6.90
  12  -8  -2    0.60    1.70
 -12  -8   2    2.30    2.20
 -12   8   2    3.00    2.10
 -12   8   2   -1.00    2.30
 -12   8   2    2.40    2.60
  10  -8  -2  153.68    6.40
  10  -8  -2  149.09    5.20
 -10  -8   2  150.28    6.90
 -10   8   2  142.19    7.00
 -10   8   2  140.89    5.90
 -10   8   2  145.79    7.50
   8  -8  -2  211.98    7.40
  -8  -8   2  194.38    7.60
   8  -8  -2  209.38    6.40
  -8   8   2  203.38    8.10
  -8   8   2  209.48    7.90
  -8   8   2  204.18    6.60
   6  -8  -2    0.60    0.90
   6  -8  -2    2.10    1.40
  -6  -8   2    0.60    1.40
  -6   8   2    0.70    0.90
  -6   8   2    1.10    1.50
  -6   8   2    0.90    1.30
  -4  -8   2  500.75   12.70
   4  -8  -2  513.65   12.30
  -4  -8   2  505.85   11.50
   4  -8  -2  508.05   13.00
  -4   8   2  505.15   11.30
  -4   8   2  502.95   12.80
  -4   8   2  480.15   12.80
   2  -8  -2  230.58    7.00
  -2  -8   2  232.68    6.90
  -2  -8   2  242.98    6.70
  -2   8   2  240.48    6.80
  -2   8   2  244.78    5.90
  -2   8   2  242.48    7.00
   0  -8   2    4.90    1.30
   0  -8   2    5.20    1.30
   0  -8  -2    5.70    0.90
   0  -8  -2    4.10    1.20
   0  -8  -2    4.30    1.20
   0   8   2    4.00    1.30
   0   8   2    4.20    1.00
   0   8   2    3.00    0.90
   2  -8   2  384.46   10.50
  -2  -8  -2  370.06   10.50
  -2  -8  -2  384.56    9.40
   2   8   2  389.06   10.20
   2   8   2  386.36    9.00
  -2   8  -2  382.66   10.30
  -2   8  -2  390.76   10.80
   2   8   2  383.86    8.90
  -4  -8  -2  143.19    5.10
   4  -8   2  138.19    5.70
  -4  -8  -2  133.19    5.60
   4   8   2  138.29    4.90
   4   8   2  140.59    4.20
  -4   8  -2  140.59    5.90
  -4   8  -2  144.89    5.60
   6  -8   2   20.00    2.80
  -6  -8  -2   20.20    2.80
  -6  -8  -2   14.50    2.20
  -6   8  -2   18.90    2.80
   6   8   2   16.10    1.70
  -6   8  -2   15.80    2.50
  -8  -8  -2  111.59    5.90
   8  -8   2  107.19    5.80
  -8  -8  -2  104.69    5.40
  -8   8  -2  104.39    6.00
  -8   8  -2  110.19    5.70
  -8   8  -2  108.69    5.90
 -10  -8  -2   18.40    3.10
  10  -8   2   21.50    3.30
 -10   8  -2   18.20    3.10
 -10   8  -2   16.20    3.40
 -10   8  -2   22.90    3.70
 -12  -8  -2   21.10    3.60
  12  -8   2   17.80    3.30
 -12   8  -2   16.70    3.40
 -12   8  -2   15.10    3.70
 -12   8  -2   11.30    3.40
 -14  -8  -2   18.30    4.00
  14  -8   2   26.40    4.30
 -14   8  -2   15.50    4.00
 -14   8  -2   29.40    4.70
 -17  -9   2    7.90    3.30
 -17   9   2    8.10    4.10
 -17   9   2    0.90    3.90
 -17   9   2   11.00    3.70
 -15  -9   2   24.70    4.20
  15  -9  -2   30.50    4.30
 -15   9   2   28.10    5.00
 -15   9   2   24.80    4.00
  13  -9  -2    9.50    2.60
 -13  -9   2   13.10    3.10
 -13   9   2   16.10    4.00
 -13   9   2   14.80    3.10
 -13   9   2    9.30    3.30
 -11  -9   2   57.69    4.90
  11  -9  -2   58.19    4.50
 -11   9   2   55.79    5.50
 -11   9   2   54.49    4.30
 -11   9   2   66.39    5.40
   9  -9  -2   16.10    2.60
  -9  -9   2   16.50    2.80
   9  -9  -2   19.80    2.10
  -9   9   2   15.40    3.00
  -9   9   2   15.60    2.30
  -9   9   2   13.30    2.90
  -7  -9   2   80.59    4.90
   7  -9  -2   79.19    4.40
   7  -9  -2   78.59    3.70
  -7   9   2   85.69    3.80
  -7   9   2   76.79    4.90
  -7   9   2   84.99    5.10
  -5  -9   2  206.48    7.20
  -5  -9   2  214.08    5.90
   5  -9  -2  201.98    7.20
   5  -9  -2  212.78    6.50
  -5   9   2  214.08    7.40
  -5   9   2  208.98    7.40
  -5   9   2  215.48    5.90
  -3  -9   2   14.60    2.00
  -3  -9   2   18.70    1.70
   3  -9  -2   16.50    2.30
   3  -9  -2   21.50    2.20
  -3   9   2   12.10    1.30
  -3   9   2    9.40    1.70
   1  -9  -2  343.17    9.50
   1  -9  -2  344.97    8.40
  -1  -9   2  339.47    9.20
  -1  -9   2  333.67    9.40
   1  -9  -2  336.77    9.80
  -1   9   2  348.37    9.20
  -1   9   2  358.16    9.90
  -1   9   2  362.16    9.10
   1  -9   2  328.67    9.10
  -1  -9  -2  329.17    9.60
  -1  -9  -2  339.87    8.30
   1  -9   2  332.57    9.40
   1   9   2  341.17    8.40
   1   9   2  335.97    8.50
  -1   9  -2  328.47    9.80
   1   9   2  326.67    9.30
  -1   9  -2  339.67    9.40
  -3  -9  -2    4.70    1.50
  -3  -9  -2    1.90    1.00
   3  -9   2    3.00    1.40
   3   9   2    2.20    1.10
  -3   9  -2    0.00    1.30
   3   9   2    7.20    1.00
  -3   9  -2    0.30    1.20
   3   9   2    2.10    0.80
  -5  -9  -2  403.66   11.90
   5  -9   2  384.56   11.70
   5   9   2  434.46   10.50
  -5   9  -2  391.16   12.10
  -5   9  -2  401.26   11.40
  -7  -9  -2  223.18    7.80
  -7  -9  -2  218.88    8.40
   7  -9   2  209.18    8.20
  -7   9  -2  214.38    8.60
  -7   9  -2  217.18    8.10
  -9  -9  -2    7.10    2.60
   9  -9   2    6.40    2.40
  -9  -9  -2    7.70    2.20
  -9   9  -2   12.60    3.00
  -9   9  -2    7.70    2.50
  -9   9  -2   10.90    2.70
  11  -9   2  219.58    9.30
 -11  -9  -2  217.88    8.90
 -11   9  -2  216.78    9.60
 -11   9  -2  216.78    9.40
 -11   9  -2  218.18   10.20
 -13  -9  -2   41.10    4.70
  13  -9   2   35.80    4.60
 -13   9  -2   42.10    5.20
 -13   9  -2   49.30    5.50
 -15  -9  -2    0.70    2.80
  15  -9   2   -0.60    2.70
 -15   9  -2    0.10    3.20
 -16 -10   2   52.59    5.80
 -16  10   2   60.29    6.40
 -16  10   2   57.19    6.90
 -16  10   2   54.29    6.70
 -16  10   2   45.30    8.80
 -14 -10   2   25.70    4.10
  14 -10  -2   23.80    3.60
 -14  10   2   20.70    3.70
 -14  10   2   27.40    4.80
 -14  10   2   22.80    4.80
 -12 -10   2   94.19    6.30
  12 -10  -2  104.29    6.00
 -12  10   2   93.59    7.30
 -12  10   2   87.59    5.50
 -12  10   2   96.79    6.80
  10 -10  -2  421.16   13.00
  10 -10  -2  432.36   11.20
 -10 -10   2  432.66   13.50
 -10  10   2  432.36   14.10
 -10  10   2  440.26   12.30
 -10  10   2  436.46   14.30
   8 -10  -2   14.30    2.50
   8 -10  -2   18.60    2.10
  -8 -10   2   24.30    3.30
  -8  10   2   18.90    3.10
  -8  10   2   18.80    3.00
  -8  10   2   16.20    2.20
  -6 -10   2  117.79    5.70
   6 -10  -2  125.49    4.80
   6 -10  -2  124.89    5.60
  -6  10   2  120.59    5.90
  -6  10   2  122.59    4.40
  -6  10   2  128.09    5.90
  -4 -10   2 1334.57   29.80
  -4 -10   2 1313.17   28.50
   4 -10  -2 1341.67   29.20
   4 -10  -2 1315.87   30.20
  -4  10   2 1306.27   30.00
  -4  10   2 1374.96   30.10
  -4  10   2 1335.37   28.10
  -2 -10   2    0.90    1.00
   2 -10  -2    3.60    1.50
  -2 -10   2    0.60    1.10
   2 -10  -2    1.30    1.00
  -2  10   2    2.40    1.10
  -2  10   2    2.50    0.80
  -2  10   2    2.20    1.00
   0 -10   2   86.69    4.10
   0 -10  -2   80.59    3.20
   0 -10  -2   80.69    4.10
   0 -10  -2   80.59    4.30
   0 -10   2   79.59    3.80
   0  10  -2   82.79    4.10
   0  10   2   78.59    3.40
   0  10   2   77.89    4.10
   0  10   2   78.19    3.50
  -2 -10  -2 1683.23   35.00
  -2 -10  -2 1657.33   36.60
   2 -10   2 1674.93   36.50
   2  10   2 1639.54   34.70
  -2  10  -2 1649.63   36.90
  -2  10  -2 1667.73   36.20
   2  10   2 1670.23   34.60
   2  10   2 1617.84   35.90
  -4 -10  -2   14.40    2.50
  -4 -10  -2   10.60    1.80
   4 -10   2    5.10    1.80
  -4  10  -2    8.00    1.90
   4  10   2    9.60    1.60
   4  10   2   10.90    1.10
  -4  10  -2    8.10    2.00
  -6 -10  -2   30.40    3.50
  -6 -10  -2   36.30    3.40
   6 -10   2   48.50    4.00
   6  10   2   42.00    2.60
  -6  10  -2   47.20    4.10
  -6  10  -2   40.30    3.70
  -8 -10  -2  922.91   23.70
  -8 -10  -2  906.81   22.60
   8 -10   2  919.61   23.60
  -8  10  -2  934.81   23.60
  -8  10  -2  917.31   23.10
  -8  10  -2  896.91   24.00
 -10 -10  -2   10.50    2.60
  10 -10   2    9.30    2.90
 -10  10  -2    8.30    2.90
 -10  10  -2   11.90    3.40
 -10  10  -2   11.70    2.90
 -12 -10  -2   28.90    4.00
  12 -10   2   22.50    4.00
 -12  10  -2   29.80    4.40
 -12  10  -2   13.70    3.80
 -12  10  -2   20.70    4.00
  14 -10   2  265.67   11.50
 -14 -10  -2  261.67   11.10
 -14  10  -2  289.57   12.10
 -14  10  -2  291.77   12.60
 -17 -11   2   99.39    7.70
 -17  11   2   98.79    8.70
 -17  11   2   96.69    9.20
  15 -11  -2   29.30    4.30
 -15 -11   2   21.10    3.90
 -15  11   2   32.70    5.50
 -13 -11   2   10.90    3.10
  13 -11  -2    8.30    2.70
 -13  11   2    1.70    3.10
 -13  11   2    3.50    3.00
 -13  11   2    7.40    2.50
 -11 -11   2  146.99    7.60
  11 -11  -2  162.08    7.60
 -11  11   2  150.48    8.50
 -11  11   2  161.78    8.50
 -11  11   2  154.28    6.80
  -9 -11   2   20.60    3.30
   9 -11  -2   23.60    3.40
   9 -11  -2   20.70    2.30
  -9  11   2   23.70    3.70
  -9  11   2   20.90    2.60
  -9  11   2   20.40    3.50
  -7 -11   2   16.90    2.90
   7 -11  -2   15.60    2.60
   7 -11  -2   19.60    2.20
  -7  11   2   19.20    3.20
  -7  11   2   20.90    2.30
  -7  11   2   20.60    3.30
  -5 -11   2  149.79    6.40
   5 -11  -2  151.08    6.50
  -5 -11   2  163.38    5.30
   5 -11  -2  156.58    5.70
  -5  11   2  164.78    6.70
  -5  11   2  154.88    5.00
  -5  11   2  160.78    6.70
   3 -11  -2    0.10    1.00
  -3 -11   2    1.70    1.10
  -3 -11   2    2.90    1.40
   3 -11  -2    3.00    1.60
  -3  11   2    1.50    1.30
  -3  11   2    3.00    1.30
  -3  11   2    1.30    0.80
  -1 -11   2   59.29    3.40
   1 -11  -2   49.60    3.60
  -1 -11   2   60.09    3.60
   1 -11  -2   56.09    3.50
   1 -11  -2   57.89    2.80
  -1  11   2   58.19    3.30
  -1  11   2   61.09    3.90
  -1  11   2   64.49    3.30
   1 -11   2   39.60    3.20
  -1 -11  -2   38.30    2.40
   1 -11   2   39.00    3.00
  -1 -11  -2   38.30    3.20
   1  11   2   43.20    2.60
   1  11   2   41.90    3.10
   1  11   2   41.60    2.60
  -1  11  -2   42.60    3.20
  -1  11  -2   43.60    3.60
   3 -11   2   22.40    2.80
  -3 -11  -2   25.70    2.40
  -3 -11  -2   28.00    3.20
   3  11   2   27.70    2.10
   3  11   2   25.70    1.90
   3  11   2   24.30    2.60
  -3  11  -2   22.10    3.00
  -3  11  -2   26.50    3.00
  -5 -11  -2   83.89    4.30
   5 -11   2   75.99    5.00
  -5 -11  -2   84.39    5.10
  -5  11  -2   81.19    4.80
   5  11   2   84.39    3.90
  -5  11  -2   79.29    5.20
  -7 -11  -2    4.70    2.30
   7 -11   2    3.90    2.20
  -7 -11  -2    8.60    2.20
  -7  11  -2    4.70    2.20
  -7  11  -2    5.00    2.30
  -9 -11  -2   62.49    5.50
   9 -11   2   54.29    5.00
  -9 -11  -2   50.09    4.70
  -9  11  -2   60.39    5.30
  -9  11  -2   56.29    5.40
  -9  11  -2   58.39    5.10
  11 -11   2   73.89    6.20
 -11 -11  -2   77.69    5.70
 -11  11  -2   79.59    6.30
 -11  11  -2   80.49    6.30
 -11  11  -2   71.29    6.50
  13 -11   2   27.60    4.50
 -13 -11  -2   31.10    4.40
 -13  11  -2   32.50    4.80
 -13  11  -2   32.60    5.00
 -16 -12   2    0.70    2.90
 -16  12   2    0.90    3.80
 -16  12   2   -2.00    3.30
  14 -12  -2    4.30    2.60
 -14 -12   2    0.10    2.70
 -14  12   2    5.70    3.30
  12 -12  -2   56.09    5.10
 -12 -12   2   60.49    5.70
 -12  12   2   55.49    6.50
 -12  12   2   55.59    4.80
 -12  12   2   57.79    6.10
 -10 -12   2    2.40    2.40
  10 -12  -2    2.20    2.10
 -10  12   2   -1.70    2.30
 -10  12   2    1.80    1.90
 -10  12   2    2.40    2.50
   8 -12  -2    9.60    1.80
  -8 -12   2    2.30    2.10
   8 -12  -2    5.80    2.30
  -8  12   2    6.90    2.70
  -8  12   2    6.60    1.90
  -8  12   2    5.50    2.40
  -6 -12   2  195.38    7.70
   6 -12  -2  199.68    6.70
   6 -12  -2  195.68    7.90
  -6  12   2  181.08    7.80
  -6  12   2  206.68    8.20
  -6  12   2  194.38    6.20
   4 -12  -2    5.90    1.60
  -4 -12   2    2.70    1.50
  -4 -12   2    6.60    1.50
   4 -12  -2    7.70    2.30
  -4  12   2    9.50    1.50
  -4  12   2    5.30    1.90
  -4  12   2    6.70    1.80
   2 -12  -2   60.19    4.10
  -2 -12   2   55.19    3.40
  -2 -12   2   59.19    3.70
   2 -12  -2   65.09    3.80
  -2  12   2   62.79    3.80
  -2  12   2   62.59    3.70
  -2  12   2   59.09    2.90
   0 -12  -2  253.77    7.40
   0 -12  -2  259.87    8.70
   0 -12  -2  263.87    9.00
   0 -12   2  276.37    8.60
   0 -12   2  258.97    8.50
   0  12  -2  261.57    8.60
   0  12   2  262.67    7.90
   0  12  -2  275.27    9.20
   0  12   2  280.37    9.00
   0  12   2  250.47    7.90
  -2 -12  -2   54.39    3.10
   2 -12   2   47.30    3.80
  -2 -12  -2   47.40    3.80
   2  12   2   57.09    3.60
  -2  12  -2   51.09    3.80
   2  12   2   53.39    3.00
   2  12   2   58.39    3.10
  -2  12  -2   52.29    4.10
  -4 -12  -2  105.89    4.70
  -4 -12  -2  102.49    5.60
   4 -12   2  105.59    5.70
  -4  12  -2  109.49    5.40
  -4  12  -2  105.19    5.90
   4  12   2  108.09    4.70
   4  12   2  107.79    4.00
  -6 -12  -2  214.88    9.00
   6 -12   2  233.58    9.30
  -6 -12  -2  244.98    8.40
  -6  12  -2  239.58    8.90
  -6  12  -2  251.37    9.80
  -8 -12  -2  149.29    7.80
  -8 -12  -2  146.19    6.80
   8 -12   2  150.38    7.70
  -8  12  -2  161.08    7.60
  -8  12  -2  145.39    7.60
  -8  12  -2  141.09    7.80
  10 -12   2   50.79    5.50
 -10 -12  -2   50.59    4.90
 -10  12  -2   64.39    5.70
 -10  12  -2   55.39    5.40
 -10  12  -2   52.99    6.00
  12 -12   2   37.10    5.10
 -12 -12  -2   43.80    5.00
 -12  12  -2   34.50    5.00
 -12  12  -2   43.70    5.50
  14 -12   2   75.49    6.90
 -14 -12  -2   81.49    6.60
 -14  12  -2   80.69    7.30
 -14  12  -2   67.69    7.00
 -15 -13   2  163.08    9.10
  15 -13  -2  150.38    8.70
 -15  13   2  147.39    9.90
  13 -13  -2  254.97   10.90
 -13 -13   2  265.17   11.20
 -13  13   2  283.07   12.60
  11 -13  -2    7.60    2.90
 -11 -13   2    8.90    3.00
 -11  13   2    8.20    3.30
 -11  13   2    7.70    3.40
   9 -13  -2  162.18    7.90
  -9 -13   2  171.18    8.10
  -9  13   2  146.69    8.00
  -9  13   2  177.38    8.80
  -9  13   2  171.88    6.60
  -7 -13   2 1261.17   30.30
   7 -13  -2 1281.87   28.70
   7 -13  -2 1257.87   30.70
  -7  13   2 1298.07   31.10
  -7  13   2 1266.17   31.10
  -7  13   2 1275.17   28.20
   5 -13  -2    7.50    2.20
  -5 -13   2    7.00    2.20
   5 -13  -2    8.80    1.90
  -5 -13   2    9.50    1.70
  -5  13   2    6.20    1.40
  -5  13   2    7.20    2.30
  -5  13   2    6.80    2.30
   3 -13  -2   52.09    3.60
   3 -13  -2   59.59    4.40
  -3 -13   2   55.19    3.50
  -3 -13   2   62.59    4.10
  -3  13   2   49.50    2.80
  -3  13   2   53.09    3.70
  -3  13   2   53.29    4.00
   1 -13  -2 1849.31   40.90
  -1 -13   2 1845.92   40.60
   1 -13  -2 1814.42   41.40
   1 -13  -2 1894.91   39.30
  -1 -13   2 1801.12   40.40
  -1  13   2 1907.61   40.30
  -1  13   2 1875.81   41.50
  -1  13   2 1844.32   40.50
  -1 -13  -2    8.30    2.10
   1 -13   2    4.80    1.70
  -1 -13  -2    0.00    0.90
  -1  13  -2    1.60    1.60
   1  13   2   16.90    2.50
   1  13   2    0.30    1.00
  -1  13  -2    0.50    1.50
  -3 -13  -2   22.40    3.20
   3 -13   2   21.40    3.10
  -3 -13  -2   28.00    2.70
  -3  13  -2   20.50    2.80
  -3  13  -2   23.90    3.20
   3  13   2   24.50    2.30
   3  13   2   25.60    2.30
   3  13   2   24.10    2.80
  -5 -13  -2 1390.26   34.00
   5 -13   2 1451.05   34.20
  -5 -13  -2 1470.05   32.30
  -5  13  -2 1437.26   33.20
   5  13   2 1410.46   34.00
  -5  13  -2 1459.95   34.60
  -7 -13  -2   13.60    3.00
   7 -13   2   17.70    3.20
  -7 -13  -2   17.00    2.90
  -7  13  -2   33.20    4.30
  -7  13  -2   22.60    3.50
  -9 -13  -2   27.80    3.80
  -9 -13  -2   22.50    4.00
   9 -13   2   28.20    4.30
  -9  13  -2   19.00    4.00
  -9  13  -2   21.90    4.20
  -9  13  -2   20.40    3.70
 -11 -13  -2  439.56   14.40
  11 -13   2  438.76   15.60
 -11  13  -2  466.85   16.00
 -11  13  -2  446.16   15.20
  13 -13   2    9.70    3.50
 -13 -13  -2   16.40    3.80
 -13  13  -2   14.50    4.00
 -13  13  -2   10.60    3.80
 -14 -14   2   84.19    7.00
  14 -14  -2   84.79    6.90
 -14  14   2   97.69    8.50
 -12 -14   2  128.29    7.90
  12 -14  -2  122.59    7.60
 -12  14   2  131.89    8.60
 -10 -14   2   40.80    4.90
  10 -14  -2   39.20    4.80
 -10  14   2   39.50    5.10
 -10  14   2   35.50    5.10
  -8 -14   2   38.10    4.40
   8 -14  -2   46.90    3.20
   8 -14  -2   40.60    4.60
  -8  14   2   37.60    3.90
  -8  14   2   37.00    4.70
  -8  14   2   40.00    4.90
  -6 -14   2   95.09    5.80
   6 -14  -2  103.89    6.20
   6 -14  -2  113.69    5.10
  -6  14   2  101.39    6.30
  -6  14   2  109.99    6.30
  -6  14   2  103.29    4.50
   4 -14  -2   37.30    3.30
   4 -14  -2   36.30    4.10
  -4 -14   2   37.30    3.10
  -4 -14   2   28.00    3.30
  -4  14   2   28.60    2.40
  -4  14   2   35.90    3.80
  -4  14   2   33.40    3.60
  -2 -14   2   11.60    2.20
   2 -14  -2   12.70    2.70
  -2 -14   2   15.70    2.60
   2 -14  -2   13.90    2.50
  -2  14   2   16.30    2.40
  -2  14   2   13.70    2.40
  -2  14   2   15.60    1.90
   0 -14   2   12.60    2.30
   0 -14  -2   10.10    2.30
   0 -14  -2    8.90    1.70
   0 -14   2    9.80    2.30
   0 -14  -2   12.70    2.60
   0  14  -2   15.80    3.00
   0  14   2    7.70    1.70
   0  14   2   11.40    2.00
   0  14  -2    7.50    2.10
   0  14   2    7.10    2.10
  -2 -14  -2    4.10    1.90
  -2 -14  -2    7.90    1.60
   2 -14   2    6.10    2.20
   2  14   2    3.60    1.70
   2  14   2    5.40    1.60
  -2  14  -2    5.90    2.10
  -2  14  -2    8.90    2.60
   2  14   2    5.80    1.50
  -4 -14  -2  182.28    6.70
  -4 -14  -2  187.68    8.10
   4 -14   2  196.18    8.30
  -4  14  -2  188.78    8.40
  -4  14  -2  178.98    7.50
   4  14   2  173.88    6.80
  -6 -14  -2   13.60    3.00
   6 -14   2   14.90    3.20
  -6 -14  -2   15.70    2.70
  -6  14  -2   13.20    3.10
  -6  14  -2   17.70    3.20
  -8 -14  -2    1.90    2.40
  -8 -14  -2   -0.10    1.90
   8 -14   2    5.20    2.80
  -8  14  -2    2.20    2.40
  -8  14  -2    3.10    2.50
  -8  14  -2   -0.90    2.20
  10 -14   2  246.58   11.10
 -10 -14  -2  242.08    9.90
 -10  14  -2  230.48   10.90
 -10  14  -2  265.37   10.90
  12 -14   2   27.10    4.60
 -12 -14  -2   32.90    4.40
 -12  14  -2   27.70    5.10
 -12  14  -2   19.70    4.40
  15 -15  -2   17.40    4.30
 -15 -15   2   20.20    4.50
 -15  15   2   22.30    5.20
 -15  15   2   20.60    4.90
  13 -15  -2   20.00    4.00
 -13 -15   2   12.10    3.70
 -13  15   2   18.20    4.70
 -11 -15   2    6.40    2.90
  11 -15  -2    7.40    3.00
 -11  15   2    7.90    3.50
 -11  15   2    1.80    3.20
   9 -15  -2  166.48    8.50
  -9 -15   2  151.88    8.10
  -9  15   2  159.68    8.90
  -9  15   2  173.08    9.20
   7 -15  -2   60.69    5.50
  -7 -15   2   59.19    5.20
   7 -15  -2   60.09    3.80
  -7  15   2   57.99    5.50
  -7  15   2   62.99    5.40
  -5 -15   2    5.40    1.70
  -5 -15   2    3.30    2.00
   5 -15  -2    6.10    2.40
   5 -15  -2    6.20    1.80
  -5  15   2    6.40    1.80
  -5  15   2    7.60    2.40
  -5  15   2    5.40    2.40
  -3 -15   2  421.86   12.30
   3 -15  -2  416.76   13.60
   3 -15  -2  436.56   12.70
  -3 -15   2  433.26   13.00
  -3  15   2  427.86   11.30
  -3  15   2  446.76   13.10
  -3  15   2  440.86   13.40
   1 -15  -2   86.89    5.20
  -1 -15   2   88.69    5.10
   1 -15  -2   96.69    5.80
  -1 -15   2   87.69    5.00
  -1  15   2   81.49    4.60
   1  15  -2   93.29    5.70
  -1  15   2   89.89    4.20
  -1  15   2   79.69    5.50
  -1  15   2   95.99    5.10
  -1 -15  -2   23.80    3.40
   1 -15   2   28.60    3.70
  -1 -15  -2   25.20    2.60
  -1  15  -2   27.60    3.80
  -1  15  -2   25.10    3.30
   1  15   2   26.10    2.90
   1  15   2   25.30    2.80
   1  15   2   20.40    3.10
  -3 -15  -2  423.06   11.40
  -3 -15  -2  376.46   12.80
   3 -15   2  407.96   13.10
  -3  15  -2  420.36   12.50
   3  15   2  376.16   11.90
  -3  15  -2  403.96   13.50
  -5 -15  -2    1.60    2.00
   5 -15   2    2.10    2.00
  -5 -15  -2    0.60    1.50
  -5  15  -2    0.10    1.90
  -5  15  -2    2.40    2.10
  -7 -15  -2   53.39    4.70
  -7 -15  -2   41.90    5.00
   7 -15   2   61.99    6.20
  -7  15  -2   55.39    5.40
  -7  15  -2   43.40    5.00
  -7  15  -2   53.09    4.80
  -9 -15  -2  119.19    6.70
  -9 -15  -2  121.19    7.90
   9 -15   2  113.99    7.60
  -9  15  -2  120.09    7.90
  -9  15  -2  125.79    7.50
  11 -15   2   17.80    4.20
 -11 -15  -2   23.80    4.00
 -11  15  -2   23.00    4.40
 -11  15  -2   24.10    4.80
 -14 -16   2   34.80    5.00
  14 -16  -2   28.90    4.90
 -14  16   2   33.20    6.30
 -12 -16   2  104.09    7.50
  12 -16  -2  106.09    7.70
 -12  16   2  105.29    8.40
  10 -16  -2  298.37   12.40
 -10 -16   2  317.07   12.40
 -10  16   2  311.77   13.10
 -10  16   2  309.27   13.20
  -8 -16   2   66.59    6.00
   8 -16  -2   63.89    5.90
  -8  16   2   72.49    6.40
  -8  16   2   67.29    6.20
   6 -16  -2   16.00    3.50
  -6 -16   2   16.60    3.20
   6 -16  -2   18.10    2.60
  -6  16   2   20.70    3.60
  -6  16   2   19.90    3.60
  -4 -16   2  745.83   20.20
  -4 -16   2  762.92   19.50
   4 -16  -2  766.22   21.50
   4 -16  -2  775.42   19.90
  -4  16   2  793.42   20.80
  -4  16   2  792.32   21.10
   2 -16  -2   36.30    4.00
  -2 -16   2   35.10    3.80
  -2 -16   2   36.60    3.80
   2 -16  -2   27.50    3.70
  -2  16   2   32.90    3.80
  -2  16   2   25.60    4.00
  -2  16   2   31.20    2.90
  -2  16   2   32.00    3.50
   2  16  -2   25.20    3.60
   0 -16  -2    5.50    2.30
   0 -16   2    7.90    2.30
   0 -16  -2    7.30    2.30
   0 -16   2    6.30    2.10
   0 -16  -2    6.40    1.70
   0  16  -2    4.40    2.10
   0  16   2    8.90    2.50
   0  16   2    7.90    2.00
   0  16  -2    5.90    2.30
   0  16   2    7.20    1.90
   2 -16   2  863.71   22.40
  -2 -16  -2  843.92   20.20
  -2 -16  -2  820.62   22.20
   2  16   2  824.72   21.70
  -2  16  -2  842.82   22.90
   2  16   2  849.72   20.50
  -2  16  -2  836.02   21.70
  -4 -16  -2    0.00    1.30
   4 -16   2    2.70    2.00
  -4 -16  -2    0.60    2.00
  -4  16  -2    0.50    1.90
  -4  16  -2    1.10    1.90
  -6 -16  -2   24.80    4.10
  -6 -16  -2   23.30    3.10
   6 -16   2   17.30    3.30
  -6  16  -2   16.50    3.30
  -6  16  -2   21.40    4.20
  -8 -16  -2  429.36   13.40
   8 -16   2  410.96   14.90
  -8 -16  -2  410.16   15.00
  -8  16  -2  385.16   14.70
  -8  16  -2  417.56   13.90
  10 -16   2   15.50    3.90
 -10 -16  -2   21.50    3.70
 -10  16  -2   12.70    3.80
 -10  16  -2   22.30    4.50
  12 -16   2    0.10    3.00
 -12  16  -2    0.50    3.40
 -12  16  -2    1.10    3.30
  13 -17  -2   54.79    6.40
 -13 -17   2   47.40    5.80
 -13  17   2   34.90    5.90
 -11 -17   2   30.20    4.80
  11 -17  -2   22.20    4.40
 -11  17   2   30.00    5.30
   9 -17  -2   89.69    7.00
  -9 -17   2   88.39    6.80
  -9  17   2   72.69    7.00
  -9  17   2   75.69    6.80
  -7 -17   2   86.49    6.30
   7 -17  -2   91.49    6.90
  -7  17   2   87.29    6.60
  -7  17   2   90.89    6.90
  -5 -17   2    2.30    1.70
  -5 -17   2    1.20    2.00
   5 -17  -2    2.10    1.70
   5 -17  -2    5.80    2.70
  -5  17   2    1.00    2.20
  -5  17   2    4.60    2.20
  -3 -17   2   31.90    3.90
   3 -17  -2   30.50    4.20
  -3 -17   2   25.90    3.40
   3 -17  -2   26.10    3.50
   3  17  -2   28.30    3.80
  -3  17   2   28.20    3.60
  -3  17   2   25.00    3.70
  -3  17   2   30.70    4.40
  -1 -17   2   58.69    4.70
   1 -17  -2   55.09    5.00
  -1 -17   2   59.79    4.70
   1 -17  -2   63.09    4.80
  -1  17   2   49.30    5.10
   1  17  -2   62.49    5.20
  -1  17   2   56.39    4.40
   1  17  -2   60.29    4.80
  -1  17   2   59.09    4.20
  -1 -17  -2  114.19    5.30
   1 -17   2  120.29    6.70
  -1 -17  -2  127.19    6.80
   1  17   2  119.29    5.80
   1  17   2  124.89    6.70
  -1  17  -2  114.29    7.10
  -1  17  -2   99.79    6.10
  -3 -17  -2    0.30    2.10
   3 -17   2    1.60    2.20
  -3 -17  -2    1.40    1.40
  -3  17  -2    5.80    2.60
  -3  17  -2   -0.90    2.10
   3  17   2    1.90    1.80
   5 -17   2   12.90    3.40
  -5 -17  -2    7.10    2.80
  -5 -17  -2    5.40    1.90
  -5  17  -2   11.60    3.20
  -5  17  -2    9.70    2.90
   7 -17   2  293.27   12.30
  -7 -17  -2  305.97   10.60
  -7 -17  -2  282.07   12.20
  -7  17  -2  294.67   12.20
  -7  17  -2  287.47   11.20
  -9 -17  -2    9.60    3.00
   9 -17   2    7.40    3.20
  -9  17  -2    7.20    3.30
  -9  17  -2    9.80    3.50
  11 -17   2    1.70    3.10
 -11  17  -2    3.90    3.40
 -11  17  -2    3.70    3.40
  12 -18  -2    1.80    3.10
 -12 -18   2    3.20    3.30
 -12  18   2   13.50    4.80
  10 -18  -2  158.98    9.30
 -10 -18   2  177.18    9.30
 -10  18   2  150.98    9.70
   8 -18  -2   17.20    4.10
  -8 -18   2    9.00    3.20
  -8  18   2   11.20    3.70
  -8  18   2   19.80    4.30
   6 -18  -2   68.49    6.20
  -6 -18   2   72.69    5.80
  -6  18   2   58.79    5.60
  -6  18   2   56.99    6.10
  -4 -18   2  273.87   10.60
  -4 -18   2  290.57   10.20
   4 -18  -2  286.47   11.70
   4 -18  -2  297.37   10.30
  -4  18   2  299.67   11.20
  -4  18   2  278.57   11.30
   4  18  -2  292.27   11.10
  -4  18   2  266.67   11.70
   2 -18  -2   37.90    4.80
   2 -18  -2   46.40    4.50
  -2 -18   2   45.70    4.60
  -2 -18   2   40.20    4.30
  -2  18   2   46.70    4.70
   2  18  -2   47.10    5.10
  -2  18   2   50.29    5.20
  -2  18   2   40.90    5.10
   2  18  -2   49.70    4.90
   0 -18  -2  178.08    8.20
   0 -18   2  185.78    8.40
   0  18  -2  168.78    8.10
   0  18   2  178.78    8.50
   0  18  -2  178.68    8.90
   0  18   2  175.48    7.70
   2 -18   2  179.38    8.70
  -2 -18  -2  184.48    7.10
  -2 -18  -2  182.08    8.80
  -2  18  -2  190.08    8.50
  -2  18  -2  212.08    9.70
   2  18   2  176.98    8.40
   4 -18   2  144.39    8.00
  -4 -18  -2  133.89    6.20
  -4 -18  -2  118.09    7.40
  -4  18  -2  134.49    7.30
  -4  18  -2  134.89    8.10
  -6 -18  -2   53.89    4.40
   6 -18   2   52.49    5.70
  -6 -18  -2   55.69    6.20
  -6  18  -2   62.39    5.60
  -6  18  -2   49.00    5.70
  -8 -18  -2   46.60    6.00
   8 -18   2   52.99    6.00
  -8  18  -2   42.40    5.20
  -8  18  -2   45.30    5.80
  10 -18   2  113.59    8.40
 -10  18  -2  119.59    8.30
 -10  18  -2  127.29    9.00
 -11 -19   2   89.19    7.60
  11 -19  -2  110.89    8.50
 -11  19   2  117.59    8.90
 -11  19   2  101.39    8.90
  -9 -19   2   28.50    4.70
   9 -19  -2   27.70    5.10
  -9  19   2   27.70    5.20
  -7 -19   2  224.48   10.00
   7 -19  -2  211.58   10.70
  -7  19   2  207.28   10.50
  -7  19   2  199.08   10.40
  -5 -19   2  130.29    7.30
   5 -19  -2   99.79    7.50
   5 -19  -2  113.39    6.10
  -5  19   2  119.89    8.30
   5  19  -2  101.99    6.60
  -5  19   2  108.99    7.60
  -5  19   2  110.19    7.10
  -3 -19   2    4.30    2.20
   3 -19  -2    0.20    2.30
   3 -19  -2    0.70    2.00
  -3 -19   2    0.20    1.90
  -3  19   2    0.00    1.80
   3  19  -2    1.10    2.00
  -3  19   2    3.00    2.90
  -3  19   2    1.60    2.30
   1 -19  -2  428.76   14.70
  -1 -19   2  412.16   13.80
  -1 -19   2  428.56   13.80
   1 -19  -2  410.06   13.80
   1  19  -2  409.16   13.90
  -1  19   2  437.16   15.00
   1  19  -2  411.66   14.60
  -1  19   2  433.16   13.90
  -1 -19  -2   20.40    2.80
   1 -19   2   25.70    4.10
  -1 -19  -2   17.70    3.40
  -1  19  -2   15.50    3.20
  -1  19  -2   20.70    3.90
   1  19   2   24.00    3.80
  -3 -19  -2   29.90    4.60
   3 -19   2   15.60    3.40
  -3 -19  -2   22.80    3.00
  -3  19  -2   29.10    4.10
  -3  19  -2   21.80    4.40
   5 -19   2  244.28   11.00
  -5 -19  -2  217.58    9.60
  -5 -19  -2  240.58   11.00
  -5  19  -2  248.38   11.40
  -5  19  -2  238.38   10.20
   7 -19   2    2.00    2.60
  -7 -19  -2    2.50    2.90
  -7  19  -2   -2.20    2.60
  -7  19  -2    1.30    3.10
   9 -19   2   26.30    4.80
  -9  19  -2   31.60    5.10
  -9  19  -2   26.90    5.10
  10 -20  -2   13.90    4.00
 -10 -20   2   14.10    3.90
 -10  20   2   12.60    4.40
 -10  20   2   12.90    4.80
  -8 -20   2   22.90    4.30
   8 -20  -2   20.90    4.40
  -8  20   2   25.20    5.00
  -8  20   2   24.90    5.30
   6 -20  -2    4.80    3.00
  -6 -20   2    5.40    2.90
  -6  20   2    5.10    3.60
  -6  20   2    5.70    3.10
  -6  20   2    6.40    3.50
  -4 -20   2    4.30    2.50
   4 -20  -2    7.10    2.40
  -4 -20   2    4.30    2.40
   4 -20  -2    7.00    3.00
  -4  20   2    0.20    3.00
  -4  20   2    8.80    3.30
   4  20  -2    4.00    2.60
  -4  20   2    4.80    2.70
  -2 -20   2    1.00    2.30
  -2 -20   2    0.70    2.10
   2 -20  -2    2.80    2.20
   2 -20  -2   -0.60    2.30
  -2  20   2    0.80    2.20
   2  20  -2   -2.80    2.10
  -2  20   2   -0.60    2.70
   2  20  -2    0.00    2.10
   0 -20  -2    7.10    2.80
   0 -20   2   16.80    3.60
   0  20  -2   15.50    3.60
   0  20   2   13.30    3.40
   0  20  -2    7.60    2.90
   2 -20   2    1.20    2.30
  -2 -20  -2    1.90    2.10
  -2 -20  -2    2.40    2.40
  -2  20  -2    2.00    2.40
  -2  20  -2    0.10    2.50
  -4 -20  -2   48.70    5.70
   4 -20   2   55.79    6.20
  -4  20  -2   60.49    5.90
  -4  20  -2   53.49    6.30
  -6 -20  -2   26.70    4.90
   6 -20   2   21.30    4.20
  -6  20  -2   25.70    4.50
  -6  20  -2   28.70    5.10
   8 -20   2   10.00    3.80
  -8  20  -2   18.90    4.70
  -9 -21   2    0.70    3.00
   9 -21  -2    1.00    3.50
  -9  21   2   -1.70    3.00
  -9  21   2   -3.70    3.50
   7 -21  -2  257.57   12.50
  -7 -21   2  256.47   11.50
  -7  21   2  240.38   12.20
  -7  21   2  273.37   13.30
  -5 -21   2  101.39    7.20
   5 -21  -2  100.29    7.80
  -5  21   2   95.79    8.30
  -5  21   2  102.99    7.90
   3 -21  -2   11.90    3.60
  -3 -21   2   13.70    3.50
   3 -21  -2   14.70    3.30
  -3 -21   2   10.20    3.10
  -3  21   2   14.10    3.60
   3  21  -2    8.30    3.10
  -3  21   2   10.80    4.00
   3  21  -2   11.20    3.20
   1 -21  -2  288.87   11.50
  -1 -21   2  296.47   11.70
  -1  21   2  253.67   11.90
   1  21  -2  265.67   11.20
  -1  21   2  283.17   11.30
   1 -21   2  116.89    7.70
  -1 -21  -2  118.89    7.60
   1  21   2  115.49    7.90
  -1  21  -2  131.49    7.60
   3 -21   2    5.60    3.00
  -3 -21  -2    6.70    3.10
  -3  21  -2    7.10    3.50
  -3  21  -2    6.50    3.00
   5 -21   2  153.58    9.30
  -5 -21  -2  151.48    9.30
  -5  21  -2  146.19    8.40
  -5  21  -2  140.99    9.40
   7 -21   2  111.29    8.40
  -7  21  -2  101.49    8.50
   8 -22  -2   16.80    4.50
  -6 -22   2   71.59    6.70
   6 -22  -2   71.19    7.60
  -6  22   2   62.39    7.10
  -6  22   2   64.99    7.70
  -4 -22   2  164.38    9.10
   4 -22  -2  185.58   10.40
  -4  22   2  182.38   11.00
  -4  22   2  171.78    9.70
   4  22  -2  157.68    9.20
  -2 -22   2    6.40    2.90
   2 -22  -2    8.70    3.00
   2  22  -2    8.60    3.30
  -2  22   2    6.60    3.00
  -2  22   2    3.10    3.40
   0 -22   2   22.80    4.20
   0 -22  -2   24.10    4.40
   0  22   2   25.40    4.50
   0  22  -2   31.50    4.60
   2 -22   2  170.68    9.60
  -2 -22  -2  180.58    9.70
  -2  22  -2  161.98    9.80
  -2  22  -2  176.08    9.10
   4 -22   2    0.00    2.90
  -4 -22  -2    0.90    2.70
  -4  22  -2   -0.70    3.00
   5 -23  -2   20.60    4.90
  -5 -23   2   19.50    4.20
   5  23  -2   16.20    4.40
  -5  23   2   17.60    4.60
  -5  23   2   20.90    5.30
  -3  23   2   22.70    4.70
   3  23  -2   19.70    4.20
  -3  23   2   18.50    4.90
   1 -23  -2   28.40    4.70
  -1 -23   2   28.80    4.70
   1  23  -2   22.80    4.70
   1  23  -2   26.90    4.50
  -1  23   2   27.20    4.90
   1 -23   2   -0.30    2.70
  -1 -23  -2    2.20    2.80
  -1  23  -2    3.90    3.00
  -3 -23  -2   36.30    5.70
   3 -23   2   46.40    6.20
  -3  23  -2   41.20    6.20
 -18   0   3    2.60    3.00
 -16   0   3   -1.00    2.10
 -16   0   3    2.60    2.70
 -16   0   3   -1.70    2.40
 -14   0   3    2.40    2.00
 -14   0   3   -0.30    2.40
 -14   0   3    0.30    2.30
 -12   0   3   -1.00    1.00
 -12   0   3    0.30    1.80
 -12   0   3    0.00    1.90
 -12   0   3    0.90    2.10
 -12   0   3   -4.30    1.80
 -10   0   3    3.00    2.00
 -10   0   3    1.20    1.50
 -10   0   3   -0.10    1.00
 -10   0   3    1.20    1.60
  10   0  -3    0.20    0.60
 -10   0   3   -1.30    1.40
  -8   0   3    2.60    1.60
  -8   0   3    0.20    1.20
  -8   0   3    1.20    1.00
  -8   0   3    0.70    1.40
   8   0  -3    3.10    0.70
  -6   0   3    0.90    1.10
  -6   0   3    0.90    1.40
  -6   0   3    0.80    1.30
  -6   0   3    2.30    1.00
  -4   0   3    2.30    1.30
  -4   0   3    0.10    1.10
  -4   0   3    1.30    0.90
  -4   0   3    3.00    1.10
   4   0  -3    8.30    1.60
  -2   0   3    4.20    0.60
  -2   0   3    1.80    1.10
   2   0  -3    1.80    0.90
  -2   0   3    3.10    1.20
   0   0  -3    0.60    0.70
   0   0   3    0.60    0.80
   0   0  -3    1.50    0.70
   0   0   3   -0.10    1.00
  -2   0  -3    0.80    0.90
  -2   0  -3    1.00    0.60
   2   0   3    0.90    1.00
  -2   0  -3    0.10    0.60
   4   0   3    2.20    1.30
  -4   0  -3    0.80    1.20
   4   0   3    0.20    0.90
  -4   0  -3    1.70    0.80
  -4   0  -3    0.20    0.80
  -6   0  -3    0.00    1.10
  -6   0  -3    2.90    1.60
  -6   0  -3   -0.50    0.70
   6   0   3   -0.30    1.20
  -8   0  -3    0.90    1.90
  -8   0  -3    1.40    1.50
   8   0   3   -0.10    1.40
  -8   0  -3    0.00    0.80
 -10   0  -3    0.00    1.80
  10   0   3    1.80    1.60
 -10   0  -3   -0.20    2.00
 -10   0  -3    0.50    2.20
  12   0   3   -0.60    1.70
 -12   0  -3    2.80    2.00
 -12   0  -3    0.50    2.60
 -12   0  -3   -1.10    2.30
 -14   0  -3   -4.30    2.60
 -14   0  -3    1.00    2.70
 -16   0  -3    2.90    3.10
 -16   0  -3    5.70    3.60
 -19  -1   3   81.59    7.80
 -19   1   3   94.89    7.80
 -17  -1   3  140.29    9.70
 -17  -1   3  149.09    8.70
 -17   1   3  144.69    8.70
 -15  -1   3   25.90    4.10
 -15  -1   3   25.70    3.50
 -15  -1   3   24.90    4.40
 -15   1   3   20.60    3.60
 -15   1   3   22.60    4.20
 -15   1   3   16.30    3.60
 -13  -1   3  283.77   11.00
 -13  -1   3  254.17   10.00
 -13  -1   3  279.47    9.50
 -13   1   3  269.37   10.00
 -13   1   3  283.57    9.90
 -13   1   3  267.97    9.90
 -13   1   3  255.57   10.70
 -11  -1   3  359.36    8.90
 -11  -1   3  348.87   10.70
 -11  -1   3  348.67   12.00
  11  -1  -3  363.26    8.90
 -11  -1   3  358.56   11.30
 -11   1   3  384.16   11.40
 -11   1   3  346.97   12.00
 -11   1   3  364.46    9.70
 -11   1   3  359.86   11.20
 -11   1   3  371.86   11.00
  -9  -1   3  159.48    6.90
  -9  -1   3  168.88    6.20
  -9  -1   3  161.08    4.80
   9  -1  -3  150.28    4.50
  -9  -1   3  158.38    6.20
  -9   1   3  164.58    5.40
  -9   1   3  149.99    6.00
  -9   1   3  158.28    6.80
  -9   1   3  155.88    6.30
  -9   1   3  158.78    5.80
  -7  -1   3  635.24   16.90
  -7  -1   3  665.33   16.30
   7  -1  -3  680.43   14.80
  -7  -1   3  684.13   16.10
  -7  -1   3  688.53   15.20
  -7   1   3  672.73   17.00
  -7   1   3  677.93   16.50
  -7   1   3  682.63   15.70
  -7   1   3  700.03   16.00
  -7   1   3  720.23   15.80
  -5  -1   3  753.12   17.60
  -5  -1   3  762.32   16.90
  -5  -1   3  773.22   18.00
   5  -1  -3  755.62   17.70
  -5  -1   3  763.22   16.80
  -5   1   3  754.52   17.60
  -5   1   3  771.42   16.70
   5   1  -3  747.83   17.90
  -5   1   3  758.12   17.70
  -5   1   3  762.32   17.10
  -3  -1   3  200.48    5.60
   3  -1  -3  195.78    5.50
  -3  -1   3  190.58    5.90
   3  -1  -3  184.68    5.50
  -3  -1   3  189.78    4.90
  -3   1   3  186.58    5.80
  -3   1   3  200.48    5.90
   3   1  -3  178.78    5.70
  -3   1   3  192.88    4.70
  -3   1   3  182.28    5.60
  -1  -1   3  685.63   15.10
  -1  -1   3  695.83   14.20
   1  -1  -3  669.03   14.90
  -1  -1   3  694.33   15.40
   1  -1  -3  667.33   13.70
   1  -1  -3  660.43   14.60
   1  -1  -3  686.53   14.20
   1   1  -3  668.63   14.60
  -1   1   3  655.83   15.60
  -1   1   3  689.43   15.20
  -1  -1  -3  183.78    5.00
  -1  -1  -3  182.38    4.40
   1  -1   3  172.58    5.50
  -1  -1  -3  180.68    4.90
  -1   1  -3  176.98    5.10
   1   1   3  182.18    5.70
  -1   1  -3  182.58    4.60
   1   1   3  184.48    4.70
   3  -1   3  174.08    5.90
   3  -1   3  178.98    5.70
  -3  -1  -3  173.48    5.00
  -3  -1  -3  175.68    4.70
  -3  -1  -3  169.48    5.50
  -3   1  -3  172.78    5.20
   3   1   3  178.68    5.60
  -3   1  -3  180.68    4.60
  -3   1  -3  175.08    5.60
  -5  -1  -3  104.99    3.90
  -5  -1  -3  105.99    3.80
  -5  -1  -3  109.49    4.70
   5  -1   3  108.79    4.40
   5  -1   3  115.59    4.90
  -5   1  -3  109.99    3.40
   5   1   3  109.19    4.80
  -5   1  -3  106.29    4.20
  -5   1  -3  102.09    4.80
   5   1   3  101.59    3.70
   5   1   3  105.89    4.20
   7  -1   3   17.50    2.50
  -7  -1  -3   31.30    2.40
  -7  -1  -3   20.20    2.40
  -7  -1  -3   20.50    1.50
  -7  -1  -3   18.90    2.80
  -7   1  -3   19.60    1.90
  -7   1  -3   15.20    2.50
   7   1   3   22.70    2.80
  -7   1  -3   16.40    2.30
  -9  -1  -3   34.60    3.70
  -9  -1  -3   37.70    4.00
   9  -1   3   38.00    3.80
  -9  -1  -3   34.40    3.40
  -9   1  -3   43.60    4.00
   9   1   3   32.60    3.50
  -9   1  -3   35.40    2.60
  -9   1  -3   30.00    3.80
  11  -1   3    3.60    2.00
 -11  -1  -3    4.50    2.00
 -11  -1  -3    0.60    2.30
 -11  -1  -3    2.90    2.50
 -11   1  -3    2.70    2.60
 -11   1  -3    5.00    2.50
 -11   1  -3    0.50    2.50
  11   1   3    2.70    1.90
 -13  -1  -3    3.30    2.70
  13  -1   3    0.00    2.00
 -13  -1  -3    3.50    2.70
 -13   1  -3    1.30    2.90
 -13   1  -3    1.10    2.80
 -15  -1  -3    4.90    3.50
 -15  -1  -3    7.50    3.30
 -15   1  -3    6.70    3.40
 -15   1  -3    4.50    3.40
 -18  -2   3   -5.40    2.60
 -18   2   3    6.10    3.30
 -16  -2   3    5.90    3.10
 -16  -2   3    7.10    3.30
 -16   2   3    5.90    3.00
 -16   2   3   12.00    3.70
 -16   2   3   10.20    3.40
 -16   2   3    8.00    3.10
 -14  -2   3  624.94   18.30
 -14  -2   3  635.64   17.00
 -14  -2   3  657.63   19.30
 -14   2   3  606.34   18.00
 -14   2   3  633.54   17.80
 -14   2   3  631.74   19.20
 -14   2   3  616.14   17.70
  12  -2  -3   28.10    2.30
 -12  -2   3   17.90    3.00
 -12  -2   3   24.00    3.70
 -12  -2   3   26.90    3.10
 -12   2   3   23.20    3.40
 -12   2   3   26.30    3.20
 -12   2   3   27.80    3.70
 -12   2   3   28.30    4.10
 -12   2   3   30.40    2.80
 -10  -2   3   25.30    1.60
  10  -2  -3   22.80    1.90
 -10  -2   3   33.40    3.70
 -10  -2   3   22.50    2.90
 -10  -2   3   28.40    3.00
 -10   2   3   24.10    3.10
 -10   2   3   22.50    2.90
 -10   2   3   18.90    3.20
 -10   2   3   24.00    2.40
 -10   2   3   22.50    2.60
  -8  -2   3 2154.18   46.90
   8  -2  -3 2187.78   45.40
  -8  -2   3 2244.58   48.00
  -8  -2   3 2245.78   45.00
  -8  -2   3 2223.78   46.90
  -8   2   3 2215.98   46.20
  -8   2   3 2211.18   46.30
  -8   2   3 2204.18   47.80
  -8   2   3 2202.18   47.20
  -8   2   3 2230.58   46.50
  -6  -2   3  142.99    4.30
   6  -2  -3  153.08    4.50
  -6  -2   3  146.69    5.20
  -6  -2   3  141.29    5.80
  -6  -2   3  142.89    5.30
  -6   2   3  150.98    4.80
  -6   2   3  154.88    5.80
  -6   2   3  147.99    5.10
  -6   2   3  153.28    4.50
  -6   2   3  152.68    5.50
   4  -2  -3  151.88    4.80
  -4  -2   3  140.79    4.40
  -4  -2   3  134.09    4.30
   4  -2  -3  144.59    4.80
  -4  -2   3  137.99    5.00
  -4   2   3  141.19    5.00
   4   2  -3  137.89    5.00
  -4   2   3  143.59    5.00
  -4   2   3  146.49    4.00
  -4   2   3  146.29    4.90
   2  -2  -3 3829.52   77.69
  -2  -2   3 3885.91   77.99
  -2  -2   3 3982.00   77.89
   2  -2  -3 3848.61   77.29
   2  -2  -3 3889.51   76.29
  -2  -2   3 3939.01   77.09
  -2   2   3 3831.32   77.89
  -2   2   3 3761.52   77.39
  -2   2   3 3751.02   78.29
  -2   2   3 3825.62   76.19
   0  -2  -3    3.00    0.80
   0  -2  -3    1.40    0.50
   0  -2  -3    1.30    0.80
   0  -2   3    0.70    1.00
   0  -2   3    1.60    1.00
   0   2   3    0.80    0.80
   0   2  -3    1.50    0.80
   0   2   3    1.10    1.10
   0   2  -3    1.20    0.70
  -2  -2  -3   18.40    1.00
   2  -2   3   15.90    1.90
   2  -2   3   16.10    1.90
  -2  -2  -3   17.40    1.70
  -2  -2  -3   19.70    1.60
  -2   2  -3   19.50    2.00
  -2   2  -3   17.70    1.10
  -2   2  -3   17.40    1.70
   2   2   3   16.50    1.90
  -4  -2  -3 1742.03   35.40
  -4  -2  -3 1691.73   36.70
  -4  -2  -3 1735.63   36.10
   4  -2   3 1714.63   36.80
   4  -2   3 1723.23   37.20
  -4   2  -3 1754.12   34.80
   4   2   3 1679.83   35.20
  -4   2  -3 1745.23   36.50
   4   2   3 1704.93   36.40
  -6  -2  -3    6.10    1.90
  -6  -2  -3    8.80    1.80
  -6  -2  -3    7.30    1.50
  -6  -2  -3    7.70    0.80
  -6  -2  -3    8.30    1.50
   6  -2   3    5.30    1.60
  -6   2  -3    7.60    1.70
   6   2   3    8.90    1.50
  -6   2  -3    6.20    2.00
   6   2   3    8.20    1.20
   6   2   3    6.40    1.80
   8  -2   3    1.60    1.60
  -8  -2  -3    8.10    1.80
  -8  -2  -3    3.80    2.00
  -8  -2  -3    4.00    1.90
  -8   2  -3    4.60    1.30
  -8   2  -3    1.80    1.70
   8   2   3    3.00    1.70
  -8   2  -3   12.60    2.80
 -10  -2  -3  262.77    9.70
  10  -2   3  275.77    9.70
 -10  -2  -3  261.77   10.20
 -10  -2  -3  269.97    9.10
 -10   2  -3  285.97    8.50
 -10   2  -3  276.07   10.50
 -10   2  -3  280.37   10.10
  10   2   3  267.77    9.20
 -12  -2  -3   17.60    3.50
  12  -2   3   26.30    3.50
 -12  -2  -3   21.00    3.90
 -12   2  -3   21.10    4.10
  12   2   3   17.40    2.90
 -12   2  -3   26.80    4.40
 -12   2  -3   26.00    4.10
 -14  -2  -3    2.70    3.10
 -14  -2  -3    2.40    2.80
 -14   2  -3    0.60    2.90
 -14   2  -3    2.70    3.20
 -16  -2  -3   22.10    4.30
 -16  -2  -3   21.80    4.70
 -16   2  -3   23.40    4.70
 -16   2  -3   18.20    4.70
 -19  -3   3   22.30    4.70
 -19   3   3   18.20    4.50
 -17  -3   3  104.99    8.10
 -17  -3   3  104.59    7.50
 -17   3   3  100.09    7.50
 -17   3   3   98.29    7.10
 -15  -3   3   30.00    4.70
 -15  -3   3   25.50    4.00
 -15   3   3   26.90    4.00
 -15   3   3   30.00    4.80
 -15   3   3   38.00    4.90
 -15   3   3   27.60    4.20
 -13  -3   3    9.70    2.10
 -13  -3   3    4.80    2.40
 -13  -3   3    9.20    2.90
 -13   3   3    9.10    2.50
 -13   3   3   12.90    3.20
 -13   3   3   10.90    2.10
 -13   3   3    4.90    2.70
 -13   3   3   11.40    3.00
 -11  -3   3  222.28    9.00
 -11  -3   3  235.78    8.60
 -11  -3   3  230.08    7.90
  11  -3  -3  221.38    6.80
 -11   3   3  234.58    8.60
 -11   3   3  227.68    7.60
 -11   3   3  223.28    7.80
 -11   3   3  221.98    8.20
 -11   3   3  226.38    9.20
  -9  -3   3   76.19    2.30
   9  -3  -3   85.09    3.50
  -9  -3   3   93.39    4.40
  -9  -3   3   81.59    4.60
  -9  -3   3   82.39    5.10
  -9   3   3   93.89    5.30
  -9   3   3   83.99    4.00
  -9   3   3   85.09    4.40
  -9   3   3   77.89    4.60
  -9   3   3   88.89    4.20
  -7  -3   3   14.60    2.00
  -7  -3   3   15.90    2.50
   7  -3  -3   13.60    1.50
  -7  -3   3   15.00    1.30
  -7  -3   3   13.30    2.00
  -7   3   3   14.10    1.90
  -7   3   3   16.50    2.50
  -7   3   3   15.50    2.20
  -7   3   3   14.20    1.60
  -5  -3   3   33.30    2.50
  -5  -3   3   40.50    1.20
   5  -3  -3   39.00    2.30
  -5  -3   3   37.60    2.00
   5  -3  -3   31.30    2.40
   5  -3  -3   35.70    2.50
  -5  -3   3   34.30    2.60
  -5   3   3   37.40    2.60
  -5   3   3   38.70    1.80
  -5   3   3   34.20    2.90
  -5   3   3   32.90    2.70
  -3  -3   3    5.40    0.90
  -3  -3   3    5.40    1.10
  -3  -3   3    4.40    1.20
  -3  -3   3    5.80    1.10
   3  -3  -3    6.50    1.20
   3  -3  -3    5.80    1.20
  -3   3   3    5.60    1.40
  -3   3   3    7.80    0.80
  -3   3   3    3.50    1.20
  -3   3   3    4.70    1.40
  -1  -3   3   18.50    1.90
  -1  -3   3   18.40    1.50
   1  -3  -3   19.30    1.00
   1  -3  -3   20.50    1.20
   1  -3  -3   18.30    1.70
  -1  -3   3   17.10    1.60
   1   3  -3   19.50    1.70
  -1   3   3   18.90    1.40
  -1   3   3   21.50    1.90
  -1   3   3   23.40    2.40
   1  -3   3   76.49    3.40
  -1  -3  -3   77.09    2.80
  -1  -3  -3   68.59    2.30
   1  -3   3   74.59    3.30
  -1  -3  -3   74.09    3.00
   1   3   3   71.99    2.50
  -1   3  -3   76.59    3.20
   1   3   3   73.79    3.60
  -1   3  -3   74.09    2.30
  -3  -3  -3  111.49    3.10
  -3  -3  -3   99.99    3.80
  -3  -3  -3  101.29    2.80
  -3  -3  -3  100.19    3.90
   3  -3   3   98.99    4.20
   3  -3   3   99.79    4.30
  -3  -3  -3   98.29    3.50
   3   3   3  102.39    4.10
  -3   3  -3   98.69    4.00
  -3   3  -3   93.59    4.10
  -5  -3  -3  160.28    5.40
   5  -3   3  152.68    6.00
  -5  -3  -3  152.38    4.60
  -5  -3  -3  156.38    5.80
  -5  -3  -3  158.58    5.30
   5   3   3  155.68    5.20
  -5   3  -3  148.89    5.60
   5   3   3  156.48    4.40
  -5   3  -3  146.79    5.80
   7  -3   3    0.50    1.40
  -7  -3  -3    0.90    1.10
  -7  -3  -3    1.90    1.30
  -7  -3  -3    1.10    1.60
  -7  -3  -3    4.10    1.70
   7   3   3    2.70    1.10
  -7   3  -3    1.60    1.80
  -7   3  -3    0.50    1.40
   7   3   3    1.40    1.50
  -9  -3  -3    2.40    2.10
  -9  -3  -3    6.70    1.70
   9  -3   3    0.80    1.70
  -9  -3  -3    4.70    2.10
  -9   3  -3    1.40    1.30
  -9   3  -3   -1.20    1.90
  -9   3  -3    0.30    1.80
   9   3   3   -1.00    1.40
 -11  -3  -3   72.39    5.30
 -11  -3  -3   65.89    5.60
  11  -3   3   72.79    5.00
  11   3   3   61.99    4.50
 -11   3  -3   68.79    7.20
 -11   3  -3   68.19    5.60
 -11   3  -3   65.69    5.80
 -13  -3  -3    4.20    2.70
  13  -3   3    2.10    2.00
 -13  -3  -3   -1.30    2.70
 -13   3  -3    4.80    3.20
 -13   3  -3   -1.80    2.70
 -13   3  -3    0.40    3.20
 -15  -3  -3    2.70    2.90
 -15  -3  -3    1.30    3.30
 -15   3  -3    6.30    3.70
 -15   3  -3    4.00    3.40
 -18  -4   3   -1.10    2.90
 -18   4   3    3.00    3.20
 -16  -4   3  190.18    9.50
 -16   4   3  190.78   10.40
 -16   4   3  187.88    9.30
 -16   4   3  194.78    9.20
 -16   4   3  171.58    9.20
  14  -4  -3  152.18    7.10
 -14  -4   3  142.29    6.20
 -14  -4   3  149.09    7.80
 -14  -4   3  147.29    8.20
 -14   4   3  148.29    7.80
 -14   4   3  154.08    7.40
 -14   4   3  155.38    7.80
 -14   4   3  146.79    8.50
 -14   4   3  150.18    6.50
 -12  -4   3   -2.30    1.90
 -12  -4   3    5.40    1.80
  12  -4  -3    1.60    1.20
 -12  -4   3    0.30    1.90
 -12   4   3    0.60    1.60
 -12   4   3    0.20    2.10
 -12   4   3    0.40    2.20
 -12   4   3    3.30    1.90
 -12   4   3    6.40    2.40
 -10  -4   3  535.95   15.50
 -10  -4   3  529.55   14.70
  10  -4  -3  531.25   13.30
 -10  -4   3  538.85   13.90
 -10   4   3  555.34   14.10
 -10   4   3  512.75   15.30
 -10   4   3  555.94   13.90
 -10   4   3  539.95   15.00
 -10   4   3  548.15   14.30
   8  -4  -3  276.17    8.20
   8  -4  -3  278.27    7.70
  -8  -4   3  272.67    8.20
  -8  -4   3  264.67    8.60
  -8   4   3  270.27    8.70
  -8   4   3  269.57    8.20
  -8   4   3  274.47    7.60
  -8   4   3  271.37    9.10
  -6  -4   3   10.40    1.80
  -6  -4   3   10.50    1.70
   6  -4  -3   10.50    1.50
  -6  -4   3   10.00    1.00
   6  -4  -3   13.30    1.80
  -6   4   3   12.30    2.00
  -6   4   3   13.70    1.40
  -6   4   3    9.20    1.60
  -6   4   3    8.50    1.80
   4  -4  -3  605.94   13.40
  -4  -4   3  669.53   15.10
   4  -4  -3  654.83   15.10
  -4  -4   3  676.33   13.90
  -4  -4   3  641.04   15.40
   4  -4  -3  672.03   15.20
  -4  -4   3  684.43   14.50
   4  -4  -3  651.93   15.20
  -4   4   3  671.83   15.50
  -4   4   3  665.23   15.30
  -4   4   3  662.43   15.60
  -2  -4   3  132.59    4.00
  -2  -4   3  130.69    4.30
   2  -4  -3  134.29    3.90
  -2  -4   3  134.09    4.20
   2  -4  -3  136.89    4.50
  -2   4   3  142.19    4.60
  -2   4   3  141.19    4.10
  -2   4   3  129.19    3.00
  -2   4   3  132.39    4.90
   0  -4   3    4.20    1.10
   0  -4  -3    6.70    0.60
   0  -4   3    7.30    1.40
   0  -4   3    4.90    1.00
   0  -4  -3    3.60    1.00
   0   4   3    4.30    1.00
   0   4  -3    5.80    1.20
   0   4   3    5.80    1.60
  -2  -4  -3  232.98    6.70
  -2  -4  -3  236.38    6.00
   2  -4   3  228.48    7.00
  -2  -4  -3  232.28    6.40
  -2   4  -3  230.18    6.90
  -2   4  -3  234.38    6.80
   2   4   3  232.58    7.00
   2   4   3  224.18    5.30
  -4  -4  -3   32.30    1.50
   4  -4   3   33.70    2.80
  -4  -4  -3   32.90    2.50
  -4  -4  -3   31.70    2.30
  -4  -4  -3   28.20    2.50
   4   4   3   30.50    1.30
  -4   4  -3   37.70    2.80
   4   4   3   30.70    2.40
  -4   4  -3   38.30    2.70
  -6  -4  -3   15.60    2.10
  -6  -4  -3   21.60    2.40
  -6  -4  -3   14.00    2.40
  -6  -4  -3   16.00    1.70
   6  -4   3   17.00    2.50
   6   4   3   16.40    1.90
  -6   4  -3   15.40    2.30
  -6   4  -3   20.10    2.80
   6   4   3   16.40    1.40
  -8  -4  -3    6.60    1.90
   8  -4   3    3.60    1.90
  -8  -4  -3    4.70    1.30
  -8  -4  -3    5.50    2.20
  -8  -4  -3    6.80    2.00
   8   4   3    7.10    1.90
  -8   4  -3    6.00    2.30
  -8   4  -3    7.50    1.80
  -8   4  -3    5.90    2.10
 -10  -4  -3   13.80    2.90
 -10  -4  -3   15.80    3.60
  10  -4   3   12.30    2.60
 -10  -4  -3   12.10    3.10
 -10   4  -3   13.70    3.30
 -10   4  -3   15.90    2.50
 -10   4  -3   11.00    2.80
  10   4   3   11.60    2.40
 -12  -4  -3   12.20    3.00
  12  -4   3    7.60    2.40
 -12  -4  -3    3.80    2.70
 -12   4  -3    6.00    3.10
 -12   4  -3    6.20    3.10
 -14  -4  -3   17.80    3.90
  14  -4   3   14.20    3.20
 -14  -4  -3   13.70    3.80
 -14   4  -3   18.30    4.50
 -14   4  -3   18.80    4.20
 -16  -4  -3    8.10    3.80
 -16   4  -3    5.70    3.60
 -19  -5   3   42.90    5.70
 -19   5   3   27.30    5.00
 -17  -5   3  387.76   14.70
 -17   5   3  408.76   14.50
 -17   5   3  391.06   14.80
 -17   5   3  408.56   14.80
 -15  -5   3    1.20    2.50
 -15   5   3    3.40    3.10
 -15   5   3    5.50    3.00
 -15   5   3    5.30    3.00
 -15   5   3    5.20    2.60
 -13  -5   3   74.99    5.80
  13  -5  -3   80.69    4.80
  13  -5  -3   79.69    4.40
 -13  -5   3   77.49    4.30
 -13   5   3   79.19    6.20
 -13   5   3   85.19    5.20
 -13   5   3   83.89    5.10
 -13   5   3   88.59    5.80
 -13   5   3   93.09    6.40
 -11  -5   3 2063.49   45.90
  11  -5  -3 2042.70   44.50
  11  -5  -3 2043.30   44.10
 -11  -5   3 2104.99   44.50
 -11   5   3 2083.69   44.70
 -11   5   3 2069.09   46.00
 -11   5   3 2033.50   46.80
 -11   5   3 2097.29   45.10
  -9  -5   3    3.10    1.50
  -9  -5   3    5.00    1.90
   9  -5  -3    3.80    1.30
   9  -5  -3    3.80    1.60
  -9   5   3    1.90    1.60
  -9   5   3    3.30    1.60
  -9   5   3    4.60    1.40
  -9   5   3    6.50    2.20
  -7  -5   3   61.89    3.40
   7  -5  -3   63.09    3.20
   7  -5  -3   59.69    3.20
  -7  -5   3   51.19    3.50
  -7   5   3   51.79    3.40
  -7   5   3   59.99    3.90
  -7   5   3   59.39    3.70
  -7   5   3   62.29    2.70
  -5  -5   3 6745.92  128.89
  -5  -5   3 6646.63  130.39
   5  -5  -3 6526.65  129.99
   5  -5  -3 6427.36  130.09
  -5  -5   3 6411.86  130.19
  -5  -5   3 6181.48  128.09
  -5   5   3 6375.16  130.59
  -5   5   3 6602.34  128.49
  -5   5   3 6444.75  130.49
  -5   5   3 6366.26  130.59
   3  -5  -3    4.80    1.00
  -3  -5   3    5.60    0.90
  -3  -5   3    4.90    1.10
  -3  -5   3    2.80    1.00
   3  -5  -3    5.30    1.30
   3  -5  -3    5.50    1.30
  -3   5   3    5.80    1.60
  -3   5   3    6.00    1.20
  -3   5   3    6.40    1.50
  -1  -5   3    1.90    0.90
  -1  -5   3    8.70    1.50
   1  -5  -3    2.20    1.00
   1  -5  -3    1.20    0.50
  -1  -5   3    0.70    0.80
  -1   5   3    3.20    0.50
  -1   5   3    2.30    0.90
  -1   5   3    1.80    1.30
  -1   5   3    1.80    0.70
  -1  -5  -3 6524.85  127.19
  -1  -5  -3 6428.46  127.89
  -1  -5  -3 6352.96  128.69
   1  -5   3 6437.56  128.79
  -1   5  -3 6463.75  128.69
   1   5   3 6249.87  127.49
   1   5   3 6387.16  129.09
  -3  -5  -3   61.49    2.80
  -3  -5  -3   60.59    3.30
  -3  -5  -3   63.49    3.20
   3   5   3   62.79    3.30
  -3   5  -3   63.09    3.40
  -3   5  -3   63.79    3.50
   5  -5   3   10.60    2.10
  -5  -5  -3   10.00    2.00
  -5  -5  -3    9.90    1.80
  -5  -5  -3   10.60    1.70
  -5   5  -3   10.00    1.80
  -5   5  -3    8.00    1.80
   5   5   3   10.40    1.00
   5   5   3   13.30    1.70
  -7  -5  -3 1905.21   41.40
  -7  -5  -3 1913.41   42.20
   7  -5   3 1978.40   42.30
  -7  -5  -3 1882.11   41.20
  -7   5  -3 1943.11   42.10
   7   5   3 1900.41   40.00
  -7   5  -3 1793.12   41.90
  -9  -5  -3  135.29    6.30
  -9  -5  -3  130.09    5.10
   9  -5   3  132.29    6.60
  -9  -5  -3  134.09    6.20
  -9  -5  -3  144.29    7.00
  -9   5  -3  137.09    6.00
  -9   5  -3  140.39    7.10
   9   5   3  141.49    6.10
  -9   5  -3  127.49    6.70
 -11  -5  -3    0.80    2.10
  11  -5   3    2.30    1.90
 -11  -5  -3    1.30    2.40
  11   5   3    7.30    2.20
 -11   5  -3   13.30    2.60
 -11   5  -3   -1.00    2.40
 -11   5  -3    6.70    3.10
 -13  -5  -3  300.77   12.60
 -13  -5  -3  299.37   11.80
  13  -5   3  306.37   11.40
 -13   5  -3  308.57   12.70
 -13   5  -3  304.57   12.60
 -15  -5  -3  204.48   10.40
 -15  -5  -3  213.88   11.20
 -15   5  -3  213.48   11.10
 -15   5  -3  200.48   11.10
 -18  -6   3    7.60    3.40
 -18   6   3    5.10    3.50
 -18   6   3    4.00    3.30
 -18   6   3    5.40    3.50
 -16  -6   3  182.78    9.30
 -16   6   3  152.68    8.30
 -16   6   3  183.18    9.60
 -16   6   3  175.08    9.20
 -14  -6   3  129.89    7.40
  14  -6  -3  122.79    7.50
  14  -6  -3  116.29    7.70
 -14   6   3  132.09    6.80
 -14   6   3  134.19    8.20
 -14   6   3  137.79    6.90
 -14   6   3  143.89    7.60
 -14   6   3  129.19    7.80
  12  -6  -3   55.69    3.70
  12  -6  -3   60.39    3.90
 -12  -6   3   42.80    4.40
 -12  -6   3   52.49    3.40
 -12   6   3   56.19    5.80
 -12   6   3   53.69    4.90
 -12   6   3   59.79    4.50
 -12   6   3   51.69    4.10
  10  -6  -3  301.17    8.90
 -10  -6   3  288.57    9.80
 -10  -6   3  308.87    8.90
  10  -6  -3  311.17    9.10
 -10   6   3  301.17    8.90
 -10   6   3  278.97   10.50
 -10   6   3  288.57   10.10
  -8  -6   3  151.58    5.50
   8  -6  -3  149.49    5.50
  -8  -6   3  138.89    6.00
   8  -6  -3  147.99    5.40
  -8   6   3  148.79    4.90
  -8   6   3  136.99    6.10
  -8   6   3  146.09    6.40
   6  -6  -3   74.39    3.60
  -6  -6   3   77.99    2.00
  -6  -6   3   72.79    3.70
  -6  -6   3   69.19    3.90
   6  -6  -3   71.29    3.40
  -6   6   3   73.99    4.00
  -6   6   3   75.09    4.20
  -6   6   3   72.69    2.70
  -6   6   3   68.49    3.90
   4  -6  -3  177.58    5.80
   4  -6  -3  178.38    5.60
  -4  -6   3  174.38    5.80
   4  -6  -3  175.38    5.90
  -4  -6   3  191.78    4.80
  -4   6   3  184.68    4.10
  -4   6   3  173.38    6.00
  -4   6   3  180.58    5.80
  -2  -6   3   44.50    2.30
  -2  -6   3   42.60    2.50
   2  -6  -3   45.90    2.10
   2  -6  -3   42.70    2.60
  -2   6   3   41.10    2.50
  -2   6   3   44.40    1.30
  -2   6   3   48.20    2.30
  -2   6   3   42.60    3.00
   0  -6  -3    2.60    1.10
   0  -6  -3    2.80    0.60
   0  -6   3    6.40    1.30
   0  -6   3    4.90    1.10
   0   6   3    4.20    1.30
   0   6  -3    1.30    1.00
   0   6   3    2.10    0.60
   0   6   3    3.30    0.90
  -2  -6  -3   35.30    2.00
  -2  -6  -3   37.50    2.40
   2  -6   3   35.20    2.60
  -2  -6  -3   39.00    2.60
  -2   6  -3   33.90    2.80
   2   6   3   40.40    1.70
   2   6   3   40.90    2.80
  -2   6  -3   32.00    2.50
  -4  -6  -3    3.60    1.30
   4  -6   3    5.70    1.60
  -4  -6  -3    3.50    1.40
  -4  -6  -3    2.90    1.30
   4   6   3    3.00    1.20
  -4   6  -3    2.30    1.30
  -4   6  -3    3.50    1.30
  -6  -6  -3   30.80    3.30
  -6  -6  -3   26.10    2.70
   6  -6   3   31.60    3.50
  -6  -6  -3   27.20    2.80
  -6   6  -3   33.80    3.30
   6   6   3   28.00    2.30
  -8  -6  -3  161.68    7.30
  -8  -6  -3  173.28    6.80
  -8  -6  -3  168.18    6.90
   8  -6   3  158.18    7.20
  -8   6  -3  153.38    7.40
  -8   6  -3  175.38    7.40
 -10  -6  -3   25.20    3.50
  10  -6   3   20.60    3.30
 -10  -6  -3   19.80    3.50
 -10   6  -3   29.40    3.50
  10   6   3   27.40    3.30
 -10   6  -3   26.20    4.00
 -10   6  -3   22.40    3.80
 -12  -6  -3   47.50    5.00
 -12  -6  -3   39.10    5.00
  12  -6   3   52.09    4.90
 -12   6  -3   33.20    5.00
 -12   6  -3   43.50    5.20
 -12   6  -3   51.69    4.60
 -14  -6  -3  130.29    8.00
  14  -6   3  107.69    7.20
 -14   6  -3  131.49    8.80
 -17  -7   3  166.08    9.40
 -17   7   3  179.08    9.70
 -17   7   3  158.98    8.70
 -17   7   3  164.58    9.80
 -15  -7   3   12.40    3.20
 -15   7   3   14.20    4.00
 -15   7   3   16.20    3.40
 -15   7   3   12.50    3.80
 -15   7   3   14.30    3.80
 -15   7   3   12.40    3.10
  13  -7  -3  137.79    6.30
  13  -7  -3  144.19    6.00
 -13  -7   3  134.39    7.30
 -13   7   3  156.98    8.10
 -13   7   3  147.09    6.80
 -13   7   3  136.59    8.30
 -13   7   3  140.09    7.20
 -11  -7   3  230.78    7.40
  11  -7  -3  224.58    7.90
  11  -7  -3  227.88    7.50
 -11  -7   3  218.28    8.70
 -11   7   3  207.58    7.50
 -11   7   3  224.38    9.60
 -11   7   3  215.68    9.00
   9  -7  -3  164.08    5.90
  -9  -7   3  159.98    6.90
  -9  -7   3  158.98    5.90
   9  -7  -3  170.08    6.30
  -9   7   3  164.38    5.70
  -9   7   3  154.48    7.00
  -9   7   3  157.68    7.30
   7  -7  -3  187.88    6.60
  -7  -7   3  183.38    7.00
   7  -7  -3  195.88    6.40
  -7   7   3  195.68    5.50
  -7   7   3  195.88    7.30
  -7   7   3  184.98    7.10
  -5  -7   3   94.89    2.90
  -5  -7   3   89.49    4.30
   5  -7  -3   97.69    4.10
   5  -7  -3   90.09    4.20
  -5   7   3   93.09    4.50
  -5   7   3   98.19    4.50
  -5   7   3   88.69    4.50
  -5   7   3   98.59    2.90
   3  -7  -3  527.85   12.50
  -3  -7   3  524.35   12.90
   3  -7  -3  535.15   13.00
   3  -7  -3  534.15   13.40
  -3  -7   3  515.55   12.10
  -3   7   3  520.75   13.10
  -3   7   3  540.45   12.70
  -3   7   3  515.95   13.60
  -3   7   3  538.25   10.90
  -1  -7   3   61.19    3.00
   1  -7  -3   72.69    2.20
  -1  -7   3   66.39    3.20
   1  -7  -3   70.09    3.40
  -1   7   3   71.89    2.60
  -1   7   3   71.69    3.10
  -1   7   3   74.19    3.90
  -1  -7  -3    6.60    0.90
  -1  -7  -3    4.00    1.20
   1  -7   3    6.70    1.50
   1   7   3    6.50    1.10
   1   7   3    5.10    0.60
   1   7   3    5.50    1.40
  -1   7  -3    3.90    1.30
  -3  -7  -3  493.35   13.10
   3  -7   3  490.05   13.10
  -3  -7  -3  508.85   11.90
  -3   7  -3  505.25   13.40
   3   7   3  519.05   12.90
  -3   7  -3  481.05   12.90
  -5  -7  -3   13.40    2.20
   5  -7   3   13.30    2.40
  -5  -7  -3   19.90    2.30
  -5  -7  -3   18.60    2.50
  -5   7  -3   17.80    2.70
  -5   7  -3   15.80    2.60
   5   7   3   15.40    1.90
   7  -7   3   27.60    3.50
  -7  -7  -3   27.30    3.10
  -7  -7  -3   28.10    3.40
  -7  -7  -3   34.50    3.30
  -7   7  -3   35.00    3.80
   7   7   3   31.50    2.30
  -7   7  -3   32.80    3.70
   9  -7   3   51.59    4.60
  -9  -7  -3   59.19    4.40
  -9  -7  -3   53.09    4.70
  -9  -7  -3   56.09    4.60
  -9   7  -3   53.89    5.20
  -9   7  -3   50.79    4.80
  -9   7  -3   52.59    4.30
  11  -7   3   31.80    4.10
 -11  -7  -3   35.00    4.80
 -11  -7  -3   35.30    4.30
 -11   7  -3   34.90    4.10
 -11   7  -3   39.20    5.00
 -11   7  -3   37.30    5.00
  13  -7   3    1.60    2.50
 -13  -7  -3    7.30    3.00
 -13   7  -3    3.00    3.20
 -13   7  -3    4.00    3.40
 -15  -7  -3    2.50    3.00
 -15   7  -3   -7.30    3.80
 -15   7  -3    4.20    3.30
 -18  -8   3    2.70    3.20
 -18   8   3    5.00    3.90
 -18   8   3    5.90    3.70
 -16  -8   3   91.69    7.00
 -16   8   3  108.19    8.10
 -16   8   3   86.79    7.30
 -16   8   3   91.49    6.50
  14  -8  -3  732.43   19.50
 -14  -8   3  724.93   20.80
 -14   8   3  731.43   19.70
 -14   8   3  753.02   21.60
 -14   8   3  735.43   20.60
 -14   8   3  694.23   21.80
 -14   8   3  756.02   20.70
  12  -8  -3   26.10    2.80
 -12  -8   3   26.40    3.70
  12  -8  -3   26.50    3.10
 -12   8   3   18.90    3.70
 -12   8   3   26.10    3.10
 -12   8   3   21.50    3.70
  10  -8  -3  151.88    6.40
 -10  -8   3  166.38    7.30
  10  -8  -3  159.98    6.00
 -10   8   3  171.38    6.10
 -10   8   3  155.18    7.70
 -10   8   3  163.78    7.50
   8  -8  -3 2884.01   59.39
   8  -8  -3 2816.02   60.09
  -8  -8   3 2841.32   60.79
  -8   8   3 2801.72   60.99
  -8   8   3 2870.51   61.29
  -8   8   3 2904.71   58.59
  -6  -8   3  100.69    3.10
   6  -8  -3  104.39    4.30
   6  -8  -3   91.59    4.60
  -6  -8   3   97.89    4.80
  -6   8   3   97.09    3.30
  -6   8   3   87.89    4.80
  -6   8   3  106.09    5.10
   4  -8  -3   60.09    3.30
  -4  -8   3   54.69    2.50
   4  -8  -3   58.69    3.60
  -4   8   3   58.29    1.90
  -4   8   3   50.99    3.40
  -4   8   3   54.59    3.80
  -4   8   3   65.49    3.40
  -2  -8   3 4654.83   93.89
   2  -8  -3 4570.04   94.09
   2  -8  -3 4628.94   94.59
  -2  -8   3 4641.64   93.39
  -2   8   3 4672.93   93.19
  -2   8   3 4500.65   94.69
  -2   8   3 4685.13   93.89
   0  -8  -3   10.40    1.10
   0  -8   3    8.60    1.50
   0  -8  -3    5.70    1.30
   0  -8   3   15.00    2.00
   0   8  -3   13.90    2.00
   0   8   3    8.30    1.70
   0   8   3    9.00    1.10
   0   8   3    8.20    1.30
   2  -8   3    8.10    1.70
  -2  -8  -3    6.80    1.10
  -2  -8  -3    6.30    1.70
  -2   8  -3    7.60    1.80
   2   8   3    7.50    1.10
   2   8   3    8.40    1.70
  -2   8  -3    7.90    1.80
  -4  -8  -3 2703.73   55.19
  -4  -8  -3 2663.73   56.69
   4   8   3 2688.13   55.79
  -4   8  -3 2644.94   56.49
  -4   8  -3 2629.14   56.89
  -6  -8  -3   66.89    4.40
   6  -8   3   61.49    4.30
  -6  -8  -3   63.89    3.80
  -6   8  -3   63.99    4.40
   6   8   3   68.99    3.40
  -6   8  -3   62.39    4.40
  -8  -8  -3   14.20    2.70
  -8  -8  -3   20.20    2.90
   8  -8   3   20.60    3.20
  -8   8  -3   22.10    3.40
  -8   8  -3   16.00    3.30
 -10  -8  -3  747.33   19.90
  10  -8   3  773.72   20.90
 -10   8  -3  763.12   21.40
 -10   8  -3  743.73   20.90
  10   8   3  712.43   19.30
 -10   8  -3  783.22   20.40
  12  -8   3  184.38    8.90
 -12  -8  -3  166.38    8.30
 -12   8  -3  180.98    9.40
 -12   8  -3  195.38   10.00
 -12   8  -3  190.48    8.80
 -14  -8  -3    7.20    2.90
  14  -8   3    1.80    2.80
 -14   8  -3    7.10    3.70
 -17  -9   3   64.69    6.80
 -17   9   3   68.39    7.40
 -17   9   3   87.99    7.70
 -15  -9   3    0.40    2.40
 -15   9   3    2.30    2.80
 -15   9   3    1.20    3.30
 -15   9   3    2.40    2.50
 -15   9   3   -0.40    3.30
 -13  -9   3  645.74   19.00
  13  -9  -3  654.93   18.10
 -13   9   3  684.33   19.30
 -13   9   3  657.63   17.70
 -13   9   3  647.54   19.70
 -13   9   3  677.73   20.50
 -11  -9   3   27.20    3.60
  11  -9  -3   28.80    2.90
  11  -9  -3   30.90    3.50
 -11   9   3   30.70    3.20
 -11   9   3   22.30    3.80
 -11   9   3   20.60    3.70
   9  -9  -3    2.80    1.30
   9  -9  -3    2.00    1.60
  -9  -9   3    0.90    1.80
  -9   9   3    0.00    1.10
  -9   9   3    3.50    2.20
  -9   9   3    0.70    1.90
  -7  -9   3  571.74   15.50
   7  -9  -3  591.54   14.60
   7  -9  -3  594.64   15.40
  -7   9   3  584.34   13.40
  -7   9   3  581.84   15.90
  -7   9   3  563.54   15.70
  -5  -9   3    0.90    1.30
   5  -9  -3    1.40    1.40
  -5  -9   3    1.60    0.70
   5  -9  -3    1.10    1.10
  -5   9   3    2.40    0.80
  -5   9   3   -0.20    1.50
  -5   9   3    1.70    1.50
  -5   9   3    0.00    1.20
  -3  -9   3    1.20    0.90
   3  -9  -3    0.60    1.20
   3  -9  -3    1.20    1.10
  -3  -9   3    0.20    1.10
  -3   9   3    0.10    0.80
  -3   9   3   -0.60    0.50
  -3   9   3   11.90    2.30
  -3   9   3    3.40    1.30
  -1  -9   3  144.59    5.40
  -1  -9   3  143.69    5.20
   1  -9  -3  143.49    4.00
  -1   9   3  145.19    4.60
  -1   9   3  137.59    5.00
  -1   9   3  139.79    5.80
  -1  -9  -3  163.28    6.30
   1  -9   3  164.78    6.20
  -1  -9  -3  174.58    4.90
   1   9   3  177.88    5.30
   1   9   3  177.68    6.40
  -1   9  -3  166.38    6.20
   1   9   3  178.68    4.60
   3  -9   3  122.29    5.50
  -3  -9  -3  121.09    4.30
  -3  -9  -3  121.49    5.50
   3   9   3  119.99    3.50
  -3   9  -3  126.49    5.50
   3   9   3  120.19    5.10
  -3   9  -3  118.99    5.70
   5  -9   3    0.00    1.40
  -5  -9  -3    2.40    1.60
  -5  -9  -3    2.40    1.40
   5   9   3    2.10    1.20
  -5   9  -3    5.30    1.80
  -5   9  -3    0.80    1.50
  -7  -9  -3  135.79    5.90
  -7  -9  -3  146.59    6.80
   7  -9   3  120.89    6.50
  -7   9  -3  127.69    6.70
  -7   9  -3  133.59    6.60
   9  -9   3  104.39    6.30
  -9  -9  -3  103.29    6.30
  -9  -9  -3  107.29    5.70
  -9   9  -3   95.79    6.40
  -9   9  -3  105.69    6.60
  -9   9  -3   97.69    6.00
  11  -9   3   67.99    5.90
 -11  -9  -3   62.59    5.00
 -11   9  -3   62.19    6.20
 -11   9  -3   72.69    5.60
 -11   9  -3   67.69    6.20
 -13  -9  -3   48.30    5.20
  13  -9   3   46.70    5.40
 -13   9  -3   43.20    5.10
 -13   9  -3   38.70    5.40
 -16 -10   3   81.89    6.80
 -16  10   3   81.59    7.40
 -16  10   3   69.29    7.40
 -16  10   3   77.99    7.10
  14 -10  -3   39.90    4.50
 -14 -10   3   52.49    5.50
 -14  10   3   44.10    5.90
 -14  10   3   35.60    5.50
 -14  10   3   41.50    5.20
  12 -10  -3   84.69    5.40
 -12 -10   3   70.29    5.70
 -12  10   3   69.19    6.40
 -12  10   3   84.29    4.90
 -12  10   3   80.99    6.50
  10 -10  -3  171.98    6.20
  10 -10  -3  167.88    7.30
 -10 -10   3  166.78    7.80
 -10  10   3  174.08    8.40
 -10  10   3  175.28    6.40
 -10  10   3  160.58    8.00
   8 -10  -3    7.40    2.10
  -8 -10   3    6.50    2.20
   8 -10  -3    6.70    1.60
  -8  10   3    5.80    2.20
  -8  10   3   10.30    1.70
  -8  10   3    5.70    2.40
  -6 -10   3  293.37    9.70
   6 -10  -3  297.87    8.90
   6 -10  -3  299.27    9.80
  -6 -10   3  296.57    7.70
  -6  10   3  287.27    9.80
  -6  10   3  323.07    7.70
  -6  10   3  313.17    9.90
  -4 -10   3  307.17    9.40
   4 -10  -3  313.37    9.90
   4 -10  -3  320.57    9.30
  -4 -10   3  297.37    8.30
  -4  10   3  318.97   10.20
  -4  10   3  309.17    9.60
  -4  10   3  323.17    9.30
  -4  10   3  320.87    7.50
   2 -10  -3   39.90    2.90
  -2 -10   3   44.30    2.80
  -2 -10   3   41.30    3.00
   2 -10  -3   38.30    3.40
  -2  10   3   39.80    2.50
  -2  10   3   38.50    2.80
  -2  10   3   37.70    3.50
  -2  10   3   42.60    1.90
   0 -10  -3  593.84   13.20
   0 -10  -3  585.14   15.20
   0 -10   3  590.54   14.90
   0 -10   3  573.64   14.80
   0  10   3  605.74   14.20
   0  10  -3  575.74   15.10
   0  10   3  607.34   13.60
   0  10   3  576.74   15.30
  -2 -10  -3   16.10    1.70
  -2 -10  -3   10.50    2.00
   2 -10   3   10.10    1.90
   2  10   3   11.50    2.00
   2  10   3   12.30    1.50
  -2  10  -3   11.20    2.20
   2  10   3   13.30    1.20
  -2  10  -3    8.80    2.00
  -4 -10  -3   76.79    4.80
   4 -10   3   75.59    4.70
  -4 -10  -3   86.99    3.90
  -4  10  -3   78.59    4.70
  -4  10  -3   89.49    5.20
   4  10   3   86.69    4.20
   6 -10   3  179.18    7.90
  -6 -10  -3  186.68    7.90
  -6 -10  -3  196.58    7.00
  -6  10  -3  199.78    8.40
   6  10   3  209.68    8.00
  -6  10  -3  195.58    7.90
  -8 -10  -3    5.00    2.00
  -8 -10  -3    3.20    2.20
   8 -10   3    4.10    2.20
  -8  10  -3    5.10    2.50
  -8  10  -3    4.10    2.10
 -10 -10  -3   72.39    5.20
  10 -10   3   58.69    5.60
 -10 -10  -3   71.59    5.70
 -10  10  -3   70.69    6.30
 -10  10  -3   61.39    6.00
 -10  10  -3   72.69    5.80
 -12 -10  -3    9.00    2.80
  12 -10   3    8.50    3.30
 -12  10  -3    8.20    3.40
 -12  10  -3    8.50    3.10
 -14 -10  -3    3.80    2.90
  14 -10   3    3.10    3.00
 -14  10  -3    1.20    3.50
 -17 -11   3   89.89    7.40
 -17  11   3   92.29    8.10
 -17  11   3   99.99    9.10
  15 -11  -3   16.00    3.50
 -15 -11   3   18.50    4.00
 -15  11   3   13.00    3.90
 -15  11   3   14.40    4.40
 -13 -11   3   35.20    4.70
  13 -11  -3   34.30    4.20
 -13  11   3   29.70    4.80
 -13  11   3   26.30    4.30
 -13  11   3   28.10    4.80
  11 -11  -3  539.45   15.50
 -11 -11   3  523.55   16.00
  11 -11  -3  509.95   13.70
 -11  11   3  523.15   16.70
 -11  11   3  528.75   17.00
 -11  11   3  480.65   14.50
   9 -11  -3  161.98    7.20
   9 -11  -3  160.08    6.00
  -9 -11   3  162.68    7.50
  -9  11   3  153.38    5.70
  -9  11   3  149.88    7.70
  -9  11   3  154.48    7.70
   7 -11  -3    0.40    1.20
  -7 -11   3    0.80    1.80
   7 -11  -3    1.70    1.80
  -7  11   3    0.00    1.10
  -7  11   3    0.90    1.90
  -7  11   3    1.40    2.00
  -5 -11   3 1566.64   33.40
   5 -11  -3 1564.44   35.70
  -5 -11   3 1583.54   35.30
   5 -11  -3 1582.34   34.60
  -5  11   3 1627.64   35.30
  -5  11   3 1547.05   35.50
  -5  11   3 1514.95   36.00
  -5  11   3 1577.04   32.60
  -3 -11   3  191.98    6.10
   3 -11  -3  179.68    7.20
  -3 -11   3  176.78    6.60
   3 -11  -3  178.48    6.60
  -3  11   3  172.08    4.80
  -3  11   3  181.98    6.30
  -3  11   3  176.28    6.70
  -3  11   3  173.08    7.30
  -1 -11   3   43.30    3.10
   1 -11  -3   43.20    2.20
   1 -11  -3   36.10    3.10
  -1 -11   3   40.20    3.30
  -1  11   3   42.70    2.90
  -1  11   3   43.60    3.60
  -1  11   3   40.00    2.50
   1 -11   3 1592.34   35.50
  -1 -11  -3 1580.64   35.80
  -1 -11  -3 1576.74   33.40
   1  11   3 1605.64   33.40
  -1  11  -3 1599.34   36.30
   1  11   3 1619.74   35.70
  -1  11  -3 1575.34   35.50
   1  11   3 1603.54   34.10
   3 -11   3   33.10    3.50
  -3 -11  -3   29.50    2.40
  -3 -11  -3   36.40    3.90
  -3  11  -3   35.10    3.60
   3  11   3   31.50    1.70
   3  11   3   24.80    2.80
  -3  11  -3   23.90    3.20
  -5 -11  -3   76.89    5.10
  -5 -11  -3   85.19    4.20
   5 -11   3   78.09    5.10
   5  11   3   71.39    4.00
  -5  11  -3   78.19    5.00
  -5  11  -3   83.59    5.40
   7 -11   3  638.24   18.50
  -7 -11  -3  636.04   18.30
  -7 -11  -3  641.74   16.90
  -7  11  -3  682.53   19.10
  -7  11  -3  662.23   18.10
  -9 -11  -3   21.20    3.30
   9 -11   3   22.70    3.90
  -9 -11  -3   19.30    3.60
  -9  11  -3   18.40    3.60
  -9  11  -3   15.20    3.30
  -9  11  -3   14.10    3.40
  11 -11   3   43.10    5.10
 -11 -11  -3   52.99    5.10
 -11  11  -3   46.30    6.40
 -11  11  -3   47.80    5.40
 -11  11  -3   40.70    4.90
  13 -11   3   93.69    7.50
 -13 -11  -3   96.59    6.80
 -13  11  -3  107.09    8.10
 -13  11  -3   97.69    7.60
 -16 -12   3  305.57   12.80
 -16  12   3  293.07   13.20
 -16  12   3  309.07   14.00
 -16  12   3  298.47   13.20
  14 -12  -3   79.99    6.30
 -14 -12   3   81.59    6.70
 -14  12   3   77.29    7.40
 -14  12   3   78.69    7.20
  12 -12  -3   -2.50    1.90
 -12 -12   3    0.90    2.30
 -12  12   3    1.10    3.00
 -12  12   3   -0.70    2.60
  10 -12  -3  546.45   16.20
  10 -12  -3  565.34   14.50
 -10 -12   3  548.65   16.60
 -10  12   3  580.64   17.60
 -10  12   3  517.15   17.00
   8 -12  -3   44.60    4.50
  -8 -12   3   41.30    4.30
   8 -12  -3   32.90    3.00
  -8  12   3   33.80    4.30
  -8  12   3   31.10    4.20
   6 -12  -3    1.30    1.30
  -6 -12   3    2.20    1.10
   6 -12  -3    2.60    1.90
  -6 -12   3    2.20    1.90
  -6  12   3    0.10    1.70
  -6  12   3    2.40    2.00
  -6  12   3    2.20    1.00
  -4 -12   3  323.37   10.20
   4 -12  -3  321.57   10.80
  -4 -12   3  330.77    9.20
   4 -12  -3  335.47   10.10
  -4  12   3  330.57   10.60
  -4  12   3  338.17    8.20
  -4  12   3  323.07   11.20
  -4  12   3  337.77   10.10
   2 -12  -3    1.20    1.70
  -2 -12   3    2.20    1.20
  -2 -12   3    2.10    1.40
   2 -12  -3    4.10    1.60
  -2  12   3    3.70    1.90
  -2  12   3    2.10    1.30
  -2  12   3    4.10    1.00
  -2  12   3    2.30    1.20
   0 -12   3   56.29    3.80
   0 -12  -3   55.29    2.60
   0 -12  -3   53.29    3.90
   0 -12   3   41.50    3.50
   0  12  -3   55.59    4.00
   0  12   3   49.00    3.10
   0  12   3   49.00    2.80
   0  12   3   55.89    4.00
   2 -12   3   42.70    3.80
  -2 -12  -3   43.60    3.90
  -2 -12  -3   44.60    2.60
   2  12   3   44.30    3.50
  -2  12  -3   39.80    3.70
   2  12   3   44.70    2.40
  -2  12  -3   44.20    4.00
   2  12   3   39.30    2.60
  -4 -12  -3   53.89    4.40
  -4 -12  -3   47.90    3.10
   4 -12   3   45.60    4.10
   4  12   3   50.29    3.50
  -4  12  -3   55.39    4.30
  -4  12  -3   47.90    4.40
  -6 -12  -3  105.79    6.20
   6 -12   3   90.69    6.00
  -6 -12  -3  101.39    5.00
  -6  12  -3  102.19    6.40
  -6  12  -3   95.99    6.00
  -8 -12  -3   15.40    3.40
  -8 -12  -3   17.60    3.00
   8 -12   3   17.30    3.40
  -8  12  -3   17.50    3.50
  -8  12  -3   21.40    3.90
  10 -12   3   33.30    4.70
 -10 -12  -3   29.70    4.40
 -10 -12  -3   37.50    4.30
 -10  12  -3   31.40    5.00
 -10  12  -3   35.50    4.90
 -10  12  -3   34.80    4.70
 -12 -12  -3   71.09    6.00
  12 -12   3   67.49    6.70
 -12  12  -3   65.09    6.60
 -12  12  -3   72.79    6.70
 -15 -13   3    4.70    3.20
  15 -13  -3    3.30    2.90
 -15  13   3   -2.80    3.40
 -15  13   3    2.60    3.60
 -13 -13   3  101.69    7.10
  13 -13  -3  110.29    7.10
 -13  13   3  119.39    8.40
 -13  13   3  126.69    8.50
 -11 -13   3   56.99    5.70
  11 -13  -3   56.99    5.30
 -11  13   3   41.90    5.20
 -11  13   3   53.69    5.80
   9 -13  -3   11.30    2.10
   9 -13  -3    8.10    2.60
  -9 -13   3    8.10    2.80
  -9  13   3    6.80    2.70
  -9  13   3   10.20    3.00
  -7 -13   3  282.37   10.40
   7 -13  -3  296.67    9.30
   7 -13  -3  278.37   10.40
  -7  13   3  297.27   10.70
  -7  13   3  273.87   10.60
  -5 -13   3  241.08    8.80
  -5 -13   3  250.17    7.70
   5 -13  -3  254.47    9.60
   5 -13  -3  256.37    8.60
  -5  13   3  250.47    9.40
  -5  13   3  253.97    9.90
  -5  13   3  250.77    9.00
  -3 -13   3   84.29    4.30
   3 -13  -3   80.19    4.60
  -3 -13   3   76.79    4.60
   3 -13  -3   84.69    5.30
  -3  13   3   89.39    4.50
  -3  13   3   82.49    4.80
  -3  13   3   81.49    3.30
  -3  13   3   84.79    5.70
  -1 -13   3  286.87    9.60
  -1 -13   3  294.97    9.50
   1 -13  -3  299.57   10.00
  -1  13   3  320.47   10.60
  -1  13   3  298.47    8.80
  -1  13   3  318.57    9.50
   1  13  -3  293.27   10.00
  -1 -13  -3  463.55   11.60
  -1 -13  -3  456.75   13.70
   1 -13   3  469.25   13.60
  -1  13  -3  473.55   14.30
   1  13   3  465.05   12.20
  -1  13  -3  481.55   13.60
   1  13   3  457.85   11.60
   1  13   3  474.05   13.70
  -3 -13  -3   61.89    3.30
  -3 -13  -3   52.49    4.60
   3 -13   3   59.89    4.50
  -3  13  -3   65.49    4.70
   3  13   3   62.69    4.10
  -3  13  -3   62.59    4.90
   5 -13   3  107.79    6.40
  -5 -13  -3  124.19    6.70
  -5 -13  -3  118.09    5.10
  -5  13  -3  124.89    7.00
  -5  13  -3  106.79    6.10
   7 -13   3  263.77   10.70
  -7 -13  -3  261.87   10.60
  -7 -13  -3  259.27    9.10
  -7  13  -3  277.37   11.30
  -7  13  -3  273.17   10.40
   9 -13   3    4.20    2.70
  -9 -13  -3   13.40    3.50
  -9 -13  -3    6.80    2.50
  -9  13  -3    7.50    2.80
  -9  13  -3    0.70    2.60
  -9  13  -3    4.50    3.00
  11 -13   3   35.90    5.30
 -11 -13  -3   35.00    4.50
 -11  13  -3   31.90    5.10
 -11  13  -3   34.10    4.90
  13 -13   3   48.30    6.00
 -13  13  -3   55.69    6.50
 -13  13  -3   44.10    5.80
 -16 -14   3    5.50    3.50
  14 -14  -3   95.69    7.10
 -14 -14   3   86.59    7.20
 -14  14   3   86.19    7.90
 -14  14   3   95.29    8.20
 -12 -14   3   35.90    4.80
  12 -14  -3   28.20    4.20
 -12  14   3   31.00    5.10
 -12  14   3   16.90    4.30
 -12  14   3   23.80    4.50
 -10 -14   3    1.60    2.40
  10 -14  -3    0.80    2.10
 -10  14   3    2.90    2.60
 -10  14   3    0.60    2.60
  -8 -14   3  313.67   11.40
   8 -14  -3  287.67   11.30
   8 -14  -3  317.97    9.90
  -8  14   3  311.87   11.80
  -8  14   3  306.57   11.80
  -6 -14   3   61.69    4.80
   6 -14  -3   48.50    5.00
  -6 -14   3   63.09    3.50
   6 -14  -3   61.09    4.20
  -6  14   3   56.09    4.90
  -6  14   3   55.89    5.70
  -6  14   3   57.89    4.80
  -4 -14   3   24.90    2.70
   4 -14  -3   24.30    3.10
  -4 -14   3   18.20    2.90
   4 -14  -3   17.50    3.30
  -4  14   3   21.20    3.60
  -4  14   3   15.70    2.60
  -4  14   3   18.00    2.90
  -2 -14   3  563.24   14.70
   2 -14  -3  534.45   15.90
  -2 -14   3  545.25   15.10
   2 -14  -3  542.75   15.30
  -2  14   3  535.75   16.00
  -2  14   3  552.84   14.50
  -2  14   3  531.35   14.90
   0 -14  -3   12.00    2.60
   0 -14  -3   12.10    1.70
   0 -14   3   10.40    2.20
   0 -14   3   13.60    2.50
   0  14   3   10.00    1.80
   0  14  -3   11.30    2.60
   0  14   3   12.10    2.50
   0  14   3    9.60    1.90
   0  14  -3   11.00    2.60
  -2 -14  -3   55.19    3.10
  -2 -14  -3   52.09    4.50
   2 -14   3   50.69    4.40
  -2  14  -3   40.30    4.40
   2  14   3   53.29    4.10
  -2  14  -3   57.69    4.60
  -4 -14  -3  324.87   11.60
  -4 -14  -3  320.87    9.40
   4 -14   3  342.37   11.80
   4  14   3  318.27   10.30
  -4  14  -3  328.57   12.10
  -4  14  -3  322.37   11.20
   6 -14   3    7.30    2.60
  -6 -14  -3    6.30    2.50
  -6 -14  -3    6.50    1.90
  -6  14  -3   12.70    3.20
  -6  14  -3    4.40    2.50
  -8 -14  -3   45.20    5.50
   8 -14   3   44.40    5.30
  -8 -14  -3   50.99    4.60
  -8  14  -3   42.50    5.10
  -8  14  -3   41.30    5.50
  -8  14  -3   45.00    5.20
  10 -14   3  102.49    7.60
 -10 -14  -3   94.39    6.20
 -10  14  -3  114.19    7.80
 -10  14  -3   92.39    7.30
  12 -14   3   29.80    5.00
 -12  14  -3   30.00    5.00
 -12  14  -3   37.10    5.50
  15 -15  -3   13.90    3.80
 -15 -15   3   10.70    3.70
 -15  15   3    9.80    4.60
 -15  15   3   17.00    4.90
 -13 -15   3   38.00    5.10
  13 -15  -3   57.99    6.00
 -13  15   3   62.29    7.50
 -13  15   3   40.00    6.00
  11 -15  -3  236.68   10.70
 -11 -15   3  243.38   10.70
 -11  15   3  233.68   11.60
 -11  15   3  249.28   11.60
 -11  15   3  259.47   11.90
  -9 -15   3   19.50    3.80
   9 -15  -3   10.70    3.20
  -9  15   3   12.20    3.70
  -9  15   3   17.10    3.90
  -7 -15   3   77.79    5.50
   7 -15  -3   82.89    4.80
   7 -15  -3   83.59    6.20
  -7  15   3   70.59    5.70
  -7  15   3   78.09    6.00
  -7  15   3   65.69    6.10
  -5 -15   3  202.98    7.30
  -5 -15   3  206.18    8.60
   5 -15  -3  209.08    8.00
   5 -15  -3  215.28    9.30
  -5  15   3  196.98    9.40
  -5  15   3  212.28    8.60
  -5  15   3  227.18    9.20
  -3 -15   3    0.20    1.40
   3 -15  -3    0.20    1.90
   3 -15  -3    5.40    2.00
  -3 -15   3    0.70    1.60
  -3  15   3    1.80    2.20
  -3  15   3    0.10    1.20
  -3  15   3    1.90    1.80
  -1 -15   3    3.20    1.90
   1 -15  -3    8.80    2.40
  -1 -15   3    5.70    2.00
  -1  15   3    7.00    1.70
  -1  15   3    6.10    2.00
   1  15  -3    7.00    2.30
   1  15  -3    6.70    2.40
  -1  15   3    7.00    2.50
  -1 -15  -3  163.78    7.60
  -1 -15  -3  151.98    5.50
   1 -15   3  165.18    7.30
  -1  15  -3  174.58    8.10
  -1  15  -3  157.68    7.40
   1  15   3  157.98    7.30
   1  15   3  146.49    6.10
   3 -15   3    0.30    1.70
  -3 -15  -3    2.00    1.10
  -3 -15  -3   -0.50    1.70
   3  15   3    0.40    1.50
  -3  15  -3    0.70    2.10
  -3  15  -3    1.60    1.90
   5 -15   3   22.70    3.80
  -5 -15  -3   18.80    3.70
  -5 -15  -3   21.80    2.70
  -5  15  -3   27.40    4.40
  -5  15  -3   21.80    3.70
   7 -15   3   39.00    4.90
  -7 -15  -3   33.40    3.80
  -7 -15  -3   29.30    4.30
  -7  15  -3   33.10    4.30
  -7  15  -3   25.30    4.40
  -9 -15  -3    1.30    2.90
   9 -15   3   -0.10    2.60
  -9  15  -3    6.30    3.10
  -9  15  -3    3.10    3.00
  11 -15   3   25.60    4.70
 -11  15  -3   26.50    4.90
 -11  15  -3   30.20    4.90
  14 -16  -3   58.29    6.30
 -14 -16   3   58.29    6.40
 -14  16   3   49.50    6.70
 -14  16   3   43.50    6.40
 -12 -16   3   26.30    4.50
  12 -16  -3   19.90    4.20
 -12  16   3   15.60    4.30
 -12  16   3   18.40    4.80
  10 -16  -3   57.49    6.20
 -10 -16   3   52.29    5.70
 -10  16   3   60.59    6.80
 -10  16   3   61.99    6.80
 -10  16   3   54.19    6.60
  -8 -16   3  175.88    8.50
   8 -16  -3  161.98    6.90
   8 -16  -3  168.38    8.90
  -8  16   3  158.38    8.80
  -8  16   3  158.48    9.20
  -8  16   3  167.68    8.90
  -6 -16   3    1.60    2.10
   6 -16  -3   -1.50    2.10
   6 -16  -3    1.80    1.70
  -6 -16   3    0.30    1.30
  -6  16   3    1.60    2.40
  -6  16   3    0.40    2.70
  -6  16   3    3.10    2.40
   4 -16  -3  109.39    6.80
   4 -16  -3  107.99    5.80
  -4 -16   3  101.79    5.20
  -4 -16   3  100.49    6.20
  -4  16   3  108.59    5.90
  -4  16   3  104.69    6.30
  -4  16   3  107.79    7.20
   2 -16  -3  278.57   10.10
  -2 -16   3  290.37   10.20
   2 -16  -3  272.17   10.70
  -2 -16   3  268.57    9.60
  -2  16   3  264.07    9.20
  -2  16   3  295.17   11.10
  -2  16   3  283.07   10.00
   0 -16  -3   11.80    1.90
   0 -16   3    8.50    2.50
   0 -16  -3    7.40    2.40
   0  16   3   14.30    2.60
   0  16  -3    9.50    2.90
   0  16   3   11.30    2.70
   0  16  -3    8.90    2.70
  -2 -16  -3  201.88    6.80
   2 -16   3  191.58    8.60
  -2 -16  -3  199.28    8.90
   2  16   3  213.88    8.60
  -2  16  -3  207.88    8.70
  -2  16  -3  202.18    9.40
  -4 -16  -3  274.37    8.80
   4 -16   3  288.97   11.20
  -4 -16  -3  277.37   11.10
  -4  16  -3  296.07   10.90
  -4  16  -3  280.87   11.50
  -6 -16  -3    6.70    2.10
  -6 -16  -3    9.60    2.90
   6 -16   3    6.40    2.80
  -6  16  -3    4.10    2.80
  -6  16  -3    2.60    2.70
  -8 -16  -3   99.39    7.50
   8 -16   3  100.19    7.50
  -8  16  -3  107.19    7.30
  -8  16  -3   92.59    7.30
  10 -16   3   66.19    7.20
 -10  16  -3   54.49    6.40
 -10  16  -3   55.99    6.60
 -13 -17   3   -1.80    3.00
  13 -17  -3    0.50    2.90
 -13  17   3    4.40    3.90
 -13  17   3    1.70    3.50
 -11 -17   3  140.99    8.60
  11 -17  -3  122.89    8.40
 -11  17   3  126.19    8.90
 -11  17   3  128.49    9.20
   9 -17  -3   12.80    3.60
  -9 -17   3    8.20    3.30
  -9  17   3   13.20    4.10
  -9  17   3    8.00    3.60
  -9  17   3    9.10    3.30
   7 -17  -3    0.40    2.40
   7 -17  -3    2.80    1.70
  -7 -17   3    0.20    2.40
  -7  17   3   -1.20    2.30
  -7  17   3    2.50    2.50
  -7  17   3    1.40    3.00
  -5 -17   3  193.08    7.50
   5 -17  -3  194.08    8.20
   5 -17  -3  194.68    9.40
  -5 -17   3  166.68    8.30
  -5  17   3  183.68    8.40
  -5  17   3  177.38    9.60
  -5  17   3  187.98    8.90
   3 -17  -3   53.79    4.80
   3 -17  -3   53.99    5.70
  -3 -17   3   46.20    4.20
  -3 -17   3   59.19    5.00
  -3  17   3   48.30    5.00
  -3  17   3   55.79    4.40
  -3  17   3   56.69    6.10
  -1 -17   3    3.90    2.20
   1 -17  -3    2.70    2.10
  -1 -17   3    6.00    2.30
  -1  17   3    7.10    2.70
   1  17  -3    8.30    2.70
  -1  17   3   10.40    2.40
   1  17  -3    7.20    2.90
  -1 -17  -3  109.69    6.70
  -1 -17  -3  120.89    5.10
   1 -17   3  118.29    6.80
  -1  17  -3  125.59    7.00
  -1  17  -3  125.59    7.50
   1  17   3  114.09    6.70
   3 -17   3   95.29    6.40
  -3 -17  -3  109.39    6.80
  -3 -17  -3   97.99    5.00
   3  17   3   93.99    6.20
  -3  17  -3   96.59    6.50
  -3  17  -3   94.89    6.90
  -5 -17  -3    5.50    2.70
   5 -17   3    7.00    2.80
  -5  17  -3   12.60    3.30
  -5  17  -3    8.70    3.00
  -7 -17  -3   63.69    6.60
   7 -17   3   51.09    5.80
  -7  17  -3   54.69    5.70
  -7  17  -3   54.29    6.10
  -9 -17  -3   88.89    7.50
   9 -17   3   88.09    7.40
  -9  17  -3   83.19    7.10
  -9  17  -3   81.69    7.50
 -12 -18   3    5.50    3.60
  12 -18  -3    8.20    3.70
 -12  18   3    9.80    4.30
 -12  18   3    4.00    3.60
 -10 -18   3    7.90    3.40
  10 -18  -3   10.20    3.60
 -10  18   3    9.00    3.60
 -10  18   3    5.80    4.00
  -8 -18   3  406.46   14.50
   8 -18  -3  386.06   15.00
  -8  18   3  406.16   15.00
  -8  18   3  413.06   16.00
  -8  18   3  394.06   15.10
   6 -18  -3    5.00    2.90
  -6 -18   3    8.50    2.80
   6 -18  -3    3.30    2.10
  -6  18   3    6.40    3.40
  -6  18   3    3.90    2.80
  -6  18   3    4.90    3.00
  -4 -18   3   13.70    3.10
  -4 -18   3   13.10    2.70
   4 -18  -3   12.80    3.10
   4 -18  -3    9.90    3.20
  -4  18   3   15.40    3.40
  -4  18   3    6.10    3.30
  -4  18   3   14.20    2.90
  -2 -18   3  439.76   14.20
  -2 -18   3  457.25   14.00
   2 -18  -3  460.35   14.50
   2  18  -3  437.56   14.60
  -2  18   3  438.16   14.10
   2  18  -3  437.06   15.20
  -2  18   3  424.16   15.20
   0 -18  -3   17.50    3.40
   0 -18   3   22.70    3.50
   0  18   3   15.50    3.40
   0  18  -3   11.60    3.30
   0  18  -3   13.70    3.10
   0  18   3   15.70    3.70
  -2 -18  -3   17.90    3.50
   2 -18   3   25.10    4.10
   2  18   3   36.40    4.50
  -2  18  -3   18.40    3.60
  -2  18  -3   35.90    5.20
  -4 -18  -3  292.87   12.20
   4 -18   3  325.57   12.50
  -4  18  -3  296.17   13.00
  -4  18  -3  323.87   12.10
   6 -18   3   22.80    4.10
  -6 -18  -3   23.40    4.50
  -6  18  -3   19.20    4.00
   8 -18   3    5.30    3.20
  -8 -18  -3    9.50    3.70
  -8  18  -3   14.60    4.00
  -8  18  -3    5.10    3.30
  11 -19  -3   24.40    5.20
 -11 -19   3   21.70    4.50
 -11  19   3   27.10    5.30
 -11  19   3   29.90    5.90
  -9 -19   3   -1.00    2.80
   9 -19  -3   -1.00    2.70
  -9  19   3   -2.10    3.30
  -9  19   3    2.60    3.20
   7 -19  -3    7.60    3.30
  -7 -19   3    4.10    2.80
  -7  19   3    6.50    3.40
  -7  19   3    2.80    3.10
  -7  19   3   13.10    4.30
  -5 -19   3    8.20    3.10
   5 -19  -3   12.80    3.90
   5 -19  -3   14.30    3.10
  -5  19   3   14.50    3.70
  -5  19   3   13.30    4.10
  -5  19   3    8.30    3.20
   3 -19  -3   11.00    3.20
  -3 -19   3   10.60    2.80
   3 -19  -3   14.40    3.20
  -3 -19   3   13.30    3.00
   3  19  -3    8.50    3.00
   3  19  -3    7.60    3.10
  -3  19   3   16.90    4.10
  -3  19   3    9.40    2.90
  -1 -19   3    9.40    2.80
   1 -19  -3   15.10    3.30
   1  19  -3    9.50    3.00
  -1  19   3   12.90    2.90
   1  19  -3    9.30    3.10
  -1  19   3   14.40    3.50
   1 -19   3    3.60    2.40
  -1 -19  -3    6.70    2.70
   1  19   3    7.40    2.80
  -1  19  -3    6.70    2.80
  -1  19  -3    2.60    2.60
   3 -19   3   26.60    4.20
  -3 -19  -3   32.20    4.70
  -3  19  -3   28.30    4.30
  -5 -19  -3   28.40    4.70
   5 -19   3   30.20    4.60
  -5  19  -3   35.40    4.90
  -7 -19  -3   -0.50    2.80
   7 -19   3    0.10    2.50
  -7  19  -3    0.60    3.00
  -7  19  -3    0.10    2.90
 -10 -20   3    1.50    3.10
  10 -20  -3    2.90    3.10
 -10  20   3    2.00    3.60
 -10  20   3    4.10    4.10
  -8 -20   3   59.89    6.40
   8 -20  -3   61.39    7.30
  -8  20   3   60.99    7.70
  -8  20   3   60.59    7.10
   6 -20  -3  121.59    8.60
  -6 -20   3  121.19    7.80
  -6  20   3  129.59    8.60
  -6  20   3  145.29    9.90
  -4 -20   3   13.80    3.40
   4 -20  -3    9.00    2.80
   4 -20  -3    8.60    3.30
  -4 -20   3   10.30    2.90
   4  20  -3   12.70    3.40
  -4  20   3   11.90    3.50
  -4  20   3   10.40    4.00
  -2 -20   3   25.00    3.90
  -2 -20   3   24.70    4.10
   2 -20  -3   20.40    3.70
  -2  20   3   19.70    3.60
   2  20  -3   22.10    4.10
  -2  20   3   22.10    4.50
   2  20  -3   26.90    4.50
   0 -20  -3  177.88    8.90
   0 -20   3  158.58    8.40
   0  20  -3  172.58    9.00
   0  20   3  168.78    9.30
   2 -20   3    4.50    2.70
  -2 -20  -3    4.10    2.60
  -2  20  -3    3.10    2.90
   4 -20   3    3.90    2.70
  -4 -20  -3    1.40    2.70
  -4  20  -3    3.00    2.90
  -6 -20  -3  122.09    8.60
   6 -20   3  136.49    8.80
  -6  20  -3  121.29    8.70
  -6  20  -3  120.69    8.10
   9 -21  -3    6.90    3.50
  -9 -21   3    6.30    3.40
  -9  21   3    6.30    3.90
  -9  21   3    8.90    4.40
  -7 -21   3   15.80    3.90
   7 -21  -3    8.10    4.20
  -7  21   3   11.90    4.30
  -7  21   3   10.20    3.80
   5 -21  -3  318.47   13.70
  -5 -21   3  302.57   12.40
  -5  21   3  305.27   13.90
  -5  21   3  315.67   13.30
   3 -21  -3    2.70    2.40
  -3 -21   3    5.10    2.70
  -3 -21   3    7.50    2.90
   3  21  -3    4.10    3.00
  -3  21   3    1.00    2.60
  -3  21   3   -1.50    3.00
  -1 -21   3    6.40    2.80
   1 -21  -3    3.80    2.70
  -1  21   3   -1.00    2.70
   1  21  -3    0.80    2.70
   1 -21   3  295.67   12.30
  -1 -21  -3  299.77   12.50
  -1  21  -3  297.37   12.10
  -3 -21  -3   -1.80    2.40
   3 -21   3    0.50    2.60
  -3  21  -3    4.80    3.10
  -5 -21  -3   -0.80    2.50
   5 -21   3    5.70    3.30
  -5  21  -3    3.40    3.20
  -5  21  -3   -0.20    2.90
  -6 -22   3    3.30    2.80
   6 -22  -3    0.70    2.90
  -6  22   3   -1.90    2.90
  -6  22   3    1.80    3.80
   4 -22  -3   30.90    4.80
  -4 -22   3   29.70    4.90
   4  22  -3   38.70    5.30
  -4  22   3   18.80    4.30
  -4  22   3   29.90    5.60
   2 -22  -3   11.20    3.50
  -2 -22   3    7.30    3.10
  -2  22   3    9.40    3.70
   2  22  -3   17.10    4.10
   0 -22  -3   27.90    4.50
   0 -22   3   36.90    5.10
   0  22   3   29.70    5.00
   0  22  -3   27.30    4.70
   2 -22   3    0.20    2.70
  -2 -22  -3    2.20    2.80
  -2  22  -3    0.20    2.90
  -4 -22  -3   33.80    5.30
   4 -22   3   41.80    5.70
  -4  22  -3   44.70    5.80
  -4  22  -3   41.40    5.90
  -5 -23   3   17.80    4.30
   5  23  -3   20.20    4.30
  -5  23   3   14.40    4.90
  -5  23   3   10.70    4.00
   3 -23  -3   93.39    7.00
   3  23  -3   84.29    7.40
  -3  23   3  100.19    8.60
  -1 -23   3   35.30    5.00
   1 -23  -3   36.90    5.40
  -1  23   3   34.90    5.30
   1  23  -3   34.90    5.10
  -1 -23  -3   34.80    5.40
   1 -23   3   47.30    6.00
  -1  23  -3   32.40    5.20
 -18   0   4  178.28    9.80
 -16   0   4  368.66   14.50
 -16   0   4  379.06   12.90
 -16   0   4  362.46   13.40
 -14   0   4  304.17   11.00
 -14   0   4  308.57   11.20
 -14   0   4  313.17   12.30
 -12   0   4  262.17   10.40
 -12   0   4  262.97    9.50
 -12   0   4  263.47    9.50
 -12   0   4  261.97    7.70
 -10   0   4  250.17    9.60
 -10   0   4  269.77    7.70
 -10   0   4  259.47    8.90
 -10   0   4  255.67    8.60
  -8   0   4 1864.01   41.10
  -8   0   4 1862.81   41.70
  -8   0   4 1944.81   40.00
  -8   0   4 1895.71   40.30
  -6   0   4  435.76   10.80
  -6   0   4  425.96   10.40
  -6   0   4  417.86   11.70
  -6   0   4  401.46   11.30
  -4   0   4  106.59    4.40
  -4   0   4  106.19    4.60
  -4   0   4  109.69    3.40
   4   0  -4  111.89    4.50
   2   0  -4 5586.94  111.49
   2   0  -4 5565.74  111.49
  -2   0   4 5441.76  110.19
  -2   0   4 5602.84  112.29
  -2   0   4 5535.25  111.99
   2   0  -4 5601.34  110.69
   0   0   4  979.30   21.40
   0   0   4  966.30   22.20
   0   0  -4  995.00   21.10
   0   0  -4  981.20   21.00
  -2   0  -4   70.99    2.80
   2   0   4   69.39    3.60
  -2   0  -4   74.09    2.80
  -2   0  -4   73.09    3.30
  -4   0  -4 2067.99   41.50
  -4   0  -4 2011.40   41.20
   4   0   4 1948.21   42.50
  -4   0  -4 1943.51   42.40
   4   0   4 1984.50   43.20
   6   0   4  149.29    5.80
  -6   0  -4  150.58    4.90
  -6   0  -4  152.98    5.50
   6   0   4  155.78    6.60
  -6   0  -4  135.29    6.10
   8   0   4   66.69    4.70
  -8   0  -4   62.99    4.10
  -8   0  -4   60.99    4.80
  -8   0  -4   62.59    3.10
  10   0   4  549.85   15.80
 -10   0  -4  543.25   15.80
 -10   0  -4  539.75   15.00
 -10   0  -4  516.55   16.40
 -12   0  -4   56.79    5.70
  12   0   4   55.79    5.00
 -12   0  -4   55.49    5.90
 -14   0  -4  111.49    8.60
 -14   0  -4  105.99    7.80
 -19  -1   4   12.40    3.70
 -19   1   4   11.50    4.00
 -17  -1   4  189.08    9.70
 -17  -1   4  184.58   11.10
 -17   1   4  167.38    8.80
 -17   1   4  184.08    9.50
 -15  -1   4  189.18    9.00
 -15  -1   4  203.08    8.70
 -15  -1   4  199.98   10.00
 -15   1   4  200.38    9.00
 -15   1   4  201.38    9.20
 -15   1   4  192.48    9.90
 -13  -1   4    1.70    2.20
 -13  -1   4    1.50    2.10
 -13  -1   4    2.40    2.10
 -13   1   4    0.90    1.30
 -13   1   4    4.20    2.30
 -13   1   4    0.60    2.20
 -13   1   4   -0.70    2.10
 -11  -1   4  528.05   12.50
 -11  -1   4  519.25   14.50
 -11  -1   4  521.55   14.60
 -11  -1   4  504.45   15.50
 -11   1   4  526.75   14.80
 -11   1   4  523.85   13.30
 -11   1   4  531.55   14.40
 -11   1   4  514.35   15.60
  -9  -1   4   40.80    2.60
  -9  -1   4   43.10    3.60
  -9  -1   4   39.50    3.40
  -9  -1   4   46.50    4.10
  -9   1   4   45.90    4.00
  -9   1   4   45.60    3.70
  -9   1   4   50.59    3.50
  -9   1   4   45.90    3.10
  -7  -1   4   49.80    3.60
  -7  -1   4   54.89    2.90
  -7  -1   4   57.99    3.30
  -7  -1   4   58.59    4.00
  -7   1   4   54.99    3.90
  -7   1   4   52.19    3.10
  -7   1   4   46.30    3.50
  -7   1   4   59.09    3.10
  -5  -1   4  386.66   10.40
   5  -1  -4  343.47   10.70
  -5  -1   4  369.96    9.10
  -5  -1   4  373.86    9.60
  -5   1   4  372.96   10.30
  -5   1   4  373.16   10.20
  -5   1   4  363.56    8.80
  -5   1   4  368.56    9.90
   3  -1  -4  103.49    4.00
  -3  -1   4  108.79    4.50
  -3  -1   4  112.89    3.30
   3  -1  -4  107.99    4.20
  -3  -1   4  115.19    4.50
  -3   1   4  107.79    4.50
  -3   1   4  119.49    4.70
  -3   1   4  114.29    3.00
   3   1  -4  115.79    4.30
  -1  -1   4  592.74   14.50
  -1  -1   4  584.44   14.00
  -1  -1   4  598.84   12.80
   1  -1  -4  607.24   13.00
   1  -1  -4  596.04   13.70
   1  -1  -4  599.44   13.30
   1   1  -4  597.54   13.40
  -1   1   4  608.74   14.00
  -1   1   4  575.44   14.60
   1   1  -4  593.44   13.50
  -1  -1  -4   13.40    1.10
  -1  -1  -4   12.40    1.50
   1  -1   4   12.50    1.90
  -1  -1  -4   10.10    1.30
   1   1   4   13.50    2.10
  -1   1  -4   15.40    1.70
  -1   1  -4   13.30    1.40
  -3  -1  -4  735.43   17.20
  -3  -1  -4  740.03   16.60
   3  -1   4  743.13   18.10
  -3  -1  -4  754.62   16.10
   3  -1   4  739.23   17.70
  -3   1  -4  746.13   16.10
  -3   1  -4  747.53   16.70
  -3   1  -4  719.43   17.30
   3   1   4  729.13   17.60
  -5  -1  -4  353.06    9.30
  -5  -1  -4  351.06   10.40
  -5  -1  -4  364.36    9.30
   5  -1   4  362.86   10.90
   5  -1   4  348.27   10.30
  -5   1  -4  358.66    8.70
   5   1   4  374.06   11.00
  -5   1  -4  365.86   10.60
  -5   1  -4  365.16    9.70
   5   1   4  372.36   10.30
   7  -1   4   31.80    3.50
  -7  -1  -4   35.20    2.60
  -7  -1  -4   40.30    3.00
  -7  -1  -4   34.00    3.50
  -7  -1  -4   37.90    2.00
   7   1   4   32.30    3.60
  -7   1  -4   35.60    3.80
  -7   1  -4   35.30    3.20
   9  -1   4  647.64   17.40
  -9  -1  -4  626.14   17.70
  -9  -1  -4  604.64   16.70
  -9  -1  -4  610.54   15.90
  -9   1  -4  644.44   16.70
   9   1   4  604.64   17.00
  -9   1  -4  588.04   17.50
 -11  -1  -4   85.49    6.40
 -11  -1  -4  100.09    6.40
  11  -1   4  101.59    6.20
  11   1   4   90.19    5.80
 -11   1  -4   89.99    6.30
 -11   1  -4   94.49    6.70
 -11   1  -4   88.19    6.60
 -13  -1  -4  133.39    8.00
  13  -1   4  124.29    7.10
 -13  -1  -4  116.19    8.30
 -13   1  -4  136.29    8.20
 -13   1  -4  133.39    8.70
 -15  -1  -4  236.18   11.20
 -15  -1  -4  211.38   11.50
 -15   1  -4  225.48   11.10
 -15   1  -4  222.38   11.70
 -18  -2   4  115.09    8.00
 -18   2   4  109.19    7.90
 -16  -2   4   12.30    3.70
 -16  -2   4    8.90    3.30
 -16  -2   4   10.90    2.70
 -16   2   4   15.00    3.90
 -16   2   4   13.10    3.60
 -16   2   4   14.60    3.60
 -14  -2   4  121.29    6.30
 -14  -2   4  117.69    6.90
 -14  -2   4  128.09    7.80
 -14   2   4  113.79    6.80
 -14   2   4  111.19    7.50
 -14   2   4  119.99    6.90
 -12  -2   4  163.68    8.00
 -12  -2   4  165.58    7.10
 -12  -2   4  156.08    7.10
 -12   2   4  155.98    7.80
 -12   2   4  154.68    6.00
 -12   2   4  142.99    6.80
 -12   2   4  158.38    7.40
 -10  -2   4  240.28    9.40
 -10  -2   4  248.88    8.60
  10  -2  -4  251.67    7.00
 -10  -2   4  249.28    8.60
 -10  -2   4  246.48    6.70
 -10   2   4  258.57    8.00
 -10   2   4  267.37    9.20
 -10   2   4  257.17    8.40
 -10   2   4  238.68    9.40
  -8  -2   4  281.07    7.60
  -8  -2   4  284.17    9.10
  -8  -2   4  293.87    9.80
  -8  -2   4  290.07    8.70
  -8   2   4  286.47    8.60
  -8   2   4  297.07    9.40
  -8   2   4  294.47    8.30
  -8   2   4  292.67    9.60
  -6  -2   4   12.50    1.60
  -6  -2   4   13.00    1.80
  -6  -2   4   14.70    2.20
  -6   2   4   10.50    2.00
  -6   2   4   12.40    2.00
  -6   2   4   13.70    1.60
  -6   2   4   10.90    2.00
  -4  -2   4  830.92   18.10
   4  -2  -4  829.12   18.90
  -4  -2   4  843.52   19.40
   4  -2  -4  830.12   18.90
  -4  -2   4  821.42   18.70
   4   2  -4  798.82   19.20
  -4   2   4  816.92   19.20
  -4   2   4  821.52   19.30
  -4   2   4  850.71   19.10
  -4   2   4  871.11   17.50
   2  -2  -4   69.59    2.20
   2  -2  -4   66.19    2.80
  -2  -2   4   68.09    3.40
  -2  -2   4   66.19    2.50
  -2  -2   4   77.19    3.50
   2  -2  -4   66.69    3.10
  -2   2   4   70.09    3.50
   0  -2  -4   37.20    1.70
   0  -2   4   37.70    2.70
   0  -2  -4   37.80    2.30
   0  -2  -4   40.60    2.00
   0  -2   4   37.50    2.80
   0   2  -4   35.80    2.20
   0   2   4   37.10    3.00
   0   2  -4   37.70    2.00
   0   2   4   39.00    2.30
   2  -2   4  823.72   19.50
  -2  -2  -4  840.02   17.20
  -2  -2  -4  816.82   18.50
   2  -2   4  819.52   19.60
  -2  -2  -4  830.52   18.60
  -2   2  -4  820.82   17.60
  -2   2  -4  837.42   18.60
  -2   2  -4  838.92   19.00
   2   2   4  844.02   19.50
  -4  -2  -4   19.70    2.00
  -4  -2  -4   11.40    1.90
  -4  -2  -4   18.60    1.60
   4  -2   4   17.80    2.40
   4  -2   4   22.10    2.60
  -4   2  -4   20.70    2.60
  -4   2  -4   16.10    1.90
  -4   2  -4   19.10    1.40
   4   2   4   15.70    2.10
  -6  -2  -4  282.57    7.70
  -6  -2  -4  278.57    9.20
  -6  -2  -4  285.77    6.60
  -6  -2  -4  284.17    8.10
  -6  -2  -4  273.57    8.40
   6  -2   4  272.87    9.40
   6   2   4  274.77    9.30
   6   2   4  276.27    8.50
  -6   2  -4  278.67    8.60
  -6   2  -4  278.47    9.40
  -8  -2  -4  250.57    7.80
  -8  -2  -4  240.28    9.30
  -8  -2  -4  254.77    8.00
  -8  -2  -4  249.58    8.70
   8  -2   4  263.17    9.40
  -8   2  -4  254.17    8.80
   8   2   4  247.48    9.10
  -8   2  -4  229.08    9.20
  -8   2  -4  268.87    7.70
 -10  -2  -4  151.38    7.10
  10  -2   4  154.08    7.30
 -10  -2  -4  142.09    7.50
  10   2   4  134.79    6.80
 -10   2  -4  115.39    7.20
 -10   2  -4  137.49    6.90
 -12  -2  -4  186.18    9.50
  12  -2   4  164.98    8.10
 -12  -2  -4  187.98    8.90
 -12   2  -4  173.38    9.40
  12   2   4  167.58    8.00
 -12   2  -4  192.78    9.50
 -14  -2  -4   33.00    5.20
 -14  -2  -4   38.40    5.20
 -14   2  -4   33.50    5.10
 -14   2  -4   33.20    5.40
 -19  -3   4  151.08    9.50
 -19   3   4  158.78    9.50
 -17  -3   4    8.90    3.80
 -17  -3   4   16.90    3.90
 -17   3   4   18.30    4.20
 -17   3   4   21.60    4.30
 -15  -3   4   75.79    6.50
 -15  -3   4   68.89    6.00
 -15  -3   4   71.69    5.00
 -15   3   4   85.79    6.90
 -15   3   4   72.19    6.00
 -15   3   4   76.79    6.20
 -13  -3   4  214.38    8.50
 -13  -3   4  239.98    9.40
 -13  -3   4  223.98   10.00
 -13   3   4  241.58    9.70
 -13   3   4  218.18    8.40
 -13   3   4  241.58    9.10
 -13   3   4  229.18    8.10
 -13   3   4  230.48   10.20
 -11  -3   4  302.27    9.80
  11  -3  -4  306.47    8.40
 -11  -3   4  298.67   10.00
 -11  -3   4  288.37   10.80
 -11   3   4  295.17    9.10
 -11   3   4  303.27    9.40
 -11   3   4  294.57   11.00
 -11   3   4  307.47   10.60
 -11   3   4  301.17    9.70
   9  -3  -4   93.59    3.80
  -9  -3   4   97.39    5.50
  -9  -3   4   91.19    3.20
  -9  -3   4   92.49    4.90
  -9  -3   4   92.19    4.80
  -9   3   4   90.19    5.10
  -9   3   4  104.29    4.60
  -9   3   4   90.29    4.50
  -9   3   4   91.59    5.40
   7  -3  -4  123.39    5.00
  -7  -3   4  112.89    3.90
  -7  -3   4  114.59    4.80
   7  -3  -4  115.69    4.20
  -7  -3   4  107.89    5.00
  -7   3   4  119.89    4.30
  -7   3   4  118.99    5.00
  -7   3   4  113.79    5.40
  -7   3   4  114.19    5.30
   5  -3  -4 1554.64   35.20
  -5  -3   4 1582.54   34.80
  -5  -3   4 1582.34   33.70
  -5  -3   4 1606.24   32.60
   5  -3  -4 1581.54   34.20
  -5  -3   4 1590.04   33.60
  -5   3   4 1593.54   34.70
  -5   3   4 1583.54   34.60
  -5   3   4 1646.54   32.90
  -5   3   4 1653.53   34.60
  -3  -3   4  303.07    8.10
  -3  -3   4  294.47    8.40
   3  -3  -4  301.87    6.20
   3  -3  -4  284.07    7.50
   3  -3  -4  293.07    8.10
  -3  -3   4  296.37    7.40
  -3  -3   4  303.57    7.50
  -3   3   4  293.07    6.20
  -3   3   4  291.47    8.70
  -3   3   4  291.17    7.90
  -3   3   4  281.87    8.30
   1  -3  -4    7.90    0.90
   1  -3  -4    9.70    1.00
  -1  -3   4    4.50    1.40
  -1  -3   4    6.60    1.00
   1  -3  -4    7.70    1.30
  -1  -3   4    4.40    1.20
  -1   3   4    7.40    1.70
  -1   3   4    4.20    1.30
   1   3  -4    7.10    1.30
  -1  -3  -4 1818.82   37.00
  -1  -3  -4 1862.21   38.50
   1  -3   4 1773.42   38.90
   1  -3   4 1768.22   39.10
  -1  -3  -4 1856.71   37.80
  -1   3  -4 1869.61   37.30
   1   3   4 1839.02   37.60
   1   3   4 1849.91   39.40
  -1   3  -4 1802.42   38.50
  -3  -3  -4  183.18    5.90
   3  -3   4  181.88    6.70
  -3  -3  -4  186.28    6.00
   3  -3   4  180.58    6.50
  -3  -3  -4  184.78    5.40
  -3  -3  -4  182.78    4.30
   3   3   4  193.48    6.50
  -3   3  -4  192.88    6.40
  -3   3  -4  188.38    4.50
  -3   3  -4  178.68    6.00
  -5  -3  -4   16.70    1.50
  -5  -3  -4   19.20    2.20
  -5  -3  -4   16.90    2.40
  -5  -3  -4   19.20    2.10
   5  -3   4   15.90    2.50
  -5   3  -4   16.70    2.20
  -5   3  -4   16.40    2.60
   5   3   4   17.30    2.20
  -7  -3  -4  717.63   16.80
  -7  -3  -4  717.93   18.90
  -7  -3  -4  731.23   18.00
  -7  -3  -4  725.73   17.70
   7  -3   4  719.63   19.10
  -7   3  -4  719.13   19.10
   7   3   4  734.83   17.70
   7   3   4  760.12   19.10
  -7   3  -4  748.23   18.50
  -9  -3  -4   20.80    3.60
   9  -3   4   14.70    3.10
  -9  -3  -4   27.00    3.40
  -9   3  -4   18.40    2.40
  -9   3  -4   17.80    3.30
  -9   3  -4   15.60    3.00
   9   3   4   21.80    3.20
 -11  -3  -4   53.39    5.00
  11  -3   4   56.89    5.10
 -11  -3  -4   41.30    5.00
 -11   3  -4   62.29    6.20
  11   3   4   49.70    4.50
 -11   3  -4   53.19    5.30
 -13  -3  -4  207.18    9.80
  13  -3   4  209.88    9.60
 -13  -3  -4  235.88   11.20
 -13   3  -4  223.48   11.10
 -13   3  -4  222.28   10.90
 -15  -3  -4    2.10    2.90
 -15  -3  -4    1.80    3.30
 -15   3  -4    4.00    3.40
 -15   3  -4    0.20    3.20
 -18  -4   4  107.79    7.90
 -18   4   4  100.29    7.70
 -18   4   4  104.59    7.90
 -16  -4   4   32.70    4.90
  16  -4  -4   37.40    4.60
 -16   4   4   37.10    5.50
 -16   4   4   39.10    5.00
 -16   4   4   38.10    5.10
 -14  -4   4  391.16   13.30
  14  -4  -4  385.86   12.60
 -14  -4   4  389.36   11.90
 -14   4   4  370.46   14.10
 -14   4   4  376.26   13.30
 -14   4   4  392.96   11.90
 -14   4   4  391.36   12.30
 -14   4   4  386.56   12.80
 -12  -4   4   82.19    5.60
  12  -4  -4   83.49    5.30
  12  -4  -4   82.49    4.10
 -12  -4   4   77.49    4.80
 -12   4   4   77.19    5.60
 -12   4   4   85.39    4.80
 -12   4   4   77.59    5.10
 -12   4   4   87.99    6.30
 -12   4   4   81.99    4.60
 -10  -4   4   12.00    0.90
 -10  -4   4   14.00    2.40
  10  -4  -4   13.90    1.90
 -10  -4   4   14.90    2.60
  10  -4  -4   11.30    2.30
 -10   4   4   14.40    2.40
 -10   4   4   16.10    3.00
 -10   4   4   13.20    2.00
 -10   4   4   11.30    2.70
 -10   4   4   13.40    2.40
  -8  -4   4  630.14   13.80
   8  -4  -4  612.74   15.60
  -8  -4   4  631.24   15.90
  -8  -4   4  604.34   15.70
   8  -4  -4  627.14   15.00
  -8   4   4  649.14   14.40
  -8   4   4  622.34   16.50
  -8   4   4  623.34   15.80
  -8   4   4  644.04   15.00
  -8   4   4  632.54   16.40
  -6  -4   4    0.70    0.40
  -6  -4   4    2.20    1.40
  -6  -4   4    0.50    1.10
   6  -4  -4    1.00    1.00
   6  -4  -4    1.30    1.10
  -6  -4   4    1.00    0.80
  -6   4   4    0.30    1.40
  -6   4   4    1.60    1.50
  -6   4   4    0.50    1.30
  -6   4   4    1.50    1.00
  -4  -4   4    1.50    1.10
  -4  -4   4    1.30    0.90
   4  -4  -4    1.60    1.10
   4  -4  -4    1.90    0.90
  -4  -4   4    1.90    0.80
  -4   4   4    4.40    1.40
  -4   4   4    1.90    0.70
  -4   4   4    1.40    1.40
  -4   4   4    3.90    1.60
  -2  -4   4  458.35   10.80
   2  -4  -4  447.36   10.30
  -2  -4   4  451.75   11.00
   2  -4  -4  457.45   11.50
  -2  -4   4  454.45   11.50
  -2   4   4  459.15   12.20
  -2   4   4  453.45   11.40
  -2   4   4  464.25   10.60
   0  -4  -4  516.65   11.40
   0  -4   4  501.75   12.60
   0  -4  -4  511.85   12.50
   0  -4   4  510.95   12.90
   0   4  -4  521.15   12.50
   0   4   4  509.15   12.00
   0   4   4  483.35   13.20
   2  -4   4   12.60    1.90
  -2  -4  -4   17.40    1.90
  -2  -4  -4   12.30    1.70
   2  -4   4   14.70    2.10
  -2  -4  -4   16.70    1.50
   2   4   4   11.80    1.90
   2   4   4   15.50    1.20
  -2   4  -4   13.60    1.80
  -2   4  -4   12.40    1.70
  -2   4  -4   16.40    1.00
   4  -4   4    3.40    1.60
  -4  -4  -4    5.20    1.60
  -4  -4  -4    5.60    1.40
  -4  -4  -4    5.90    1.40
  -4   4  -4    6.00    1.50
   4   4   4    6.00    1.60
  -4   4  -4    7.20    1.80
  -6  -4  -4  832.62   19.80
  -6  -4  -4  833.32   19.60
   6  -4   4  833.12   21.00
  -6  -4  -4  818.42   20.40
  -6  -4  -4  829.32   18.00
  -6   4  -4  838.42   20.30
   6   4   4  844.22   19.60
  -6   4  -4  811.52   20.70
  -8  -4  -4   16.20    2.60
  -8  -4  -4   20.50    2.70
  -8  -4  -4   16.30    3.00
   8  -4   4   21.70    3.40
  -8   4  -4   20.80    3.10
   8   4   4   19.00    2.30
  -8   4  -4   25.90    3.70
   8   4   4   21.80    3.00
 -10  -4  -4   59.29    4.90
 -10  -4  -4   49.80    5.20
  10  -4   4   51.69    4.90
  10   4   4   53.79    4.60
 -10   4  -4   63.89    5.40
 -10   4  -4   60.99    5.80
 -10   4  -4   62.99    4.00
  12  -4   4  532.95   17.10
 -12  -4  -4  594.64   18.60
 -12  -4  -4  583.74   17.30
 -12   4  -4  569.44   17.80
 -12   4  -4  571.84   18.60
  14  -4   4    3.10    2.70
 -14  -4  -4    2.70    3.20
 -14  -4  -4    2.70    3.00
 -14   4  -4   -1.90    3.30
 -14   4  -4    8.00    3.70
 -19  -5   4   -0.30    3.00
 -19   5   4   -1.30    3.10
 -17  -5   4   34.20    5.00
 -17   5   4   43.50    5.50
 -17   5   4   39.60    5.60
  15  -5  -4   23.00    3.40
 -15  -5   4   24.80    4.20
 -15   5   4   27.80    4.50
 -15   5   4   29.30    3.80
 -15   5   4   22.40    3.40
 -15   5   4   33.00    5.00
 -15   5   4   27.30    4.20
  13  -5  -4   32.60    3.20
  13  -5  -4   36.00    3.90
 -13  -5   4   37.60    4.40
 -13  -5   4   35.40    3.60
 -13   5   4   39.90    3.80
 -13   5   4   40.80    4.10
 -13   5   4   43.10    4.40
 -13   5   4   41.00    4.90
 -13   5   4   37.60    4.70
 -11  -5   4  109.09    5.30
 -11  -5   4  104.19    5.80
  11  -5  -4  105.09    5.40
  11  -5  -4  108.79    4.80
 -11   5   4   99.89    6.30
 -11   5   4   98.79    5.30
 -11   5   4  104.49    4.80
 -11   5   4  116.69    6.50
 -11   5   4  108.09    5.60
  -9  -5   4    6.10    2.00
   9  -5  -4    7.10    1.60
   9  -5  -4    5.50    1.70
  -9  -5   4    9.20    2.10
  -9  -5   4    7.40    0.80
  -9   5   4    9.70    2.50
  -9   5   4    6.70    1.40
  -9   5   4    7.20    2.00
  -9   5   4    7.30    1.80
  -9   5   4    5.40    2.30
  -7  -5   4  235.48    6.00
  -7  -5   4  219.28    7.50
  -7  -5   4  218.38    7.40
   7  -5  -4  226.38    7.30
   7  -5  -4  227.28    7.10
  -7   5   4  236.78    7.80
  -7   5   4  231.48    5.90
  -7   5   4  232.58    8.00
  -7   5   4  224.98    7.90
  -5  -5   4  185.98    4.70
   5  -5  -4  172.38    6.00
  -5  -5   4  182.18    6.40
  -5  -5   4  194.68    5.50
  -5  -5   4  182.38    6.00
  -5   5   4  169.08    6.50
  -5   5   4  185.18    6.60
  -5   5   4  191.68    6.30
   3  -5  -4   57.89    3.20
  -3  -5   4   58.79    2.90
  -3  -5   4   66.49    2.80
  -3  -5   4   69.59    3.30
   3  -5  -4   62.29    2.70
  -3   5   4   64.09    3.80
  -3   5   4   68.19    3.50
  -3   5   4   67.79    3.10
   1  -5  -4  298.27    6.70
   1  -5  -4  305.27    8.40
  -1  -5   4  290.47    8.50
  -1  -5   4  296.17    7.90
  -1  -5   4  292.97    8.10
   1  -5  -4  307.87    6.90
  -1   5   4  300.87    6.90
  -1   5   4  302.57    8.10
  -1   5   4  295.47    9.00
   1   5  -4  285.67    8.20
  -1  -5  -4  133.09    3.50
  -1  -5  -4  132.99    4.90
   1  -5   4  124.49    5.00
  -1  -5  -4  122.29    4.20
   1  -5   4  128.79    5.20
   1   5   4  126.09    4.00
   1   5   4  128.29    5.50
  -1   5  -4  129.59    4.90
  -1   5  -4  131.99    3.60
  -3  -5  -4  166.68    5.70
  -3  -5  -4  163.68    5.80
   3  -5   4  154.88    6.20
  -3  -5  -4  165.78    5.10
  -3   5  -4  162.68    6.10
  -3   5  -4  164.28    6.10
   3   5   4  168.88    6.10
  -5  -5  -4  217.48    7.20
   5  -5   4  205.38    7.90
  -5  -5  -4  202.18    7.20
  -5  -5  -4  201.88    6.60
  -5   5  -4  207.58    7.40
  -5   5  -4  190.28    7.40
   5   5   4  208.78    6.90
   7  -5   4    3.70    1.90
  -7  -5  -4    6.60    2.20
  -7  -5  -4    7.30    1.90
  -7  -5  -4    4.90    1.70
   7   5   4    7.40    1.60
  -7   5  -4    4.80    1.90
  -7   5  -4    5.90    2.40
  -9  -5  -4  129.99    6.20
  -9  -5  -4  123.59    6.20
  -9  -5  -4  140.59    7.20
   9  -5   4  130.39    7.00
  -9   5  -4  136.89    6.00
   9   5   4  119.69    6.20
  -9   5  -4  121.29    7.00
  -9   5  -4  133.39    6.90
 -11  -5  -4   27.20    3.90
  11  -5   4   22.80    3.80
 -11  -5  -4   31.70    4.60
 -11   5  -4   23.60    4.30
 -11   5  -4   27.60    4.60
  11   5   4   27.30    3.80
 -13  -5  -4   10.10    3.40
 -13  -5  -4    5.20    3.30
  13  -5   4    4.10    2.80
 -13   5  -4    6.20    3.50
 -18  -6   4    9.90    3.90
 -18   6   4   12.60    4.10
 -18   6   4   11.80    3.90
 -16  -6   4   20.70    4.20
 -16   6   4   25.90    4.10
 -16   6   4   25.10    4.30
 -16   6   4   18.40    5.90
 -16   6   4   22.70    4.60
 -14  -6   4   23.40    3.90
 -14  -6   4   21.00    2.80
  14  -6  -4   21.20    3.00
 -14   6   4   21.20    4.10
 -14   6   4   21.30    3.50
 -14   6   4   18.90    4.10
 -14   6   4   19.80    3.60
 -14   6   4   26.20    3.50
  12  -6  -4    3.30    1.80
  12  -6  -4    1.30    1.40
 -12  -6   4    3.60    1.80
 -12  -6   4    0.60    2.10
 -12   6   4    0.20    2.50
 -12   6   4    0.80    2.30
 -12   6   4    1.20    2.10
 -12   6   4    2.40    1.60
 -12   6   4    2.70    2.00
 -10  -6   4   49.80    3.70
  10  -6  -4   47.90    3.40
  10  -6  -4   44.20    3.50
 -10  -6   4   47.80    4.10
 -10   6   4   50.69    4.00
 -10   6   4   52.59    4.60
 -10   6   4   49.99    4.60
 -10   6   4   51.29    3.10
   8  -6  -4   52.89    3.50
  -8  -6   4   43.70    3.40
  -8  -6   4   55.89    3.90
   8  -6  -4   51.89    3.40
  -8   6   4   46.80    3.90
  -8   6   4   47.00    4.00
  -8   6   4   51.39    3.90
  -8   6   4   52.59    2.60
  -6  -6   4    6.50    1.60
   6  -6  -4    3.90    1.30
  -6  -6   4    4.60    0.70
   6  -6  -4    7.30    1.70
  -6  -6   4    6.30    1.70
  -6  -6   4    4.40    1.00
  -6   6   4   12.30    2.20
  -6   6   4    7.70    1.90
  -6   6   4    5.90    1.80
   4  -6  -4    1.80    1.10
  -4  -6   4    0.90    1.00
  -4  -6   4    2.90    0.80
  -4  -6   4    1.00    0.90
   4  -6  -4    1.40    0.90
  -4   6   4    3.10    1.20
  -4   6   4    2.00    1.30
  -4   6   4    2.40    1.60
  -2  -6   4  111.69    4.30
   2  -6  -4  133.49    3.80
   2  -6  -4  117.59    4.80
  -2  -6   4  112.99    4.60
  -2   6   4  125.39    4.70
  -2   6   4  134.29    5.50
  -2   6   4  127.69    4.00
   0  -6  -4   80.59    3.90
   0  -6   4   77.89    3.50
   0  -6  -4   84.19    2.10
   0  -6   4   72.89    3.70
   0   6   4   93.09    3.50
   0   6   4   80.59    4.30
   0   6  -4   83.49    3.90
  -2  -6  -4    6.70    1.10
  -2  -6  -4    3.60    1.20
   2  -6   4    4.80    1.50
  -2  -6  -4    6.00    1.30
   2   6   4    6.70    0.90
  -2   6  -4    5.90    1.50
  -2   6  -4    3.70    1.50
   2   6   4    7.90    1.80
  -4  -6  -4  247.08    7.90
   4  -6   4  244.18    8.50
  -4  -6  -4  249.58    7.10
  -4  -6  -4  245.68    8.00
   4   6   4  248.58    7.90
  -4   6  -4  233.08    8.20
  -4   6  -4  234.38    8.10
  -6  -6  -4   29.90    3.10
  -6  -6  -4   25.10    3.10
  -6  -6  -4   30.20    3.00
   6  -6   4   26.20    3.30
  -6   6  -4   27.50    3.50
  -6   6  -4   27.50    3.20
   6   6   4   26.40    2.60
  -8  -6  -4   51.09    4.50
  -8  -6  -4   54.59    4.30
  -8  -6  -4   52.79    4.10
   8  -6   4   56.09    4.70
  -8   6  -4   56.29    4.60
  -8   6  -4   60.59    5.20
 -10  -6  -4  127.99    6.70
 -10  -6  -4  130.79    7.50
  10  -6   4  134.59    7.40
  10   6   4  119.79    6.50
 -10   6  -4  131.49    7.40
 -10   6  -4  127.79    6.30
 -10   6  -4  123.99    7.50
 -12  -6  -4   54.59    5.40
  12  -6   4   48.30    5.40
 -12  -6  -4   36.90    5.20
 -12   6  -4   60.79    6.30
 -12   6  -4   54.29    6.10
  14  -6   4   24.70    4.30
 -14  -6  -4   23.20    4.10
 -14   6  -4   20.20    4.60
 -17  -7   4   80.39    7.40
 -17   7   4   91.39    7.30
 -17   7   4   74.89    7.50
 -15  -7   4  129.79    7.80
 -15   7   4  129.29    7.60
 -15   7   4  132.29    8.80
 -15   7   4  134.79    8.30
 -15   7   4  136.49    6.90
 -15   7   4  124.09    7.30
 -13  -7   4    3.80    2.40
 -13  -7   4    1.30    1.60
  13  -7  -4    1.00    1.70
  13  -7  -4    2.80    1.80
 -13   7   4    6.30    2.40
 -13   7   4    1.00    2.40
 -13   7   4    3.00    2.70
 -13   7   4    3.70    2.90
 -13   7   4    3.20    1.80
  11  -7  -4   78.09    4.50
 -11  -7   4   71.49    4.40
 -11  -7   4   75.99    5.30
  11  -7  -4   73.89    4.50
 -11   7   4   65.69    5.30
 -11   7   4   83.19    5.40
 -11   7   4   66.59    5.60
 -11   7   4   74.39    4.00
  -9  -7   4  136.09    5.80
   9  -7  -4  126.29    5.50
   9  -7  -4  131.99    5.60
  -9  -7   4  130.99    6.20
  -9   7   4  139.39    6.50
  -9   7   4  118.89    6.10
  -9   7   4  132.29    6.70
  -9   7   4  129.29    4.60
  -7  -7   4    4.20    1.50
  -7  -7   4    2.90    1.60
   7  -7  -4    6.50    1.70
   7  -7  -4    2.70    1.40
  -7   7   4    2.20    1.50
  -7   7   4    3.20    0.80
  -7   7   4    4.60    1.80
  -7   7   4    3.70    1.80
  -5  -7   4   15.50    1.40
   5  -7  -4   20.60    2.60
   5  -7  -4   26.40    2.50
  -5  -7   4   17.90    2.20
  -5   7   4   13.50    2.40
  -5   7   4   15.00    2.40
  -5   7   4   15.10    2.10
   3  -7  -4    9.60    1.30
   3  -7  -4   12.20    1.90
  -3  -7   4   23.50    2.30
  -3  -7   4    6.40    1.20
  -3   7   4    9.90    1.50
  -3   7   4   12.20    1.90
  -3   7   4   11.10    2.20
  -1  -7   4    4.90    1.30
  -1  -7   4    5.00    1.30
   1  -7  -4    7.50    1.60
  -1   7   4    7.60    1.90
  -1   7   4    7.10    1.00
   1   7  -4    3.90    1.30
  -1   7   4    6.10    1.30
  -1  -7  -4   11.80    1.00
   1  -7   4   12.80    1.90
  -1  -7  -4    7.00    1.40
   1   7   4    9.50    1.90
  -1   7  -4   10.00    1.80
   1   7   4   14.60    1.60
  -3  -7  -4  201.38    6.50
  -3  -7  -4  195.88    5.60
  -3  -7  -4  178.58    6.70
   3  -7   4  164.98    6.80
   3   7   4  197.78    6.90
  -3   7  -4  185.18    7.00
  -3   7  -4  173.28    6.70
  -5  -7  -4   25.90    2.60
   5  -7   4   27.60    3.40
  -5  -7  -4   27.80    3.00
  -5  -7  -4   25.80    3.00
   5   7   4   26.20    2.80
  -5   7  -4   26.50    3.20
  -5   7  -4   30.80    3.40
   7  -7   4  139.59    6.80
  -7  -7  -4  129.79    6.30
  -7  -7  -4  126.29    5.60
  -7  -7  -4  133.69    6.40
   7   7   4  123.99    5.10
  -7   7  -4  130.49    6.70
  -7   7  -4  135.29    6.60
  -9  -7  -4  255.67   10.10
  -9  -7  -4  260.27    9.70
   9  -7   4  250.97   10.20
  -9  -7  -4  249.68    9.10
  -9   7  -4  252.47    9.40
   9   7   4  257.77    9.50
  -9   7  -4  257.67   10.30
  -9   7  -4  241.38   10.20
 -11  -7  -4   15.50    3.10
  11  -7   4    9.70    3.10
 -11  -7  -4    7.40    3.10
 -11   7  -4   11.10    3.40
 -11   7  -4   11.80    2.70
 -11   7  -4   12.10    3.50
  13  -7   4   96.29    6.90
 -13  -7  -4   87.59    6.80
 -13   7  -4  101.29    8.00
 -18  -8   4   19.70    4.20
 -18   8   4   23.60    5.40
 -18   8   4   11.80    4.10
 -16  -8   4    0.20    2.80
 -16   8   4    0.10    3.30
 -16   8   4   -2.50    2.60
 -16   8   4    3.60    3.10
 -14  -8   4   73.99    5.90
  14  -8  -4   69.39    5.10
  14  -8  -4   77.99    5.50
 -14   8   4   74.39    6.00
 -14   8   4   64.69    6.50
 -14   8   4   71.59    6.10
 -14   8   4   73.99    6.10
 -14   8   4   65.29    6.40
  12  -8  -4   83.79    4.70
  12  -8  -4   89.49    5.10
 -12  -8   4   87.49    6.00
 -12   8   4   85.09    4.60
 -12   8   4   93.59    6.00
 -12   8   4   77.79    6.00
 -12   8   4   87.29    6.60
 -10  -8   4    3.50    2.10
  10  -8  -4    0.00    1.40
  10  -8  -4    2.10    1.50
 -10   8   4    2.20    2.00
 -10   8   4   -1.30    2.00
 -10   8   4    1.80    1.20
 -10   8   4    0.70    2.00
   8  -8  -4  185.48    7.00
   8  -8  -4  180.48    6.60
  -8  -8   4  189.18    7.40
  -8   8   4  182.38    7.50
  -8   8   4  182.98    5.20
  -8   8   4  166.18    7.40
  -8   8   4  181.88    7.60
  -6  -8   4  143.29    6.00
   6  -8  -4  148.49    5.80
  -6  -8   4  149.59    4.20
   6  -8  -4  153.38    6.20
  -6   8   4  143.79    6.40
  -6   8   4  142.59    6.20
  -6   8   4  152.48    6.20
  -6   8   4  152.38    3.70
  -4  -8   4    0.90    0.80
  -4  -8   4    1.90    1.30
   4  -8  -4    2.00    1.20
   4  -8  -4    1.20    1.40
  -4   8   4    3.40    1.30
  -4   8   4    2.00    1.50
  -4   8   4    2.90    1.40
  -2  -8   4  387.66   10.00
   2  -8  -4  377.36   10.60
   2  -8  -4  372.66    9.10
  -2   8   4  381.86    9.30
  -2   8   4  370.26   10.10
  -2   8   4  374.06   11.10
   0  -8  -4  158.28    4.00
   0  -8   4  157.78    5.70
   0  -8   4  156.88    5.80
   0   8   4  166.68    6.50
   0   8  -4  155.08    6.00
   0   8   4  160.58    5.20
  -2  -8  -4    2.20    0.80
  -2  -8  -4    1.40    1.30
   2  -8   4    0.30    1.20
   2   8   4    3.10    1.50
  -2   8  -4    1.70    1.40
  -2   8  -4    0.40    1.30
   2   8   4    2.90    0.80
  -4  -8  -4  266.97    7.50
   4  -8   4  257.07    9.10
  -4  -8  -4  261.37    8.90
  -4   8  -4  253.47    8.80
  -4   8  -4  260.77    9.10
   4   8   4  272.67    8.50
  -6  -8  -4   61.79    3.70
  -6  -8  -4   61.39    4.50
  -6  -8  -4   68.59    4.60
   6  -8   4   59.39    4.70
  -6   8  -4   59.69    4.70
   6   8   4   68.99    3.80
  -6   8  -4   57.09    4.40
  -8  -8  -4    8.40    2.60
  -8  -8  -4    3.20    1.70
   8  -8   4   -0.80    1.90
  -8  -8  -4   -1.80    1.60
  -8   8  -4    1.70    2.40
  -8   8  -4   -0.70    1.70
  10  -8   4   91.09    6.50
 -10  -8  -4   86.69    6.00
 -10  -8  -4   77.59    5.50
  10   8   4   79.39    5.40
 -10   8  -4   90.79    5.90
 -10   8  -4   96.29    6.80
 -10   8  -4   89.59    6.50
  12  -8   4   18.00    3.60
 -12  -8  -4   19.30    3.50
 -12   8  -4   15.60    4.70
 -12   8  -4   18.60    4.20
  14  -8   4    6.00    3.20
 -14  -8  -4    8.30    3.00
 -14   8  -4    5.10    3.70
 -17  -9   4   48.00    5.90
 -17   9   4   52.99    6.70
 -17   9   4   58.39    6.20
 -15  -9   4   16.50    3.90
 -15   9   4   12.10    3.60
 -15   9   4   12.00    3.50
 -15   9   4   13.00    4.10
  13  -9  -4   49.10    4.50
 -13  -9   4   46.20    5.10
  13  -9  -4   51.29    3.90
 -13   9   4   41.50    5.40
 -13   9   4   53.69    6.20
 -13   9   4   53.89    5.40
  11  -9  -4   76.29    4.40
 -11  -9   4   63.39    5.30
  11  -9  -4   68.79    4.70
 -11   9   4   72.89    5.70
 -11   9   4   63.09    5.70
 -11   9   4   65.99    5.60
 -11   9   4   69.09    4.10
   9  -9  -4    0.70    1.60
  -9  -9   4   -0.90    1.70
   9  -9  -4    1.40    1.50
  -9   9   4    3.10    1.10
  -9   9   4    1.30    2.00
  -9   9   4    3.10    2.20
  -9   9   4    3.50    2.40
   7  -9  -4  127.79    5.50
  -7  -9   4  135.39    6.20
   7  -9  -4  126.09    5.90
  -7  -9   4  132.19    3.70
  -7   9   4  129.39    3.80
  -7   9   4  123.39    6.30
  -7   9   4  129.99    6.10
  -7   9   4  124.59    6.30
  -5  -9   4    9.30    2.00
   5  -9  -4    5.00    1.90
  -5  -9   4   11.20    1.40
   5  -9  -4   10.00    2.00
  -5   9   4    9.80    2.00
  -5   9   4    8.70    2.00
  -5   9   4    7.00    2.20
  -3  -9   4   73.79    3.50
   3  -9  -4   77.69    4.20
  -3  -9   4   74.19    3.90
  -3   9   4   83.59    4.20
  -3   9   4   85.69    3.70
  -3   9   4   78.09    4.70
   1  -9  -4  129.09    5.50
  -1  -9   4  127.59    5.20
  -1  -9   4  136.09    5.30
  -1   9   4  136.99    6.00
  -1   9   4  133.39    4.10
   1   9  -4  129.49    5.50
  -1   9   4  133.69    5.00
   1  -9   4    5.50    1.60
  -1  -9  -4    6.80    0.90
  -1  -9  -4    3.50    1.40
   1   9   4    9.60    2.00
  -1   9  -4    7.80    2.00
   1   9   4    7.10    1.30
  -1   9  -4    5.40    1.80
  -3  -9  -4  185.58    5.40
  -3  -9  -4  177.68    7.10
   3   9   4  180.48    6.90
  -3   9  -4  167.68    6.90
  -3   9  -4  179.18    7.40
  -5  -9  -4  159.18    5.70
  -5  -9  -4  155.88    6.90
   5  -9   4  152.18    7.00
  -5   9  -4  156.18    7.00
  -5   9  -4  152.48    7.00
   5   9   4  148.79    6.00
   7  -9   4   30.10    4.00
  -7  -9  -4   35.10    3.90
  -7  -9  -4   30.70    3.20
  -7   9  -4   27.60    3.80
  -7   9  -4   38.20    4.50
  -9  -9  -4  156.58    7.90
  -9  -9  -4  164.38    7.10
   9  -9   4  165.78    8.40
  -9   9  -4  171.18    8.60
  -9   9  -4  165.58    7.90
  -9   9  -4  178.48    8.70
  11  -9   4   46.90    5.30
 -11  -9  -4   41.20    4.40
 -11   9  -4   40.80    5.60
 -11   9  -4   44.60    4.90
 -11   9  -4   45.50    5.70
 -13  -9  -4   33.40    4.60
  13  -9   4   31.20    4.80
 -13   9  -4   36.60    5.40
 -18 -10   4  115.19    8.50
 -18  10   4  135.99    8.90
 -16 -10   4   54.19    6.00
 -16  10   4   44.60    6.60
 -16  10   4   49.80    5.70
 -16  10   4   49.60    5.90
  14 -10  -4    7.20    2.60
 -14 -10   4    9.50    3.20
 -14  10   4    8.00    3.80
 -14  10   4    5.40    3.40
 -14  10   4    6.10    3.30
 -14  10   4   15.00    4.10
 -12 -10   4  211.38    9.30
  12 -10  -4  202.68    7.60
  12 -10  -4  204.18    8.50
 -12  10   4  208.38   10.00
 -12  10   4  203.58    9.70
 -12  10   4  211.98    9.60
 -10 -10   4   55.19    4.80
  10 -10  -4   61.39    4.60
  10 -10  -4   60.69    4.00
 -10  10   4   58.49    5.20
 -10  10   4   40.90    4.60
 -10  10   4   55.59    5.20
  -8 -10   4  180.98    7.70
   8 -10  -4  179.48    6.80
   8 -10  -4  175.78    7.30
  -8  10   4  179.08    8.10
  -8  10   4  186.58    7.90
  -8  10   4  171.58    7.90
  -6 -10   4  157.48    6.70
  -6 -10   4  169.18    4.90
   6 -10  -4  172.68    7.10
   6 -10  -4  169.38    6.40
  -6  10   4  147.49    6.80
  -6  10   4  143.69    7.00
  -6  10   4  159.48    6.70
  -4 -10   4   55.99    3.00
   4 -10  -4   53.19    4.10
   4 -10  -4   51.99    3.60
  -4  10   4   58.59    3.90
  -4  10   4   46.10    4.10
  -4  10   4   53.19    3.40
   2 -10  -4  620.54   16.30
  -2 -10   4  627.84   15.90
  -2 -10   4  639.04   15.60
  -2  10   4  637.84   17.00
  -2  10   4  633.34   14.80
  -2  10   4  621.44   13.30
  -2  10   4  644.34   15.80
   0 -10   4   66.79    4.00
   0 -10  -4   69.79    2.50
   0 -10   4   71.19    4.00
   0  10   4   70.09    4.50
   0  10  -4   66.19    4.30
   0  10   4   67.79    3.40
   0  10   4   69.99    2.60
  -2 -10  -4   81.39    4.80
   2 -10   4   89.89    4.90
  -2 -10  -4   87.49    3.20
   2  10   4   86.69    3.30
  -2  10  -4   93.89    5.30
   2  10   4   83.49    4.80
  -2  10  -4   84.69    4.90
  -4 -10  -4  556.04   15.70
  -4 -10  -4  567.54   13.50
   4 -10   4  531.85   15.60
  -4  10  -4  565.14   16.00
   4  10   4  533.35   14.70
  -4  10  -4  560.34   15.60
  -6 -10  -4    3.40    1.90
   6 -10   4    2.20    2.10
  -6 -10  -4    3.50    1.50
  -6  10  -4    3.70    2.10
  -6  10  -4    2.40    2.00
  -8 -10  -4   79.59    4.80
   8 -10   4   78.99    6.00
  -8 -10  -4   76.59    5.60
  -8  10  -4   77.79    6.00
  -8  10  -4   83.49    6.10
 -10 -10  -4  245.88   10.70
  10 -10   4  263.77   11.30
 -10 -10  -4  271.17    9.80
 -10  10  -4  277.17   11.00
 -10  10  -4  278.67   11.60
 -10  10  -4  289.07   12.00
  12 -10   4    2.40    2.80
 -12 -10  -4    4.50    2.60
 -12  10  -4    1.60    2.70
 -12  10  -4    1.40    3.00
 -17 -11   4   -2.20    2.90
 -17  11   4    2.30    4.00
 -17  11   4   -3.50    3.20
  15 -11  -4  163.58    8.50
 -15 -11   4  150.88    8.80
 -15  11   4  173.98    9.60
 -15  11   4  160.78   10.30
 -15  11   4  157.08    9.10
 -13 -11   4    0.30    2.40
  13 -11  -4   -1.80    2.00
 -13  11   4    5.10    3.30
 -13  11   4    1.40    2.90
 -13  11   4    1.60    2.80
  11 -11  -4   12.80    2.30
 -11 -11   4   11.00    2.90
  11 -11  -4    9.10    2.60
 -11  11   4   10.30    3.40
 -11  11   4   12.80    3.30
 -11  11   4   11.80    3.40
   9 -11  -4  220.68    8.80
  -9 -11   4  236.28    9.40
   9 -11  -4  237.08    8.20
  -9  11   4  218.08    9.50
  -9  11   4  229.58    9.70
  -9  11   4  228.38    9.60
  -7 -11   4    0.80    1.70
   7 -11  -4    0.70    1.40
   7 -11  -4    2.20    1.80
  -7 -11   4   -0.40    0.70
  -7  11   4    3.90    2.20
  -7  11   4    0.30    1.90
  -7  11   4    0.90    1.90
  -5 -11   4   45.10    2.70
   5 -11  -4   51.49    3.80
   5 -11  -4   44.50    4.10
  -5  11   4   53.69    4.20
  -5  11   4   45.20    4.30
  -5  11   4   53.59    3.90
  -3 -11   4   56.09    3.80
  -3 -11   4   56.29    3.30
   3 -11  -4   53.49    3.80
  -3  11   4   58.19    3.80
  -3  11   4   56.79    3.40
  -3  11   4   47.70    4.30
   1 -11  -4    5.20    1.60
  -1 -11   4    4.10    1.50
  -1 -11   4    4.40    1.60
  -1  11   4    4.30    1.40
  -1  11   4    3.20    1.90
  -1  11   4    6.70    1.30
   1  11  -4    3.40    1.60
  -1 -11  -4  147.59    6.60
  -1 -11  -4  151.08    4.40
   1 -11   4  143.39    6.20
   1  11   4  143.79    6.30
  -1  11  -4  134.59    6.30
  -1  11  -4  145.09    6.80
   1  11   4  151.48    5.20
   3 -11   4    4.50    1.80
  -3 -11  -4    4.50    1.90
  -3 -11  -4    3.90    1.10
   3  11   4    3.20    1.60
  -3  11  -4    0.20    1.60
  -3  11  -4    1.80    1.80
   5 -11   4    6.60    2.20
  -5 -11  -4    9.30    2.50
  -5 -11  -4    8.70    1.70
  -5  11  -4    6.30    2.20
  -5  11  -4    3.70    2.20
   5  11   4   12.70    2.30
   7 -11   4  116.89    6.90
  -7 -11  -4  128.99    5.70
  -7 -11  -4  126.09    7.00
  -7  11  -4  123.59    7.00
  -7  11  -4  111.79    6.90
  -9 -11  -4   13.50    3.20
   9 -11   4   13.80    3.40
  -9 -11  -4    9.60    2.40
  -9  11  -4   14.20    3.50
  -9  11  -4   11.30    3.60
  -9  11  -4   15.30    3.40
  11 -11   4    6.20    3.20
 -11  11  -4    4.10    3.30
 -11  11  -4    3.30    2.70
  13 -11   4   57.09    6.20
 -13  11  -4   57.69    6.90
 -16 -12   4   86.29    7.30
 -16  12   4   82.59    8.50
 -16  12   4   84.19    7.30
 -16  12   4   84.99    8.10
  14 -12  -4   48.70    5.30
 -14 -12   4   40.90    5.10
 -14  12   4   39.80    5.70
 -14  12   4   32.30    5.20
  12 -12  -4   37.40    4.50
 -12 -12   4   34.60    4.80
 -12  12   4   32.10    4.80
 -12  12   4   25.90    4.40
 -12  12   4   33.10    5.20
 -10 -12   4  288.97   11.20
  10 -12  -4  301.87    9.80
  10 -12  -4  295.17   11.00
 -10  12   4  307.17   12.00
 -10  12   4  312.27   12.10
 -10  12   4  312.07   12.10
  -8 -12   4   89.39    5.70
   8 -12  -4   90.59    5.80
   8 -12  -4   98.59    5.10
  -8  12   4   94.79    6.10
  -8  12   4   91.99    6.00
  -8  12   4   91.89    6.30
   6 -12  -4    3.60    2.00
  -6 -12   4    1.80    0.90
  -6 -12   4    4.00    1.90
   6 -12  -4    0.30    1.40
  -6  12   4    1.50    1.90
  -6  12   4    0.20    1.70
  -6  12   4    0.80    1.90
  -4 -12   4  635.24   17.10
   4 -12  -4  653.33   18.10
  -4 -12   4  652.33   15.90
   4 -12  -4  656.63   17.30
  -4  12   4  680.93   16.80
  -4  12   4  671.53   17.50
  -4  12   4  661.83   18.40
  -2 -12   4   10.20    2.20
  -2 -12   4   11.90    2.10
   2 -12  -4    7.60    1.90
  -2  12   4   20.20    2.60
  -2  12   4    8.70    2.70
  -2  12   4   14.10    1.90
   0 -12   4   10.60    2.30
   0 -12   4   12.70    2.40
   0 -12  -4   14.70    1.50
   0 -12  -4   15.00    2.80
   0  12   4   14.10    2.70
   0  12   4   14.60    1.70
   0  12   4   17.10    2.20
   0  12  -4    9.80    2.30
   2 -12   4  535.15   15.10
  -2 -12  -4  517.55   15.20
  -2 -12  -4  541.65   12.50
  -2  12  -4  503.85   14.90
  -2  12  -4  525.05   15.70
   2  12   4  543.45   15.00
   4 -12   4    4.50    2.10
  -4 -12  -4    4.70    2.20
  -4 -12  -4    4.60    1.30
   4  12   4    6.30    1.90
  -4  12  -4    1.20    1.80
  -4  12  -4    2.70    1.90
   6 -12   4  147.39    7.60
  -6 -12  -4  135.59    7.30
  -6 -12  -4  154.78    6.00
  -6  12  -4  141.39    7.40
  -6  12  -4  151.68    7.90
  -8 -12  -4  173.58    7.10
  -8 -12  -4  161.08    8.40
   8 -12   4  168.68    8.80
  -8  12  -4  168.08    9.00
  -8  12  -4  185.68    9.00
 -10 -12  -4   45.30    5.50
  10 -12   4   41.70    5.30
 -10  12  -4   40.80    5.50
 -10  12  -4   50.09    5.70
  12 -12   4   96.19    7.70
 -12  12  -4   89.29    7.70
 -12  12  -4   84.89    7.30
 -15 -13   4   50.69    6.00
  15 -13  -4   65.89    6.50
 -15  13   4   46.50    6.50
 -15  13   4   58.69    6.50
 -13 -13   4  145.89    8.40
  13 -13  -4  146.19    8.10
 -13  13   4  148.89    9.30
 -13  13   4  128.79   10.00
 -13  13   4  132.49    8.80
  11 -13  -4  159.78    6.80
  11 -13  -4  155.18    8.10
 -11 -13   4  169.08    8.60
 -11  13   4  179.48    9.40
 -11  13   4  156.78    9.00
 -11  13   4  158.58    9.00
   9 -13  -4   60.69    4.30
   9 -13  -4   60.39    5.20
  -9 -13   4   55.19    5.20
  -9  13   4   66.49    6.00
  -9  13   4   50.99    5.30
  -9  13   4   55.69    5.50
  -7 -13   4   87.39    5.80
   7 -13  -4   88.59    5.90
   7 -13  -4   97.69    5.20
  -7  13   4   91.39    6.30
  -7  13   4   99.89    6.30
  -7  13   4   99.49    6.00
   5 -13  -4  565.34   15.60
  -5 -13   4  552.94   14.10
   5 -13  -4  562.94   16.60
  -5  13   4  601.34   15.70
  -5  13   4  562.34   16.90
  -5  13   4  552.84   16.10
  -3 -13   4  170.28    6.30
   3 -13  -4  160.58    7.00
  -3 -13   4  161.08    6.90
  -3  13   4  149.69    7.70
  -3  13   4  160.68    6.10
  -3  13   4  159.38    6.80
  -1 -13   4   89.49    4.90
   1 -13  -4   81.89    5.10
  -1 -13   4   90.19    5.10
  -1  13   4   90.79    4.60
   1  13  -4   93.29    5.40
  -1  13   4   83.49    3.80
  -1  13   4   85.59    5.70
  -1 -13  -4  795.12   17.40
  -1 -13  -4  773.32   20.50
   1 -13   4  759.32   20.00
  -1  13  -4  760.72   21.00
   1  13   4  779.12   20.30
   1  13   4  778.82   18.30
  -1  13  -4  761.32   20.30
   3 -13   4  114.89    6.30
  -3 -13  -4  105.19    4.10
  -3 -13  -4   98.99    6.10
  -3  13  -4   96.19    6.00
   3  13   4  104.89    5.60
  -3  13  -4  120.49    6.70
   5 -13   4   31.50    4.20
  -5 -13  -4   31.50    2.80
  -5 -13  -4   29.60    4.20
  -5  13  -4   27.10    4.00
  -5  13  -4   25.20    3.80
  -7 -13  -4  354.06   13.00
   7 -13   4  353.96   13.10
  -7  13  -4  355.36   12.80
  -7  13  -4  346.37   13.40
  -9 -13  -4   26.60    4.50
   9 -13   4   25.00    4.60
  -9  13  -4   29.00    4.60
  -9  13  -4   28.40    4.80
  11 -13   4   46.70    5.90
 -11  13  -4   48.00    6.10
 -11  13  -4   58.39    6.20
 -16 -14   4   48.10    5.90
 -16  14   4   56.29    7.00
 -16  14   4   63.89    8.40
 -16  14   4   45.20    6.50
  14 -14  -4   80.99    6.80
 -14 -14   4   87.29    7.10
 -14  14   4   63.39    7.10
 -14  14   4   65.49    7.30
 -12 -14   4   98.49    6.90
  12 -14  -4   85.89    6.70
 -12  14   4   83.49    7.80
 -12  14   4   91.09    7.50
 -12  14   4   79.79    7.50
  10 -14  -4   54.59    4.20
 -10 -14   4   51.49    5.40
  10 -14  -4   51.59    5.40
 -10  14   4   62.19    6.70
 -10  14   4   63.59    6.50
 -10  14   4   49.40    5.70
   8 -14  -4  134.09    7.50
   8 -14  -4  140.09    6.50
  -8 -14   4  130.09    7.30
  -8  14   4  127.29    7.50
  -8  14   4  124.39    7.80
  -8  14   4  133.39    7.40
  -6 -14   4   32.30    2.60
   6 -14  -4   33.40    3.70
  -6 -14   4   28.40    3.60
   6 -14  -4   36.10    4.60
  -6  14   4   30.20    3.90
  -6  14   4   31.80    4.40
  -6  14   4   37.60    4.60
  -4 -14   4   17.50    3.00
   4 -14  -4   14.10    3.10
   4 -14  -4   14.10    2.60
  -4 -14   4   18.10    2.50
  -4  14   4   16.80    3.50
  -4  14   4   13.10    2.60
  -4  14   4   16.70    2.60
  -2 -14   4   55.49    4.40
   2 -14  -4   57.19    4.50
  -2 -14   4   54.09    4.00
  -2  14   4   52.09    5.00
  -2  14   4   57.49    4.00
   2  14  -4   57.19    4.80
  -2  14   4   53.29    3.50
   0 -14  -4   32.00    2.20
   0 -14  -4   26.90    3.60
   0 -14   4   31.50    3.60
   0  14  -4   25.30    3.60
   0  14   4   27.30    3.70
   0  14  -4   29.30    3.90
   0  14   4   28.00    3.00
   2 -14   4    3.20    2.00
  -2 -14  -4    2.00    1.00
  -2 -14  -4    1.10    1.90
   2  14   4    1.40    1.70
  -2  14  -4    0.60    1.90
  -2  14  -4    3.10    2.20
   4 -14   4    4.00    2.30
  -4 -14  -4    5.50    2.30
  -4  14  -4    1.70    1.90
   4  14   4    3.30    1.80
  -4  14  -4    1.30    2.20
   6 -14   4  135.09    7.90
  -6 -14  -4  149.49    8.10
  -6  14  -4  146.69    7.90
  -6  14  -4  140.79    8.20
  -8 -14  -4   -1.00    2.30
   8 -14   4    1.00    2.50
  -8  14  -4    2.60    2.80
  10 -14   4   39.20    5.60
 -10 -14  -4   31.20    4.90
 -10  14  -4   41.20    5.70
 -10  14  -4   39.80    5.70
  15 -15  -4   34.20    5.20
 -15 -15   4   49.30    5.90
 -15  15   4   50.59    7.20
 -15  15   4   42.10    6.30
 -13 -15   4  133.29    8.30
  13 -15  -4  111.59    7.90
 -13  15   4  123.09    9.00
 -13  15   4  118.49    9.00
  11 -15  -4  112.69    7.60
 -11 -15   4  124.29    7.90
 -11  15   4  116.29    8.20
 -11  15   4  110.69    8.40
 -11  15   4  104.39    8.20
   9 -15  -4    6.10    2.80
  -9 -15   4   -0.10    2.50
   9 -15  -4    6.80    2.30
  -9  15   4    1.00    2.60
  -9  15   4    3.30    2.90
  -9  15   4    0.20    2.70
  -7 -15   4  367.56   13.00
   7 -15  -4  403.26   12.50
   7 -15  -4  377.06   13.70
  -7  15   4  403.96   13.80
  -7  15   4  379.26   14.30
  -7  15   4  414.36   13.50
   5 -15  -4  123.39    6.20
   5 -15  -4  116.49    7.10
  -5 -15   4  112.69    5.10
  -5 -15   4  111.99    6.30
  -5  15   4  110.59    6.60
  -5  15   4  118.29    6.20
  -5  15   4  120.19    7.40
  -3 -15   4   15.40    2.80
  -3 -15   4   17.00    2.70
   3 -15  -4   16.10    2.90
  -3  15   4   18.60    2.70
  -3  15   4   20.40    3.00
  -3  15   4   18.80    3.60
   1 -15  -4  639.64   18.50
  -1 -15   4  662.23   18.20
  -1 -15   4  682.13   18.00
  -1  15   4  717.63   19.50
   1  15  -4  671.33   19.40
   1  15  -4  668.13   18.70
  -1  15   4  627.94   17.20
   1 -15   4   39.90    4.40
  -1 -15  -4   33.90    4.60
   1  15   4   34.40    4.20
  -1  15  -4   43.60    5.10
  -1  15  -4   38.20    4.40
  -3 -15  -4  102.79    6.50
   3 -15   4   95.19    6.10
   3  15   4  103.39    5.80
  -3  15  -4   96.79    6.60
  -3  15  -4  107.89    6.60
   5 -15   4  401.56   14.00
  -5 -15  -4  373.06   13.60
  -5  15  -4  407.76   14.60
  -5  15  -4  378.56   13.40
   7 -15   4    5.30    2.80
  -7 -15  -4   -2.00    2.30
  -7  15  -4    3.20    2.80
  -9 -15  -4   96.79    7.60
   9 -15   4   92.39    7.50
  -9  15  -4  104.29    7.70
  -9  15  -4  102.09    7.70
  11 -15   4  119.59    8.80
 -11  15  -4  112.09    8.60
 -11  15  -4  102.69    8.30
 -14 -16   4   25.00    4.50
  14 -16  -4   34.00    5.30
 -14  16   4   30.40    5.80
 -14  16   4   30.20    5.80
  12 -16  -4   -0.50    2.70
 -12 -16   4   -1.80    2.70
 -12  16   4   -0.80    3.20
 -12  16   4   -4.80    2.80
  10 -16  -4   54.89    6.00
 -10 -16   4   64.49    6.40
 -10  16   4   63.89    6.90
 -10  16   4   54.59    6.50
 -10  16   4   48.90    6.00
   8 -16  -4  185.08    9.50
   8 -16  -4  189.88    8.00
  -8 -16   4  191.48    9.20
  -8  16   4  202.48    9.50
  -8  16   4  170.48    9.80
  -8  16   4  197.48    9.70
  -6 -16   4    4.60    2.50
   6 -16  -4    7.20    2.90
   6 -16  -4    2.20    1.80
  -6  16   4    3.60    2.50
  -6  16   4   16.00    3.50
  -6  16   4    1.50    2.50
   4 -16  -4    8.60    2.50
  -4 -16   4   16.70    3.10
  -4 -16   4   11.30    2.30
  -4  16   4   16.00    3.80
  -4  16   4   10.70    2.80
  -4  16   4   17.60    3.00
  -2 -16   4  293.17   10.70
  -2 -16   4  299.07   10.30
   2 -16  -4  294.57   11.00
   2  16  -4  294.07   11.20
  -2  16   4  309.77   12.00
  -2  16   4  309.47   10.50
   0 -16   4   11.10    2.60
   0 -16  -4   13.20    3.10
   0  16   4    8.30    2.70
   0  16  -4    7.80    2.60
   0  16  -4   10.20    2.90
   2 -16   4    2.70    2.10
  -2 -16  -4    3.30    2.40
   2  16   4   -0.10    1.80
  -2  16  -4    2.50    2.30
  -2  16  -4    1.70    2.30
  -4 -16  -4  175.38    8.80
   4 -16   4  154.78    8.30
  -4  16  -4  162.88    8.80
  -4  16  -4  162.38    8.40
   6 -16   4   11.30    3.50
  -6 -16  -4   14.30    3.50
  -6  16  -4    8.90    3.50
   8 -16   4   13.50    3.90
  -8 -16  -4   16.00    4.00
  -8  16  -4   15.30    3.90
  -8  16  -4   10.50    3.60
  10 -16   4   48.50    6.20
 -10  16  -4   36.50    5.50
 -10  16  -4   36.10    5.70
  13 -17  -4  101.69    8.00
 -13 -17   4   94.99    7.70
 -13  17   4  102.29    9.10
 -13  17   4   99.69    8.90
  11 -17  -4  209.58   10.70
 -11 -17   4  208.48   10.50
 -11  17   4  196.18   11.20
 -11  17   4  211.68   11.70
   9 -17  -4   37.30    5.00
  -9 -17   4   40.40    5.20
  -9  17   4   31.10    5.10
  -9  17   4   39.10    6.00
  -9  17   4   31.20    5.00
  -7 -17   4   52.59    5.40
   7 -17  -4   50.79    4.50
   7 -17  -4   57.99    6.50
  -7  17   4   57.69    5.90
  -7  17   4   48.80    5.80
  -7  17   4   54.19    6.50
  -5 -17   4  181.98    8.60
   5 -17  -4  180.38    9.20
   5 -17  -4  165.28    8.00
  -5 -17   4  189.88    7.30
  -5  17   4  175.18    8.70
  -5  17   4  172.08    8.10
  -5  17   4  165.38    9.40
   3 -17  -4    9.90    2.80
  -3 -17   4    9.50    2.40
  -3 -17   4   18.10    3.40
   3  17  -4   16.10    3.60
  -3  17   4   10.50    2.50
  -3  17   4    6.20    3.00
  -1 -17   4    7.70    2.50
  -1 -17   4    2.80    2.00
   1 -17  -4    3.80    2.30
  -1  17   4    3.20    1.90
   1  17  -4    1.30    2.10
   1  17  -4    4.50    2.60
  -1  17   4    6.00    2.70
   1 -17   4   35.30    4.20
  -1 -17  -4   39.80    4.70
   1  17   4   42.40    4.70
  -1  17  -4   41.40    5.00
  -1  17  -4   33.00    4.70
  -3 -17  -4  167.18    8.70
   3 -17   4  160.28    8.30
  -3  17  -4  161.18    9.00
  -3  17  -4  162.88    8.60
   5 -17   4    3.70    2.60
  -5 -17  -4    2.90    2.70
  -5  17  -4    0.00    2.40
   7 -17   4    2.00    3.00
  -7 -17  -4    0.30    2.60
  -7  17  -4    4.40    3.20
  -9 -17  -4  201.18   11.00
   9 -17   4  210.48   11.20
  -9  17  -4  205.48   10.80
  -9  17  -4  197.58   11.10
  12 -18  -4    1.50    3.10
 -12 -18   4    6.60    3.40
 -12  18   4    6.70    3.80
 -12  18   4    4.30    3.80
 -10 -18   4   88.49    7.30
  10 -18  -4   94.49    7.70
 -10  18   4   93.69    8.20
 -10  18   4   87.59    8.50
   8 -18  -4  304.77   11.30
   8 -18  -4  297.17   13.00
  -8 -18   4  305.27   12.30
  -8  18   4  302.67   13.00
  -8  18   4  299.07   13.70
  -8  18   4  291.47   12.30
   6 -18  -4   54.79    4.90
   6 -18  -4   58.49    6.40
  -6 -18   4   63.89    6.20
  -6  18   4   52.89    6.70
  -6  18   4   48.10    8.00
  -6  18   4   62.39    5.90
   4 -18  -4  203.88    9.10
  -4 -18   4  204.58    8.30
  -4 -18   4  213.28    9.50
  -4  18   4  204.68   10.50
  -4  18   4  194.18    9.10
  -2 -18   4  343.27   12.00
   2 -18  -4  351.16   12.90
  -2 -18   4  342.17   12.40
  -2  18   4  335.87   11.90
   2  18  -4  357.86   13.20
  -2  18   4  362.96   13.80
   2  18  -4  360.16   13.70
   0 -18   4  162.38    8.10
   0 -18  -4  166.78    8.60
   0  18  -4  158.18    8.50
   0  18   4  161.98    8.60
   0  18  -4  173.38    9.20
   2 -18   4  198.38    9.50
  -2 -18  -4  217.18   10.00
   2  18   4  207.98    9.30
  -2  18  -4  204.28   10.30
  -2  18  -4  212.68    9.80
  -4 -18  -4   98.99    7.30
   4 -18   4  122.09    7.60
  -4  18  -4  111.39    7.50
  -6 -18  -4  129.29    8.60
   6 -18   4  146.19    8.70
  -6  18  -4  144.89    8.60
  -8 -18  -4   92.79    7.80
   8 -18   4   88.29    7.70
  -8  18  -4  100.09    8.00
  -8  18  -4   80.39    7.40
  11 -19  -4   12.60    4.00
 -11 -19   4   21.70    4.70
 -11  19   4   30.80    5.90
 -11  19   4   23.50    5.40
   9 -19  -4   -1.00    2.80
  -9 -19   4    4.60    3.10
  -9  19   4    3.00    3.50
  -9  19   4    7.80    4.00
  -7 -19   4   26.60    4.50
   7 -19  -4   21.10    4.30
   7 -19  -4   31.60    4.10
  -7  19   4   33.90    5.90
  -7  19   4   31.00    5.00
   5 -19  -4   63.09    5.60
  -5 -19   4   71.69    6.70
  -5  19   4   64.29    7.10
  -5  19   4   75.29    6.40
  -3 -19   4    7.50    2.60
   3 -19  -4    2.50    2.40
  -3 -19   4    3.60    2.60
  -3  19   4    8.30    2.70
  -3  19   4    5.50    3.20
   3  19  -4    4.20    3.00
   3  19  -4    9.40    3.40
   1 -19  -4   -0.90    2.10
  -1 -19   4    1.10    2.10
   1  19  -4    1.10    2.30
  -1  19   4    1.70    2.50
   1  19  -4   -0.70    2.50
   1 -19   4   39.50    5.10
  -1 -19  -4   29.20    4.50
   1  19   4   33.90    4.60
  -1  19  -4   33.40    4.70
  -3 -19  -4    1.10    2.40
   3 -19   4    4.80    2.70
  -3  19  -4    6.30    3.20
   5 -19   4    7.00    3.00
  -5 -19  -4    4.00    2.80
  -5  19  -4    4.20    3.10
   7 -19   4   24.10    4.80
  -7 -19  -4   19.70    4.60
  -7  19  -4   20.00    4.70
  -7  19  -4   17.30    4.30
  10 -20  -4   -3.10    2.80
 -10 -20   4    0.10    2.90
 -10  20   4    2.70    4.00
 -10  20   4    5.00    3.80
   8 -20  -4   49.40    6.30
  -8 -20   4   67.29    6.80
  -8  20   4   52.09    6.80
  -8  20   4   49.90    6.90
  -6 -20   4   19.10    4.00
   6 -20  -4   33.40    4.60
  -6  20   4   19.20    4.60
  -6  20   4   25.70    5.50
  -4 -20   4   11.80    3.40
   4 -20  -4    3.70    2.70
  -4  20   4   12.30    3.90
   4  20  -4    8.50    3.40
  -4  20   4    6.60    3.10
  -2 -20   4   17.60    3.50
   2 -20  -4   18.80    3.80
   2  20  -4   18.40    4.10
  -2  20   4    9.50    3.70
   0 -20  -4   14.00    3.50
   0 -20   4   11.80    3.10
   0  20   4   15.20    3.70
   0  20  -4    9.20    3.30
  -2 -20  -4   24.80    4.40
   2 -20   4   26.40    4.30
  -2  20  -4   28.00    4.60
   4 -20   4    5.20    2.60
  -4 -20  -4    2.80    2.80
  -4  20  -4    1.40    3.00
  -6 -20  -4   75.29    7.30
   6 -20   4   58.19    6.40
  -6  20  -4   77.29    7.20
  -6  20  -4   66.59    7.40
   9 -21  -4   67.49    7.50
  -9 -21   4   60.39    6.80
  -9  21   4   60.29    7.40
  -9  21   4   63.39    8.30
  -7 -21   4   41.00    5.70
  -7  21   4   44.30    6.70
  -7  21   4   37.80    5.80
   5 -21  -4  339.57   12.90
  -5 -21   4  332.67   13.30
   5  21  -4  325.97   14.00
  -5  21   4  330.57   14.70
  -5  21   4  346.87   13.90
  -3 -21   4  147.89    8.60
   3 -21  -4  136.29    8.20
  -3 -21   4  132.99    7.70
   3  21  -4  147.89    9.10
  -3  21   4  153.18    9.80
  -1 -21   4   64.79    6.50
   1 -21  -4   60.69    6.40
  -1  21   4   57.49    6.60
   1  21  -4   56.09    6.20
  -1 -21  -4  273.87   12.20
   1 -21   4  299.27   12.20
  -1  21  -4  278.27   12.30
   3 -21   4  174.18    9.60
  -3 -21  -4  172.88    9.90
  -3  21  -4  148.69    9.30
   5 -21   4   43.80    5.70
  -5 -21  -4   40.20    6.10
  -5  21  -4   31.80    5.40
  -6 -22   4    3.70    2.90
  -6  22   4    1.00    3.60
   6  22  -4   -0.10    3.20
  -6  22   4   -0.70    3.30
  -4 -22   4   63.39    6.80
   4 -22  -4   64.59    6.10
   4  22  -4   52.09    6.50
  -4  22   4   54.19    7.00
   2 -22  -4   28.80    4.70
  -2 -22   4   22.20    4.10
  -2  22   4   29.70    5.50
   2  22  -4   19.40    4.30
   0 -22  -4    4.80    3.30
   0 -22   4    4.60    3.00
   0  22  -4   -0.10    3.10
  -2 -22  -4   47.70    6.30
   2 -22   4   39.70    5.40
  -2  22  -4   42.30    5.60
   3 -23  -4   16.80    3.90
   3  23  -4   14.90    4.30
   1 -23  -4   50.29    6.20
  -1 -23   4   55.49    6.40
   1  23  -4   56.09    6.60
 -18   0   5   -2.30    2.80
 -16   0   5    3.80    2.80
 -16   0   5    8.50    3.10
 -16   0   5    2.80    2.80
 -14   0   5    0.80    2.40
 -14   0   5    0.90    2.40
 -14   0   5    1.60    2.30
 -12   0   5    0.80    1.20
 -12   0   5   -1.60    1.90
 -12   0   5    3.20    2.00
 -12   0   5    3.00    2.30
 -10   0   5    0.40    1.90
 -10   0   5    8.40    2.00
 -10   0   5    0.50    1.80
 -10   0   5    0.60    1.30
  -8   0   5    0.50    1.30
  -8   0   5    1.10    1.70
  -8   0   5   -1.60    1.50
  -8   0   5    0.60    1.10
  -6   0   5    5.30    1.60
  -6   0   5    2.00    1.60
  -6   0   5    1.70    1.60
  -6   0   5    5.20    1.20
   4   0  -5    2.00    1.20
   4   0  -5    3.70    1.40
  -4   0   5    1.10    0.60
  -4   0   5    1.50    1.40
  -4   0   5   -0.70    1.20
   2   0  -5    1.10    0.80
  -2   0   5    0.60    0.50
   2   0  -5    1.50    1.00
   2   0  -5    2.10    0.90
  -2   0   5   -0.50    1.10
  -2   0   5    1.60    1.30
   0   0   5    2.20    1.00
   0   0  -5    4.20    1.10
   0   0  -5    1.30    0.90
   0   0   5   -0.40    1.20
  -2   0  -5    1.00    0.80
  -2   0  -5    0.80    0.80
   2   0   5    1.50    1.40
  -2   0  -5    0.50    1.20
   4   0   5    2.50    1.40
  -4   0  -5    0.20    1.50
   4   0   5    3.00    1.80
  -4   0  -5    0.80    0.90
  -4   0  -5    0.20    0.80
  -6   0  -5    1.00    1.10
   6   0   5    0.10    1.40
   6   0   5   -0.40    1.70
  -6   0  -5    1.80    1.00
  -6   0  -5    0.20    1.80
   8   0   5   -0.60    1.70
  -8   0  -5    2.30    2.00
  -8   0  -5    1.40    1.40
 -10   0  -5    3.50    2.50
  10   0   5    2.00    2.10
 -10   0  -5   -0.80    2.30
  12   0   5   -1.50    2.10
 -12   0  -5   -1.90    2.50
 -12   0  -5    2.10    2.70
 -14   0  -5    6.50    3.30
 -14   0  -5    1.70    3.30
 -19  -1   5   17.60    4.20
 -19   1   5   13.20    4.20
 -17  -1   5   28.30    4.50
 -17  -1   5   41.40    4.90
 -17   1   5   33.80    4.90
 -17   1   5   34.60    4.80
 -15  -1   5   79.69    6.70
 -15  -1   5   75.39    5.90
 -15  -1   5   83.39    6.30
 -15   1   5   84.29    6.40
 -15   1   5   92.19    7.00
 -15   1   5   86.69    6.20
 -13  -1   5   78.39    5.50
 -13  -1   5   82.89    6.20
 -13  -1   5   80.19    5.60
 -13   1   5   78.89    5.70
 -13   1   5   84.79    6.30
 -13   1   5   81.29    5.40
 -13   1   5   80.89    4.40
 -11  -1   5  103.79    5.80
 -11  -1   5  106.79    5.40
 -11  -1   5   97.19    4.30
 -11  -1   5  101.89    6.30
 -11   1   5   99.69    5.30
 -11   1   5  111.09    5.00
 -11   1   5  104.99    6.40
 -11   1   5  110.49    6.10
  -9  -1   5  356.16   11.90
  -9  -1   5  372.26   10.10
  -9  -1   5  382.96   10.60
  -9  -1   5  370.46   11.50
  -9   1   5  346.57   11.60
  -9   1   5  359.16   11.50
  -9   1   5  390.06   10.70
  -9   1   5  395.76   10.50
  -7  -1   5  349.37   10.70
  -7  -1   5  362.96    9.40
  -7  -1   5  376.66   11.10
  -7  -1   5  359.26    9.80
  -7   1   5  363.76    9.20
  -7   1   5  344.77   10.60
  -7   1   5  339.07   10.00
  -7   1   5  331.67   10.60
  -5  -1   5  204.88    6.70
  -5  -1   5  198.58    7.10
   5  -1  -5  188.68    6.50
  -5  -1   5  203.98    5.60
  -5   1   5  195.98    5.20
  -5   1   5  203.38    6.90
  -5   1   5  187.88    6.80
  -5   1   5  186.28    7.00
  -3  -1   5  750.72   18.70
  -3  -1   5  792.02   18.90
   3  -1  -5  783.22   18.20
   3  -1  -5  820.92   16.90
   3  -1  -5  804.32   18.10
  -3  -1   5  788.52   16.90
   3   1  -5  770.52   18.10
  -3   1   5  813.22   19.20
   3   1  -5  802.42   17.40
  -3   1   5  804.72   16.30
   3   1  -5  740.83   18.20
  -3   1   5  795.92   18.90
   1  -1  -5  723.03   16.40
   1  -1  -5  745.33   17.00
   1  -1  -5  734.13   16.20
  -1  -1   5  748.23   17.40
  -1  -1   5  721.53   18.00
  -1   1   5  714.83   17.10
   1   1  -5  755.42   16.60
  -1   1   5  727.23   18.10
   1   1  -5  758.22   16.80
  -1  -1  -5  128.49    3.90
  -1  -1  -5  127.79    4.50
   1  -1   5  128.69    5.50
  -1  -1  -5  127.19    4.60
  -1   1  -5  135.79    4.90
   1   1   5  123.19    5.50
  -1   1  -5  132.09    4.30
  -3  -1  -5  627.04   13.40
   3  -1   5  567.44   15.40
  -3  -1  -5  600.94   14.00
  -3  -1  -5  615.84   14.80
   3  -1   5  549.15   15.60
  -3   1  -5  577.74   13.40
  -3   1  -5  573.64   14.80
   3   1   5  598.04   15.50
  -3   1  -5  594.04   14.00
  -5  -1  -5  293.37    8.30
   5  -1   5  300.37    9.70
  -5  -1  -5  289.07    9.50
  -5  -1  -5  295.87    8.00
   5  -1   5  295.37   10.20
   5   1   5  291.47    9.40
  -5   1  -5  300.27    7.70
  -5   1  -5  285.97    9.60
  -5   1  -5  315.97    8.70
   5   1   5  286.67   10.10
  -7  -1  -5   35.10    4.00
  -7  -1  -5   37.10    2.90
   7  -1   5   29.50    3.70
  -7  -1  -5   34.90    2.70
   7   1   5   38.90    4.40
   7   1   5   40.30    3.50
  -7   1  -5   32.30    3.80
  -7   1  -5   33.80    3.20
   9  -1   5   99.79    6.30
  -9  -1  -5  119.89    6.30
  -9  -1  -5  109.59    6.70
  -9   1  -5   97.89    6.50
   9   1   5  104.39    6.30
  -9   1  -5  100.99    5.50
  11  -1   5   91.09    6.40
 -11  -1  -5   83.09    6.30
 -11  -1  -5   92.89    6.90
  11   1   5   82.29    6.10
 -11   1  -5   93.69    7.00
 -11   1  -5   84.49    6.80
 -13  -1  -5    0.00    2.70
  13  -1   5    5.20    2.60
 -13  -1  -5    0.70    3.00
 -13   1  -5    4.10    3.20
 -13   1  -5    6.50    3.20
 -18  -2   5  122.59    8.30
  18  -2  -5  111.39    9.10
 -18   2   5  122.49    8.10
 -18   2   5  122.59    8.30
 -16  -2   5   25.30    4.70
 -16  -2   5   20.30    3.70
 -16  -2   5   27.90    4.40
 -16   2   5   37.30    5.50
 -16   2   5   35.40    4.60
 -16   2   5   36.00    5.00
 -14  -2   5    4.40    2.70
 -14  -2   5    2.90    2.40
 -14  -2   5    1.30    2.20
 -14   2   5    3.40    2.30
 -14   2   5    2.90    2.10
 -14   2   5    3.20    2.60
 -14   2   5    0.40    2.40
 -12  -2   5  670.03   18.10
 -12  -2   5  728.73   18.80
 -12  -2   5  695.53   19.90
 -12   2   5  684.03   18.90
 -12   2   5  686.73   17.30
 -12   2   5  683.73   17.90
 -12   2   5  635.94   19.30
 -10  -2   5  190.48    8.50
 -10  -2   5  191.08    6.10
 -10  -2   5  195.78    7.40
 -10  -2   5  191.58    7.70
 -10   2   5  210.08    8.20
 -10   2   5  208.78    7.20
 -10   2   5  197.88    8.50
 -10   2   5  208.78    7.30
  -8  -2   5    2.00    1.60
  -8  -2   5    1.80    1.30
  -8  -2   5    2.10    1.20
  -8   2   5    2.50    1.20
  -8   2   5    2.70    1.80
  -8   2   5    0.90    1.70
  -8   2   5    2.00    1.50
  -6  -2   5 2579.74   54.39
   6  -2  -5 2539.65   53.69
  -6  -2   5 2562.14   53.19
  -6  -2   5 2582.64   52.69
  -6   2   5 2530.15   54.09
  -6   2   5 2539.15   53.99
  -6   2   5 2493.95   54.19
  -6   2   5 2580.34   52.09
   4  -2  -5  623.14   15.40
  -4  -2   5  622.34   15.60
  -4  -2   5  632.84   14.30
   4  -2  -5  661.13   13.60
  -4  -2   5  654.53   16.10
   4  -2  -5  616.74   15.20
  -4   2   5  647.14   15.40
  -4   2   5  631.34   13.40
  -4   2   5  645.24   16.00
  -4   2   5  641.74   16.20
   2  -2  -5   36.20    2.60
  -2  -2   5   30.30    2.70
  -2  -2   5   29.90    1.80
   2  -2  -5   36.30    1.70
  -2  -2   5   30.40    2.70
   2  -2  -5   33.20    2.20
  -2   2   5   34.70    2.80
   2   2  -5   34.10    2.40
  -2   2   5   32.70    3.20
   2   2  -5   30.80    2.10
   0  -2   5 3053.99   63.59
   0  -2  -5 2995.60   61.09
   0  -2  -5 3033.60   61.49
   0  -2  -5 3051.29   62.29
   0  -2   5 3005.50   63.19
   0   2  -5 3106.19   61.69
   0   2  -5 3117.49   62.29
   0   2   5 2939.11   63.59
   0   2   5 2955.90   61.99
  -2  -2  -5  487.75   11.90
  -2  -2  -5  485.65   12.00
  -2  -2  -5  494.65   10.50
   2  -2   5  459.25   13.00
   2  -2   5  459.85   13.00
  -2   2  -5  462.95   12.30
  -2   2  -5  462.25   11.80
   2   2   5  478.75   13.10
  -2   2  -5  472.45   11.00
  -4  -2  -5   44.50    2.20
   4  -2   5   43.40    4.30
   4  -2   5   46.40    3.60
  -4  -2  -5   42.10    3.30
  -4  -2  -5   42.70    2.80
   4   2   5   49.00    3.60
  -4   2  -5   44.20    2.10
  -4   2  -5   40.90    2.90
  -4   2  -5   39.80    3.50
  -6  -2  -5 1196.98   25.80
  -6  -2  -5 1189.08   28.20
  -6  -2  -5 1193.18   27.00
  -6  -2  -5 1159.58   26.60
   6  -2   5 1193.68   28.90
  -6   2  -5 1230.68   27.30
   6   2   5 1194.58   28.80
  -6   2  -5 1221.88   28.50
   6   2   5 1166.18   27.60
   8  -2   5   40.50    4.40
  -8  -2  -5   38.00    3.40
  -8  -2  -5   38.40    4.40
  -8  -2  -5   47.30    4.20
   8   2   5   40.80    4.30
  -8   2  -5   41.20    4.60
  -8   2  -5   37.40    3.70
 -10  -2  -5    0.90    2.50
 -10  -2  -5    1.60    2.30
  10  -2   5    2.60    2.30
  10   2   5    5.20    2.50
 -10   2  -5    5.50    2.80
  12  -2   5  252.97   10.80
 -12  -2  -5  260.47   12.00
 -12  -2  -5  265.97   10.90
 -12   2  -5  268.67   12.00
  12   2   5  258.57   10.60
 -12   2  -5  267.67   11.40
 -14  -2  -5    6.50    3.10
 -14  -2  -5    0.30    3.20
 -14   2  -5    8.00    3.60
 -14   2  -5    1.40    3.10
 -19  -3   5   44.40    5.90
 -19   3   5   58.09    6.40
 -17  -3   5    9.50    3.50
  17  -3  -5   10.60    4.10
 -17   3   5   14.20    3.90
 -17   3   5   13.40    3.80
 -15  -3   5   25.70    4.20
 -15  -3   5   33.10    4.20
 -15   3   5   24.80    4.40
 -15   3   5   28.20    4.40
 -15   3   5   28.90    4.00
 -13  -3   5  132.19    6.90
 -13  -3   5  132.79    6.70
 -13  -3   5  125.09    7.60
 -13   3   5  144.49    6.80
 -13   3   5  128.49    7.60
 -13   3   5  135.09    6.20
 -13   3   5  143.89    7.70
 -11  -3   5    9.90    2.50
 -11  -3   5   15.10    2.90
 -11  -3   5    9.90    1.40
 -11   3   5    7.10    2.50
 -11   3   5   11.70    2.40
 -11   3   5   11.10    2.30
 -11   3   5    9.30    2.70
  -9  -3   5   50.79    2.70
   9  -3  -5   56.59    4.00
  -9  -3   5   46.50    3.60
  -9  -3   5   50.39    3.90
  -9   3   5   48.30    3.20
  -9   3   5   44.40    4.10
  -9   3   5   37.70    4.00
  -9   3   5   50.49    3.80
   7  -3  -5  374.96   10.80
  -7  -3   5  386.16   10.00
  -7  -3   5  376.76   10.30
  -7  -3   5  386.36   11.30
  -7  -3   5  380.76    8.60
  -7   3   5  390.86   11.40
  -7   3   5  372.06   11.30
  -7   3   5  384.26   11.00
  -7   3   5  386.36    9.60
   5  -3  -5  103.99    4.60
  -5  -3   5  103.89    3.70
  -5  -3   5  112.49    4.10
  -5  -3   5  119.99    5.20
  -5  -3   5  106.49    4.50
  -5   3   5  112.19    4.80
  -5   3   5  109.09    5.10
  -5   3   5  110.69    3.30
  -5   3   5  111.49    5.20
   3  -3  -5   91.09    3.60
  -3  -3   5  103.99    4.00
   3  -3  -5   91.19    4.10
  -3  -3   5   96.29    4.40
  -3  -3   5  106.19    3.60
  -3  -3   5   94.09    4.50
   3  -3  -5   94.39    2.60
  -3   3   5   94.09    4.50
  -3   3   5   94.49    4.80
   1  -3  -5   96.79    3.10
  -1  -3   5   89.19    4.50
  -1  -3   5   93.09    3.40
   1  -3  -5  103.79    4.20
  -1  -3   5   85.89    4.10
   1  -3  -5  106.99    3.30
  -1   3   5   94.19    4.90
   1   3  -5   98.69    3.70
   1   3  -5   95.39    3.90
  -1   3   5  101.79    4.20
  -1  -3  -5  145.59    5.20
  -1  -3  -5  152.58    4.90
   1  -3   5  153.18    6.00
   1  -3   5  132.89    5.80
  -1  -3  -5  146.49    4.00
  -1   3  -5  144.69    4.40
   1   3   5  151.48    4.70
   1   3   5  145.79    6.10
  -1   3  -5  142.59    5.30
  -3  -3  -5    1.20    1.00
  -3  -3  -5    2.30    1.10
  -3  -3  -5    0.00    1.20
   3  -3   5    0.50    1.40
   3  -3   5    1.00    1.30
  -3   3  -5    0.60    1.30
  -3   3  -5    2.60    1.20
   3   3   5    0.60    1.40
  -3   3  -5    1.80    0.70
  -5  -3  -5    4.20    1.80
  -5  -3  -5    5.00    1.50
   5  -3   5    4.00    1.80
  -5  -3  -5    5.00    0.90
  -5  -3  -5    6.60    1.60
  -5   3  -5    3.60    1.50
   5   3   5    5.30    1.70
  -5   3  -5    5.30    2.10
   7  -3   5  192.68    8.40
  -7  -3  -5  202.68    7.30
  -7  -3  -5  192.98    8.10
  -7  -3  -5  197.98    7.00
   7   3   5  189.08    7.20
   7   3   5  214.58    8.50
  -7   3  -5  208.48    7.70
  -7   3  -5  198.18    8.40
  -9  -3  -5   13.10    2.80
  -9  -3  -5   16.00    3.50
   9  -3   5   12.00    3.00
  -9   3  -5   13.90    2.90
  -9   3  -5   13.40    3.40
   9   3   5   13.20    3.00
 -11  -3  -5    8.40    2.90
  11  -3   5    7.30    2.90
 -11  -3  -5    7.70    3.20
 -11   3  -5    9.30    3.40
  11   3   5    9.90    2.80
 -13  -3  -5   64.79    6.90
 -13  -3  -5   82.19    6.60
  13  -3   5   59.99    6.20
 -13   3  -5   68.59    7.10
 -13   3  -5   66.79    6.80
 -18  -4   5   32.60    4.90
 -18   4   5   40.30    5.20
 -18   4   5   40.30    5.70
 -16  -4   5    1.20    2.10
 -16  -4   5    4.30    2.80
  16  -4  -5   -0.30    2.60
 -16   4   5    3.40    2.70
 -16   4   5    5.10    3.40
 -16   4   5    4.40    3.10
 -14  -4   5   55.09    4.70
 -14  -4   5   63.89    5.50
  14  -4  -5   66.99    5.60
 -14   4   5   64.79    5.20
 -14   4   5   52.89    5.70
 -14   4   5   60.09    4.50
 -14   4   5   64.99    6.00
 -12  -4   5   70.99    5.00
 -12  -4   5   73.09    4.90
  12  -4  -5   72.79    5.10
 -12   4   5   77.19    4.90
 -12   4   5   65.99    5.60
 -12   4   5   80.29    5.00
 -12   4   5   65.59    5.40
 -10  -4   5    0.90    0.80
  10  -4  -5    0.00    1.80
 -10  -4   5    1.40    1.70
 -10  -4   5    0.50    1.70
 -10   4   5    1.30    1.70
 -10   4   5    1.00    1.50
 -10   4   5    0.10    2.10
 -10   4   5    2.50    2.20
   8  -4  -5   63.19    3.90
  -8  -4   5   58.39    2.90
  -8  -4   5   63.19    3.90
  -8  -4   5   83.39    4.50
  -8   4   5   63.49    3.30
  -8   4   5   64.99    4.60
  -8   4   5   59.59    4.40
  -8   4   5   61.99    4.10
  -6  -4   5   21.90    2.80
  -6  -4   5   28.00    2.40
  -6  -4   5   25.70    2.40
   6  -4  -5   25.80    2.70
  -6  -4   5   27.90    1.70
  -6   4   5   24.60    3.00
  -6   4   5   31.60    3.10
  -6   4   5   30.70    1.90
  -6   4   5   33.10    3.40
   4  -4  -5   67.29    3.20
  -4  -4   5   69.79    3.10
   4  -4  -5   76.29    3.80
  -4  -4   5   76.59    4.20
  -4  -4   5   75.39    3.30
  -4  -4   5   67.09    3.60
  -4   4   5   80.09    3.70
  -4   4   5   75.19    4.10
  -4   4   5   73.69    4.40
   2  -4  -5   11.00    1.20
   2  -4  -5   10.90    0.90
   2  -4  -5   10.10    1.70
  -2  -4   5    9.90    1.60
  -2  -4   5   10.80    1.40
  -2  -4   5    9.30    1.90
   2   4  -5   13.90    1.80
  -2   4   5   12.40    2.00
  -2   4   5    7.30    2.00
   0  -4  -5  104.89    4.40
   0  -4   5   97.49    4.60
   0  -4  -5  103.39    3.50
   0  -4   5   94.69    4.80
   0   4  -5   99.09    3.50
   0   4  -5   99.79    4.30
   0   4   5  105.39    4.00
   0   4   5  117.49    5.40
  -2  -4  -5   61.59    3.20
  -2  -4  -5   63.59    2.60
   2  -4   5   63.29    4.00
  -2  -4  -5   64.19    3.50
   2  -4   5   50.69    3.70
  -2   4  -5   60.99    2.30
  -2   4  -5   56.39    3.60
  -2   4  -5   58.89    3.50
   2   4   5   65.39    4.00
  -4  -4  -5    2.80    1.20
  -4  -4  -5    2.50    1.50
  -4  -4  -5    1.40    1.20
   4  -4   5    0.00    1.40
  -4   4  -5    0.70    1.40
  -4   4  -5    1.80    1.30
   4   4   5    0.30    1.40
  -6  -4  -5   35.60    3.10
  -6  -4  -5   39.90    3.20
  -6  -4  -5   38.40    3.90
   6  -4   5   37.70    4.30
   6   4   5   34.40    3.20
  -6   4  -5   34.70    3.40
  -6   4  -5   36.10    3.90
  -8  -4  -5   92.89    5.00
  -8  -4  -5   97.89    6.10
  -8  -4  -5   99.79    5.30
   8  -4   5   94.99    6.20
  -8   4  -5   94.29    5.70
  -8   4  -5   91.59    6.10
   8   4   5   91.29    4.90
   8   4   5   93.59    5.80
 -10  -4  -5   -0.40    2.30
  10  -4   5    3.60    2.50
 -10  -4  -5    2.00    2.10
 -10   4  -5   -0.90    2.40
 -10   4  -5    0.30    2.30
  10   4   5    0.20    2.10
 -12  -4  -5   13.50    3.10
 -12  -4  -5   12.30    4.00
  12  -4   5   11.70    3.40
 -12   4  -5   11.70    3.90
 -14  -4  -5   50.99    6.40
 -14  -4  -5   73.09    6.80
  14  -4   5   42.50    7.10
 -14   4  -5   49.20    6.20
 -14   4  -5   48.10    6.50
 -19  -5   5   -5.10    3.00
 -19   5   5    3.00    3.10
 -19   5   5   -1.20    3.30
 -17  -5   5  171.78    9.40
 -17   5   5  182.78    9.30
 -17   5   5  188.08   10.10
 -15  -5   5  681.33   18.60
 -15  -5   5  661.83   19.70
  15  -5  -5  702.53   19.40
 -15   5   5  697.63   19.00
 -15   5   5  663.93   21.10
 -15   5   5  742.13   19.70
 -15   5   5  704.23   20.80
 -13  -5   5   29.40    3.90
  13  -5  -5   29.10    3.80
  13  -5  -5   31.50    3.10
 -13  -5   5   35.00    3.90
 -13   5   5   35.00    4.50
 -13   5   5   32.00    3.80
 -13   5   5   29.50    3.70
 -13   5   5   29.00    4.50
 -11  -5   5  241.48    8.90
  11  -5  -5  232.58    7.80
  11  -5  -5  228.08    8.50
 -11  -5   5  236.28    8.70
 -11   5   5  222.88    9.30
 -11   5   5  250.27    8.30
 -11   5   5  243.08    9.80
 -11   5   5  237.58    8.90
  -9  -5   5 2510.05   51.49
  -9  -5   5 2463.55   53.79
  -9  -5   5 2525.55   54.19
   9  -5  -5 2489.05   53.89
  -9   5   5 2583.24   52.69
  -9   5   5 2570.34   54.49
  -9   5   5 2515.05   54.89
  -9   5   5 2519.55   54.89
  -7  -5   5  178.08    5.60
  -7  -5   5  177.58    6.40
  -7  -5   5  179.88    4.40
  -7  -5   5  172.48    6.80
   7  -5  -5  185.58    6.80
  -7   5   5  179.18    7.20
  -7   5   5  183.78    5.40
  -7   5   5  173.28    7.00
  -7   5   5  189.28    7.10
  -5  -5   5  257.07    6.50
  -5  -5   5  245.98    7.20
  -5  -5   5  244.08    8.30
   5  -5  -5  219.88    7.60
  -5  -5   5  255.17    7.40
  -5   5   5  242.08    5.90
  -5   5   5  246.38    7.70
  -5   5   5  234.48    8.10
  -5   5   5  242.28    8.40
  -3  -5   5 5467.45  107.29
  -3  -5   5 5451.05  107.39
  -3  -5   5 5469.35  108.29
   3  -5  -5 5309.17  108.29
   3  -5  -5 5166.28  106.59
  -3   5   5 5021.20  108.89
  -3   5   5 5412.86  107.09
  -3   5   5 5282.77  108.19
   1  -5  -5  157.08    5.80
   1  -5  -5  159.18    3.90
  -1  -5   5  163.38    5.80
  -1  -5   5  166.18    5.30
  -1  -5   5  151.58    6.00
   1  -5  -5  165.38    4.40
   1   5  -5  164.68    5.80
  -1   5   5  161.28    5.60
  -1   5   5  157.58    6.50
  -1  -5  -5   16.40    2.20
   1  -5   5   16.00    2.40
  -1  -5  -5   17.40    1.10
   1  -5   5   11.50    2.10
  -1  -5  -5   14.10    1.60
  -1   5  -5   12.70    2.00
   1   5   5   10.10    2.10
   1   5   5   11.50    1.40
  -1   5  -5   14.30    1.30
   3  -5   5 3639.74   76.69
  -3  -5  -5 3563.74   75.49
  -3  -5  -5 3681.03   73.99
  -3  -5  -5 3653.33   75.09
   3   5   5 3626.34   76.09
  -3   5  -5 3740.33   75.89
  -3   5  -5 3636.94   75.99
  -5  -5  -5    3.60    1.40
   5  -5   5    2.40    1.80
  -5  -5  -5    1.90    1.50
  -5  -5  -5    2.80    1.70
   5   5   5    0.40    1.40
  -5   5  -5    4.60    1.60
  -5   5  -5    3.40    1.80
  -7  -5  -5    2.20    1.40
  -7  -5  -5    1.90    1.90
   7  -5   5   -0.30    1.70
  -7  -5  -5   -0.10    1.40
  -7   5  -5    1.60    2.20
   7   5   5    1.80    1.30
  -7   5  -5    0.80    1.60
   9  -5   5 1235.18   30.50
  -9  -5  -5 1182.08   28.40
  -9  -5  -5 1205.88   30.10
  -9  -5  -5 1178.08   28.40
  -9   5  -5 1098.19   29.80
   9   5   5 1219.28   29.70
  -9   5  -5 1231.68   28.20
  -9   5  -5 1190.88   29.40
  11  -5   5   21.70    4.00
 -11  -5  -5   28.00    4.00
 -11  -5  -5   23.00    4.20
 -11   5  -5   16.40    4.20
  11   5   5   21.50    3.60
 -11   5  -5   23.50    4.70
  13  -5   5    1.00    2.60
 -13  -5  -5   -0.80    2.70
 -13  -5  -5    3.80    3.20
 -13   5  -5    0.60    3.20
 -18  -6   5   36.70    5.20
 -18   6   5   35.00    5.90
 -18   6   5   30.40    4.80
  16  -6  -5   60.99    5.30
 -16  -6   5   59.79    6.20
 -16   6   5   69.39    9.80
 -16   6   5   56.09    6.20
 -16   6   5   59.19    5.90
 -14  -6   5  129.29    6.40
 -14  -6   5  136.49    7.50
  14  -6  -5  149.99    7.10
 -14   6   5  132.09    8.10
 -14   6   5  139.29    7.20
 -14   6   5  130.59    8.30
 -14   6   5  130.89    7.10
  12  -6  -5   23.90    3.30
 -12  -6   5   13.50    2.80
  12  -6  -5   16.20    2.50
 -12  -6   5   15.60    3.00
 -12   6   5   14.90    3.50
 -12   6   5   19.90    3.20
 -12   6   5   18.30    3.70
 -12   6   5   12.50    2.60
  10  -6  -5  110.49    5.50
 -10  -6   5   97.59    5.30
  10  -6  -5  100.59    4.90
 -10  -6   5   93.69    5.40
 -10   6   5  102.09    6.20
 -10   6   5  104.19    5.70
 -10   6   5  102.89    4.90
 -10   6   5   88.09    5.80
  -8  -6   5   68.89    4.40
  -8  -6   5   71.49    4.30
   8  -6  -5   61.69    4.10
  -8  -6   5   71.89    3.00
  -8   6   5   66.49    3.40
  -8   6   5   60.49    4.60
  -8   6   5   69.69    4.60
  -8   6   5   67.49    4.70
  -6  -6   5    0.60    1.00
  -6  -6   5    1.70    0.70
  -6  -6   5    1.90    1.30
   6  -6  -5    1.40    1.40
  -6  -6   5    4.20    1.90
  -6   6   5    2.50    1.60
  -6   6   5    2.40    1.60
  -6   6   5    2.50    1.60
  -6   6   5    1.00    0.90
   4  -6  -5   64.69    3.00
  -4  -6   5   62.79    3.30
  -4  -6   5   60.09    3.40
  -4  -6   5   61.29    2.90
   4  -6  -5   69.59    3.90
  -4   6   5   61.29    4.20
  -4   6   5   72.39    4.20
  -4   6   5   64.09    3.50
  -2  -6   5   15.00    2.00
  -2  -6   5   11.70    1.60
  -2  -6   5   14.30    2.20
   2  -6  -5   14.40    1.20
   2  -6  -5   14.40    2.10
  -2   6   5   13.40    2.50
   2   6  -5   11.40    1.80
  -2   6   5   18.10    2.30
  -2   6   5   17.30    1.60
   0  -6   5   17.10    2.60
   0  -6  -5   18.10    1.60
   0  -6  -5   16.80    2.20
   0  -6   5   17.30    2.20
   0   6   5   22.50    2.10
   0   6  -5   16.80    2.20
   0   6   5   22.90    3.00
  -2  -6  -5   19.00    2.10
  -2  -6  -5   14.40    2.20
   2  -6   5   16.50    2.60
  -2  -6  -5   17.20    1.40
   2   6   5   14.20    1.30
  -2   6  -5   13.80    2.30
  -2   6  -5   18.30    1.10
  -2   6  -5   14.80    2.40
   2   6   5   11.70    2.30
   4  -6   5  123.79    6.20
  -4  -6  -5  125.89    5.40
  -4  -6  -5  116.69    5.40
  -4  -6  -5  130.69    4.70
   4   6   5  122.39    5.70
  -4   6  -5  127.29    5.80
  -4   6  -5  116.89    5.90
  -6  -6  -5    1.70    1.50
   6  -6   5    2.90    2.00
  -6  -6  -5    1.60    1.60
  -6  -6  -5    1.40    1.30
  -6   6  -5   -0.30    1.50
   6   6   5    0.30    1.40
  -6   6  -5   -0.80    1.80
  -8  -6  -5   92.59    5.50
   8  -6   5  100.29    6.60
  -8  -6  -5   97.59    5.30
  -8  -6  -5   99.99    6.10
  -8   6  -5  103.79    6.10
   8   6   5   99.69    6.10
  -8   6  -5   94.49    6.50
  10  -6   5  122.09    7.60
 -10  -6  -5  131.39    7.60
 -10  -6  -5  116.99    6.50
 -10   6  -5  108.99    6.00
 -10   6  -5  123.89    7.90
  10   6   5  130.09    7.10
 -10   6  -5  118.19    7.40
  12  -6   5    5.80    3.00
 -12  -6  -5    5.90    2.90
 -12  -6  -5    8.60    3.70
 -12   6  -5    7.20    3.60
 -19  -7   5   11.90    3.90
 -19   7   5   12.80    4.60
 -19   7   5   10.20    3.90
 -17  -7   5   22.50    4.30
 -17   7   5   14.70    4.40
 -17   7   5   21.40    4.00
 -15  -7   5   29.90    4.40
  15  -7  -5   33.50    4.10
 -15   7   5   36.10    5.40
 -15   7   5   38.20    4.60
 -15   7   5   37.00    5.30
 -15   7   5   39.60    4.70
  13  -7  -5   73.99    5.20
  13  -7  -5   77.59    4.90
 -13  -7   5   76.39    5.90
 -13  -7   5   79.79    4.90
 -13   7   5   75.49    5.60
 -13   7   5   67.09    6.20
 -13   7   5   70.99    5.20
 -13   7   5   74.29    6.20
 -11  -7   5   25.50    3.30
 -11  -7   5   29.60    3.80
  11  -7  -5   33.60    3.50
  11  -7  -5   32.00    3.60
 -11   7   5   28.40    3.70
 -11   7   5   26.00    3.10
 -11   7   5   23.60    3.70
 -11   7   5   35.40    4.40
  -9  -7   5    5.10    2.00
  -9  -7   5    5.00    2.10
   9  -7  -5    8.60    2.00
   9  -7  -5    7.60    2.00
  -9   7   5    4.70    2.30
  -9   7   5    6.80    2.30
  -9   7   5    6.30    1.80
  -9   7   5    4.90    2.30
   7  -7  -5  103.39    5.00
  -7  -7   5  102.39    5.00
  -7  -7   5   90.69    5.00
  -7  -7   5  102.69    3.00
  -7  -7   5  104.89    4.00
  -7   7   5  101.99    5.30
  -7   7   5   99.09    5.50
  -7   7   5   91.19    5.40
  -5  -7   5   12.30    1.50
   5  -7  -5   10.00    2.00
  -5  -7   5   16.00    2.30
  -5  -7   5   10.90    1.70
  -5   7   5   14.40    2.80
  -5   7   5    7.90    1.80
  -5   7   5   10.90    2.30
  -3  -7   5    4.70    1.30
   3  -7  -5    4.10    1.40
  -3  -7   5    3.90    1.40
  -3  -7   5    3.70    1.30
   3  -7  -5    6.90    1.10
  -3   7   5    7.00    1.80
  -3   7   5    3.50    1.90
  -3   7   5    7.70    1.50
   1  -7  -5    6.90    1.80
  -1  -7   5    5.50    1.40
   1   7  -5    8.00    1.80
  -1   7   5    8.90    2.20
  -1   7   5    5.90    1.40
  -1  -7  -5   87.09    2.40
  -1  -7  -5   82.29    4.40
  -1  -7  -5   85.69    3.60
   1  -7   5   87.89    4.60
   1   7   5   81.19    4.90
  -1   7  -5   78.69    4.40
  -1   7  -5   89.19    3.00
   1   7   5   82.89    3.40
  -3  -7  -5    4.20    1.00
   3  -7   5    0.80    1.50
  -3  -7  -5    2.70    1.50
  -3  -7  -5    3.40    1.40
   3   7   5    1.90    1.50
  -3   7  -5    0.90    1.40
  -3   7  -5    2.70    1.70
  -5  -7  -5    7.20    2.10
  -5  -7  -5   14.90    2.50
  -5  -7  -5   14.70    2.00
   5  -7   5    6.90    2.10
  -5   7  -5    9.90    2.40
   5   7   5    9.90    2.10
  -5   7  -5   13.80    2.60
  -7  -7  -5  100.09    5.90
  -7  -7  -5  107.09    5.80
   7  -7   5  100.89    6.40
  -7  -7  -5  106.69    5.00
   7   7   5   94.09    5.80
  -7   7  -5   94.49    6.30
  -7   7  -5   99.89    6.00
  -9  -7  -5    3.60    2.40
  -9  -7  -5    7.70    2.30
   9  -7   5    4.20    2.60
  -9  -7  -5    6.50    2.50
   9   7   5    8.20    2.70
  -9   7  -5    1.80    2.50
  -9   7  -5    8.10    3.00
 -11  -7  -5   17.20    3.20
 -11  -7  -5   12.40    3.70
  11  -7   5   16.00    3.70
 -11   7  -5   17.80    4.20
 -11   7  -5   17.10    4.10
  13  -7   5   42.70    5.60
 -13   7  -5   48.00    6.70
 -18  -8   5  178.48    9.90
 -18   8   5  187.48    9.80
 -18   8   5  172.48   10.50
 -16  -8   5    4.60    3.00
 -16   8   5    5.80    3.20
 -16   8   5    7.70    3.10
 -16   8   5    8.40    3.90
 -14  -8   5  244.68    8.90
  14  -8  -5  256.67    9.50
 -14  -8   5  241.08   10.40
  14  -8  -5  244.48    9.30
 -14   8   5  246.28   10.40
 -14   8   5  241.48   11.20
 -14   8   5  237.38    9.70
 -14   8   5  261.67   11.60
  12  -8  -5 1111.89   27.10
 -12  -8   5 1127.29   27.00
 -12  -8   5 1129.99   28.20
  12  -8  -5 1146.79   27.20
 -12   8   5 1134.49   29.20
 -12   8   5 1114.99   29.00
 -12   8   5 1159.98   28.50
 -12   8   5 1107.29   26.60
 -10  -8   5   90.49    5.60
 -10  -8   5   91.49    5.10
  10  -8  -5   89.59    5.10
  10  -8  -5   91.39    5.10
 -10   8   5   87.39    5.80
 -10   8   5   99.29    6.20
 -10   8   5   89.69    6.10
   8  -8  -5  183.18    7.20
   8  -8  -5  176.48    7.00
  -8  -8   5  177.38    7.30
  -8   8   5  166.78    7.60
  -8   8   5  182.68    7.60
  -8   8   5  191.28    7.90
  -6  -8   5 3417.26   71.49
   6  -8  -5 3427.86   71.79
  -6  -8   5 3421.56   69.29
  -6   8   5 3396.76   72.89
  -6   8   5 3439.96   71.49
  -6   8   5 3466.65   72.29
  -4  -8   5  226.78    6.60
  -4  -8   5  221.68    7.20
   4  -8  -5  210.08    7.50
  -4   8   5  220.98    6.80
  -4   8   5  205.18    7.50
  -4   8   5  201.88    8.10
  -2  -8   5   51.39    3.30
  -2  -8   5   53.79    3.20
   2  -8  -5   53.99    2.30
  -2   8   5   48.00    4.00
  -2   8   5   53.59    3.40
  -2   8   5   56.09    2.60
   2   8  -5   54.39    3.60
   0  -8   5 4227.98   90.69
   0  -8  -5 4425.46   91.09
   0   8   5 4432.36   89.59
   0   8  -5 4542.35   91.09
   0   8   5 4414.66   91.79
  -2  -8  -5   58.99    2.20
   2  -8   5   48.10    3.80
  -2  -8  -5   55.69    3.90
   2   8   5   47.90    4.00
  -2   8  -5   58.79    4.10
   2   8   5   48.20    2.30
  -2   8  -5   55.09    4.10
  -4  -8  -5    0.40    1.40
  -4  -8  -5    1.30    1.40
   4  -8   5    1.90    1.70
  -4  -8  -5    0.80    1.00
  -4   8  -5    0.70    1.50
   4   8   5    0.70    1.60
  -4   8  -5    4.30    2.00
  -6  -8  -5 1886.41   41.90
  -6  -8  -5 1879.91   40.10
  -6  -8  -5 1828.22   41.90
   6  -8   5 1851.81   43.00
  -6   8  -5 1906.41   42.70
   6   8   5 1853.11   40.90
  -6   8  -5 1829.82   42.40
  -8  -8  -5    8.90    2.50
  -8  -8  -5   11.70    2.90
  -8  -8  -5   11.00    2.30
   8  -8   5    5.20    2.70
  -8   8  -5    3.80    2.80
  -8   8  -5    6.60    2.60
  10  -8   5    4.80    2.90
 -10  -8  -5    5.50    2.20
 -10  -8  -5    5.90    2.90
 -10  -8  -5    3.70    2.50
 -10   8  -5    0.00    2.60
 -10   8  -5    1.90    2.20
 -10   8  -5    8.70    3.20
  10   8   5    4.00    2.40
  12  -8   5  382.06   14.40
 -12   8  -5  359.46   14.80
 -17  -9   5  244.98   11.50
 -17   9   5  256.17   12.60
 -17   9   5  265.07   11.40
 -15  -9   5    7.00    3.10
 -15   9   5    7.40    4.70
 -15   9   5    6.90    3.10
 -15   9   5    6.80    2.90
 -15   9   5    3.60    3.30
  13  -9  -5    6.00    2.20
 -13  -9   5   14.50    3.40
  13  -9  -5    9.80    2.60
 -13   9   5    5.90    3.20
 -13   9   5   14.50    3.00
 -13   9   5   13.00    3.60
 -13   9   5    8.80    3.10
 -11  -9   5  413.36   13.30
  11  -9  -5  411.16   12.40
  11  -9  -5  389.86   12.40
 -11   9   5  390.36   13.50
 -11   9   5  416.66   13.90
 -11   9   5  403.06   13.90
  -9  -9   5    0.60    1.90
   9  -9  -5    1.20    1.70
   9  -9  -5    2.30    1.70
  -9   9   5    1.70    2.10
  -9   9   5    3.80    2.30
  -9   9   5    4.60    2.30
   7  -9  -5   28.90    3.20
  -7  -9   5   23.60    1.50
  -7  -9   5   29.80    3.20
   7  -9  -5   27.30    3.40
  -7   9   5   19.00    3.10
  -7   9   5   25.00    3.30
  -7   9   5   26.60    3.70
  -5  -9   5  423.56   10.20
   5  -9  -5  390.96   11.60
  -5  -9   5  388.56   11.30
  -5   9   5  400.76   12.70
  -5   9   5  401.56   11.90
  -5   9   5  399.66   11.10
   3  -9  -5   46.80    3.60
   3  -9  -5   39.60    2.30
  -3  -9   5   47.00    3.40
  -3  -9   5   52.29    3.10
  -3   9   5   48.80    2.90
  -3   9   5   50.59    3.70
  -3   9   5   41.20    4.00
  -1  -9   5  193.98    7.00
  -1  -9   5  198.68    7.00
   1  -9  -5  189.08    7.30
  -1   9   5  193.98    7.90
  -1   9   5  200.18    5.10
   1   9  -5  201.48    7.40
  -1   9   5  201.38    6.70
  -1  -9  -5    2.90    0.60
   1  -9   5    2.70    1.50
  -1  -9  -5    2.30    1.40
   1   9   5    3.00    1.80
  -1   9  -5    3.50    1.60
   1   9   5    3.00    1.10
  -1   9  -5    1.10    1.70
  -3  -9  -5   13.10    2.50
  -3  -9  -5   13.10    1.50
   3  -9   5    8.30    2.20
  -3   9  -5    8.60    2.40
   3   9   5   13.50    2.50
  -3   9  -5   10.80    2.50
  -5  -9  -5  352.36    9.40
  -5  -9  -5  325.87   11.10
   5  -9   5  319.77   11.60
  -5   9  -5  329.67   11.40
   5   9   5  336.27   10.50
  -5   9  -5  329.77   11.50
  -7  -9  -5   45.50    4.70
   7  -9   5   39.60    4.90
  -7  -9  -5   35.20    3.30
  -7   9  -5   36.60    4.40
  -7   9  -5   32.40    4.10
  -9  -9  -5   11.10    3.00
   9  -9   5   10.20    3.10
  -9  -9  -5    8.50    2.50
  -9   9  -5   12.00    3.60
  -9   9  -5    5.30    2.80
  11  -9   5  298.67   12.60
 -11   9  -5  293.67   12.70
 -11   9  -5  302.37   11.50
  13  -9   5   36.70    5.50
 -13   9  -5   39.10    5.60
 -18 -10   5   20.70    4.60
 -18  10   5   26.00    4.80
 -18  10   5   22.70    5.40
 -16 -10   5    5.90    3.30
 -16  10   5    2.80    3.70
 -16  10   5    6.80    3.50
 -16  10   5    7.00    3.10
 -14 -10   5   15.80    3.70
  14 -10  -5   13.70    3.40
  14 -10  -5   15.30    3.20
 -14  10   5   20.40    4.10
 -14  10   5   18.50    4.30
 -14  10   5   20.00    4.40
 -14  10   5   20.70    3.70
  12 -10  -5    7.70    2.40
  12 -10  -5    6.00    2.40
 -12 -10   5    6.70    2.80
 -12  10   5    3.30    2.80
 -12  10   5    9.20    3.30
 -12  10   5    7.20    3.00
  10 -10  -5   38.50    3.70
  10 -10  -5   45.60    4.50
 -10 -10   5   39.30    4.50
 -10  10   5   34.90    4.60
 -10  10   5   35.60    4.40
 -10  10   5   33.70    4.30
   8 -10  -5   -0.50    1.40
  -8 -10   5   -1.20    1.70
   8 -10  -5    4.70    2.00
  -8  10   5    2.40    2.20
  -8  10   5    2.30    2.00
  -8  10   5    0.20    2.00
  -6 -10   5   65.19    2.90
   6 -10  -5   62.39    4.20
  -6 -10   5   67.89    4.50
  -6  10   5   62.99    4.30
  -6  10   5   60.89    4.60
  -6  10   5   57.39    4.80
  -4 -10   5   71.29    3.60
  -4 -10   5   71.69    4.20
   4 -10  -5   67.19    4.40
  -4  10   5   71.79    4.50
  -4  10   5   69.69    3.80
  -4  10   5   74.69    5.20
  -2 -10   5   44.60    3.20
   2 -10  -5   36.80    3.40
  -2 -10   5   39.70    3.40
  -2  10   5   38.70    3.20
   2  10  -5   41.90    4.00
  -2  10   5   40.20    2.50
  -2  10   5   42.40    4.10
   0 -10   5  118.59    5.50
   0  10   5  107.49    4.60
   0  10   5  109.19    6.00
   0  10  -5  128.89    6.00
   2 -10   5    1.10    1.50
  -2 -10  -5    2.10    1.60
  -2 -10  -5    1.80    0.70
  -2  10  -5    0.60    1.60
  -2  10  -5    3.20    1.80
   2  10   5    3.40    1.90
  -4 -10  -5   23.80    3.30
  -4 -10  -5   24.10    2.10
   4 -10   5   27.30    3.70
  -4  10  -5   21.60    3.20
   4  10   5   24.00    3.20
  -4  10  -5   23.90    3.40
  -6 -10  -5   26.70    2.90
   6 -10   5   24.20    3.90
  -6 -10  -5   19.10    3.30
  -6  10  -5   25.80    3.80
  -6  10  -5   31.30    4.30
  -8 -10  -5    0.20    1.90
   8 -10   5   -0.50    2.40
  -8  10  -5   -1.50    2.30
  -8  10  -5    2.10    2.70
 -10 -10  -5   23.80    4.10
  10 -10   5   29.40    4.70
 -10  10  -5   30.70    4.50
 -10  10  -5   23.90    4.70
  12 -10   5   -1.30    2.90
 -12  10  -5   -0.60    2.90
 -17 -11   5   84.19    7.70
 -17  11   5  102.49    7.60
 -17  11   5   97.19    8.60
 -17  11   5   79.49    8.40
  15 -11  -5  143.89   10.20
 -15 -11   5  166.78    9.10
 -15  11   5  153.38    8.40
 -15  11   5  171.48    9.60
 -15  11   5  155.68    9.90
  13 -11  -5  155.98    7.00
  13 -11  -5  157.08    7.90
 -13 -11   5  159.78    8.50
 -13  11   5  151.78    9.00
 -13  11   5  149.79    7.70
 -13  11   5  147.19    9.00
 -13  11   5  136.99    8.80
  11 -11  -5   71.59    5.40
 -11 -11   5   71.29    5.90
  11 -11  -5   64.69    4.60
 -11  11   5   66.69    6.10
 -11  11   5   77.99    6.30
 -11  11   5   67.89    6.00
   9 -11  -5  821.82   20.80
  -9 -11   5  799.82   21.60
   9 -11  -5  838.02   21.70
  -9  11   5  813.02   22.60
  -9  11   5  830.02   22.00
  -9  11   5  796.82   22.10
   7 -11  -5  311.67   11.00
   7 -11  -5  327.47   10.50
  -7 -11   5  330.07    8.30
  -7 -11   5  307.07   10.70
  -7  11   5  351.16   10.90
  -7  11   5  314.47   11.20
  -7  11   5  317.17   11.70
   5 -11  -5    0.40    1.40
  -5 -11   5    3.00    1.20
  -5 -11   5    2.60    1.60
  -5  11   5    1.50    2.20
  -5  11   5    0.50    1.70
  -5  11   5    5.10    1.80
  -3 -11   5 1639.44   35.70
  -3 -11   5 1579.54   36.30
   3 -11  -5 1627.04   36.90
  -3  11   5 1620.74   36.40
  -3  11   5 1654.23   35.00
  -3  11   5 1648.64   38.00
  -1 -11   5  237.98    8.30
  -1 -11   5  242.18    8.30
   1 -11  -5  224.88    8.60
  -1  11   5  251.57    9.30
  -1  11   5  243.08    7.80
   1  11  -5  242.28    8.80
   1 -11   5   53.79    4.10
  -1  11  -5   51.59    4.50
   1  11   5   48.60    4.00
  -1  11  -5   50.29    4.20
   1  11   5   58.19    4.60
  -3 -11  -5 1285.37   30.80
   3 -11   5 1242.28   30.70
   3  11   5 1288.07   30.30
  -3  11  -5 1305.77   31.40
  -3  11  -5 1266.47   30.70
   5 -11   5   17.10    3.30
  -5 -11  -5   16.80    3.10
  -5  11  -5   14.50    3.20
   5  11   5   12.50    2.50
  -5  11  -5   19.40    3.60
   7 -11   5   85.29    6.40
  -7 -11  -5   80.99    6.00
  -7  11  -5   89.39    6.40
  -7  11  -5   80.19    6.30
   9 -11   5  384.36   14.50
  -9 -11  -5  398.16   14.00
  -9  11  -5  386.56   14.50
  -9  11  -5  383.96   14.40
  11 -11   5   13.10    3.80
 -11  11  -5   13.60    3.60
 -11  11  -5    4.20    3.60
 -16 -12   5   -1.10    3.10
 -16  12   5    1.90    3.10
 -16  12   5    2.70    3.40
 -16  12   5    3.10    3.70
 -14 -12   5  195.98    9.80
  14 -12  -5  193.68    9.40
 -14  12   5  187.88    9.20
 -14  12   5  181.58   10.70
 -14  12   5  195.08   10.50
  12 -12  -5   18.80    3.00
  12 -12  -5   18.50    3.50
 -12 -12   5   20.70    3.90
 -12  12   5   24.30    4.50
 -12  12   5   27.60    4.80
 -12  12   5   12.90    3.90
 -10 -12   5    8.90    2.80
  10 -12  -5    3.80    1.90
  10 -12  -5    5.40    2.50
 -10  12   5    3.90    2.70
 -10  12   5    2.50    2.90
 -10  12   5    2.80    2.70
   8 -12  -5  206.48    8.90
   8 -12  -5  204.78    8.10
  -8 -12   5  194.28    8.70
  -8  12   5  222.88    9.80
  -8  12   5  208.88    9.20
  -8  12   5  229.38    9.10
  -6 -12   5    8.90    2.40
  -6 -12   5    8.90    1.50
   6 -12  -5   10.80    2.40
  -6  12   5    6.30    2.40
  -6  12   5    8.60    2.90
  -6  12   5   12.10    2.60
  -4 -12   5   94.79    5.20
   4 -12  -5   83.89    5.10
  -4 -12   5   82.79    4.20
  -4  12   5   89.89    5.30
  -4  12   5   93.79    4.60
  -4  12   5   85.79    6.20
   2 -12  -5   61.39    4.40
  -2 -12   5   58.69    4.30
  -2 -12   5   54.29    3.80
  -2  12   5   60.49    4.00
   2  12  -5   56.09    4.40
  -2  12   5   58.09    3.10
  -2  12   5   61.29    5.10
   0 -12   5    8.50    2.10
   0 -12  -5    6.20    1.90
   0  12   5    7.30    1.70
   0  12  -5    6.10    2.30
   0  12   5    6.90    2.30
   2 -12   5  184.48    8.10
  -2 -12  -5  211.58    8.60
  -2  12  -5  194.18    8.60
   2  12   5  211.38    8.40
  -2  12  -5  191.98    8.30
  -4 -12  -5    4.10    2.30
   4 -12   5    3.20    2.10
  -4  12  -5    4.70    2.30
   4  12   5    6.30    2.20
  -4  12  -5    6.30    2.60
   6 -12   5    4.50    2.50
  -6 -12  -5    4.80    2.30
  -6  12  -5    2.80    2.30
  -6  12  -5    1.60    2.30
   8 -12   5  242.08   11.10
  -8 -12  -5  258.97   10.80
  -8  12  -5  243.98   11.10
  -8  12  -5  255.37   11.40
  10 -12   5   10.90    3.60
 -10 -12  -5   14.00    3.80
 -10  12  -5   22.00    4.20
 -10  12  -5   22.80    4.90
 -15 -13   5   16.10    4.20
  15 -13  -5   13.30    3.90
 -15  13   5   15.80    4.20
 -15  13   5   13.10    4.20
 -15  13   5   11.60    4.60
  13 -13  -5   12.80    3.30
 -13 -13   5   16.50    3.90
 -13  13   5    6.40    3.70
 -13  13   5   14.80    4.30
 -13  13   5   12.60    4.20
  11 -13  -5   24.00    4.10
 -11 -13   5   25.00    4.10
  11 -13  -5   26.40    3.50
 -11  13   5   30.10    4.80
 -11  13   5   19.80    4.20
 -11  13   5   23.60    4.40
   9 -13  -5  125.99    6.40
   9 -13  -5  130.99    7.30
  -9 -13   5  129.79    7.40
  -9  13   5  126.39    7.40
  -9  13   5  114.99    7.30
  -9  13   5  126.39    7.90
   7 -13  -5    4.40    2.00
  -7 -13   5    2.20    2.20
   7 -13  -5    4.90    2.50
  -7  13   5    3.80    2.40
  -7  13   5    4.10    2.80
  -7  13   5    4.20    2.30
  -5 -13   5   11.40    1.90
   5 -13  -5   16.80    2.80
  -5 -13   5   17.80    3.10
  -5  13   5   20.50    3.00
  -5  13   5   12.10    2.80
  -5  13   5   14.60    3.30
   3 -13  -5  236.48    9.10
  -3 -13   5  261.37    8.50
  -3 -13   5  245.08    9.10
  -3  13   5  251.77    9.00
  -3  13   5  254.87   10.20
  -3  13   5  241.38    7.80
  -1 -13   5    5.70    2.10
  -1 -13   5    4.40    1.90
   1 -13  -5   22.80    3.50
   1  13  -5    7.70    2.50
  -1  13   5    5.70    1.80
  -1  13   5    3.10    2.30
   1 -13   5    8.90    2.40
  -1 -13  -5   13.00    2.90
   1  13   5   11.30    2.70
  -1  13  -5   11.50    2.80
  -1  13  -5   11.70    2.70
  -3 -13  -5  155.38    7.90
   3 -13   5  151.08    7.50
   3  13   5  153.88    7.30
  -3  13  -5  144.69    7.80
  -3  13  -5  159.88    7.80
  -5 -13  -5    5.30    2.30
   5 -13   5    1.00    2.00
  -5  13  -5    3.80    2.50
  -5  13  -5    6.50    2.80
  -7 -13  -5    7.50    3.00
   7 -13   5    9.60    3.50
  -7  13  -5   10.30    3.30
  -7  13  -5    7.40    3.30
   9 -13   5   58.79    6.70
  -9 -13  -5   43.20    5.50
  -9  13  -5   48.40    6.00
  -9  13  -5   54.59    6.00
  11 -13   5   11.90    4.10
 -11  13  -5   12.90    4.00
 -11  13  -5   10.20    3.70
 -16 -14   5   69.99    7.00
 -16  14   5   56.99    7.50
 -16  14   5   74.89    8.00
 -14 -14   5   21.10    4.30
  14 -14  -5   32.80    5.00
 -14  14   5   21.50    5.00
 -14  14   5   26.50    5.40
  12 -14  -5  115.79    7.70
 -12 -14   5  131.39    8.00
 -12  14   5  136.09    9.00
 -12  14   5  149.59    9.50
 -12  14   5  143.39    9.20
  10 -14  -5  158.98    7.40
 -10 -14   5  161.08    8.60
  10 -14  -5  160.18    8.60
 -10  14   5  175.18    9.10
 -10  14   5  165.88    9.10
 -10  14   5  153.48    9.40
   8 -14  -5    6.80    2.60
   8 -14  -5    8.00    2.30
  -8 -14   5    4.50    2.50
  -8  14   5    4.60    2.80
  -8  14   5    7.90    2.90
  -8  14   5    8.20    3.30
   6 -14  -5  404.96   12.70
  -6 -14   5  397.76   13.00
  -6 -14   5  379.56   10.70
  -6  14   5  396.26   12.50
  -6  14   5  387.86   13.40
  -6  14   5  402.36   14.20
   4 -14  -5  205.98    8.50
  -4 -14   5  215.58    7.50
  -4 -14   5  199.98    8.40
  -4  14   5  207.28    7.60
  -4  14   5  211.78    8.60
  -4  14   5  201.38    9.60
  -2 -14   5   25.10    3.40
   2 -14  -5   20.50    3.10
  -2 -14   5   23.30    3.00
   2  14  -5   20.40    3.40
  -2  14   5   30.00    3.50
  -2  14   5   22.40    3.70
   0 -14  -5  519.25   15.70
   0 -14   5  516.15   15.00
   0  14   5  523.05   15.80
   0  14  -5  483.85   15.90
   0  14  -5  492.45   15.40
  -2 -14  -5   54.59    5.10
   2 -14   5   64.49    5.10
  -2  14  -5   52.79    5.20
   2  14   5   48.00    4.60
  -2  14  -5   65.39    5.30
   4 -14   5   72.99    5.80
  -4 -14  -5   79.19    6.00
  -4  14  -5   71.29    6.00
  -4  14  -5   67.19    5.80
   6 -14   5  262.97   11.40
  -6 -14  -5  268.97   11.30
  -6  14  -5  277.47   12.00
  -6  14  -5  274.07   11.30
   8 -14   5   -0.80    2.50
  -8 -14  -5    1.40    2.60
  -8  14  -5   -3.70    3.00
 -10 -14  -5   48.20    5.80
  10 -14   5   38.20    5.80
 -10  14  -5   41.40    5.80
 -10  14  -5   44.60    6.30
 -15 -15   5   65.59    6.80
 -15  15   5   62.79    7.40
 -15  15   5   57.09    7.70
  13 -15  -5    4.40    3.10
 -13 -15   5    4.70    3.10
 -13  15   5    0.30    3.30
 -13  15   5    3.30    3.60
 -11 -15   5    7.80    3.10
  11 -15  -5    9.00    2.60
  11 -15  -5   12.30    3.40
 -11  15   5   13.00    4.10
 -11  15   5   11.70    3.90
 -11  15   5   14.90    4.20
   9 -15  -5  191.08    8.30
  -9 -15   5  193.68    9.30
   9 -15  -5  178.78    9.30
  -9  15   5  183.08   10.10
  -9  15   5  207.38   10.10
  -9  15   5  198.68    9.50
   7 -15  -5    1.00    2.20
   7 -15  -5    2.90    2.10
  -7 -15   5    2.10    2.20
  -7  15   5    1.60    2.40
  -7  15   5    2.60    3.00
  -7  15   5    6.20    2.80
   5 -15  -5    5.50    2.30
  -5 -15   5    6.70    1.80
  -5 -15   5    6.60    2.60
  -5  15   5    6.00    2.90
  -5  15   5    5.40    2.50
  -5  15   5    5.70    2.20
  -3 -15   5  244.18    9.60
  -3 -15   5  258.07    9.00
   3 -15  -5  239.08    9.70
  -3  15   5  236.68    9.20
  -3  15   5  252.57   10.80
   3  15  -5  252.97   10.20
   1 -15  -5   11.70    2.80
  -1 -15   5    8.60    2.50
  -1 -15   5   14.30    2.90
   1  15  -5   14.90    3.30
  -1  15   5   13.80    2.50
   1  15  -5   10.80    2.80
  -1  15   5   13.90    3.50
   1 -15   5   12.00    3.00
  -1 -15  -5   19.10    3.30
  -1  15  -5   18.00    3.70
   1  15   5   15.50    3.30
  -1  15  -5   17.90    3.70
  -3 -15  -5  132.29    7.60
   3 -15   5  122.19    7.20
  -3  15  -5  133.59    7.80
  -3  15  -5  122.09    7.40
   3  15   5  110.89    6.50
  -5 -15  -5   41.10    5.10
   5 -15   5   53.39    5.80
  -5  15  -5   44.60    5.40
  -5  15  -5   50.39    5.70
  -7 -15  -5   37.60    5.20
   7 -15   5   35.50    5.10
  -7  15  -5   37.30    5.50
  -9 -15  -5   83.49    7.40
   9 -15   5   71.99    7.50
  -9  15  -5   87.39    7.40
  -9  15  -5   97.09    8.00
  14 -16  -5    5.30    3.30
 -14 -16   5    3.40    3.40
 -14  16   5    0.00    3.70
 -14  16   5   -2.20    3.40
  12 -16  -5   52.49    5.90
 -12 -16   5   65.09    6.50
 -12  16   5   51.89    6.70
 -12  16   5   49.99    6.60
 -10 -16   5   27.50    4.50
  10 -16  -5   25.80    4.60
  10 -16  -5   33.60    4.20
 -10  16   5   24.60    4.70
 -10  16   5   22.90    4.50
 -10  16   5   30.10    5.40
  -8 -16   5   16.50    3.60
   8 -16  -5   18.20    4.00
   8 -16  -5   15.40    3.00
  -8  16   5   18.20    4.50
  -8  16   5   18.60    4.00
  -8  16   5   17.80    4.00
   6 -16  -5  159.28    7.80
  -6 -16   5  183.38    8.50
  -6  16   5  169.58    8.70
  -6  16   5  162.58    9.20
  -6  16   5  156.48    8.20
  -4 -16   5   41.10    3.80
   4 -16  -5   29.60    4.00
  -4 -16   5   38.70    4.70
  -4  16   5   39.10    5.30
  -4  16   5   44.00    4.90
   2 -16  -5   43.00    4.80
  -2 -16   5   39.40    4.50
  -2 -16   5   40.30    4.30
  -2  16   5   49.20    4.40
   2  16  -5   51.09    5.50
  -2  16   5   40.20    4.90
   0 -16   5  107.49    6.50
   0 -16  -5  113.29    6.90
   0  16  -5  120.19    7.20
   0  16   5  118.19    7.20
   0  16  -5  110.09    7.30
  -2 -16  -5    4.10    2.40
   2 -16   5    2.50    2.10
  -2  16  -5   -0.10    2.10
  -2  16  -5    1.00    2.30
   2  16   5    1.30    2.10
  -4 -16  -5   47.10    5.30
   4 -16   5   43.10    5.30
  -4  16  -5   46.50    5.30
  -4  16  -5   48.20    5.90
  -6 -16  -5   63.69    6.80
   6 -16   5   69.19    6.40
  -6  16  -5   79.39    6.80
  -8 -16  -5    0.60    2.80
   8 -16   5    2.70    3.10
  -8  16  -5   -1.90    3.30
 -13 -17   5   10.20    3.60
  13 -17  -5    3.30    3.20
 -13  17   5   11.30    4.70
 -13  17   5    0.80    3.50
 -11 -17   5   32.30    5.00
  11 -17  -5   37.60    5.30
 -11  17   5   49.00    6.70
 -11  17   5   33.70    6.00
   9 -17  -5  119.79    6.70
  -9 -17   5  109.29    7.50
   9 -17  -5  113.99    8.00
  -9  17   5  107.59    8.60
  -9  17   5  109.49    7.90
  -9  17   5  106.09    8.20
   7 -17  -5   10.00    2.90
  -7 -17   5   16.00    3.70
  -7  17   5    8.70    3.30
  -7  17   5   15.60    4.30
   5 -17  -5   18.70    3.40
  -5 -17   5   22.50    3.80
  -5 -17   5   21.10    3.00
  -5  17   5   19.10    4.60
  -5  17   5   21.90    4.00
  -3 -17   5  200.28    9.20
  -3 -17   5  207.08    8.60
   3 -17  -5  203.88    9.30
   3  17  -5  203.08    9.80
  -3  17   5  220.98   10.60
  -3  17   5  220.58    9.10
   1 -17  -5    2.20    2.10
  -1 -17   5    2.60    2.00
   1  17  -5    3.00    2.60
  -1  17   5    4.40    2.80
   1  17  -5   -0.40    2.40
   1 -17   5    5.30    2.60
  -1 -17  -5    1.20    2.20
  -1  17  -5    2.90    2.60
  -1  17  -5   -0.40    2.30
   1  17   5    7.90    2.90
  -3 -17  -5  159.48    8.90
   3 -17   5  173.18    9.00
  -3  17  -5  180.08    9.40
  -5 -17  -5    4.00    2.80
   5 -17   5    7.20    3.00
  -5  17  -5    0.60    2.90
   7 -17   5   -0.60    2.70
  -7 -17  -5    1.70    2.80
  -7  17  -5   -4.80    2.90
  12 -18  -5  157.58    9.70
 -12 -18   5  151.28    9.50
 -12  18   5  151.08   10.20
 -12  18   5  158.28   10.80
 -10 -18   5    0.80    2.80
  10 -18  -5    1.00    3.00
 -10  18   5    2.70    3.60
 -10  18   5    2.60    3.30
  -8 -18   5   20.10    4.10
   8 -18  -5   23.40    3.90
  -8  18   5   22.10    4.90
  -8  18   5   15.50    4.10
   6 -18  -5  333.57   12.50
  -6 -18   5  354.16   13.20
  -6  18   5  365.86   13.70
  -6  18   5  336.87   14.50
  -4 -18   5    1.30    1.80
   4 -18  -5    1.20    1.90
  -4 -18   5    3.10    2.30
  -4  18   5    2.30    2.30
  -4  18   5    0.40    3.10
   4  18  -5    0.60    2.70
  -2 -18   5   33.80    4.40
  -2 -18   5   40.40    4.70
   2 -18  -5   48.20    5.50
  -2  18   5   39.40    5.50
   2  18  -5   29.10    4.80
   2  18  -5   42.00    5.30
   0 -18   5  358.16   12.90
   0 -18  -5  355.36   13.60
   0  18  -5  353.06   14.40
   0  18  -5  388.66   13.90
   0  18   5  358.66   13.60
  -2 -18  -5    1.30    2.30
   2 -18   5    2.30    2.40
  -2  18  -5    7.60    3.40
   4 -18   5   33.10    4.90
  -4 -18  -5   34.70    5.30
  -4  18  -5   26.90    4.70
   6 -18   5  185.78   10.30
  -6 -18  -5  193.88   10.50
  -6  18  -5  203.78   10.50
 -11 -19   5   31.30    5.20
  11 -19  -5   27.70    5.30
 -11  19   5   23.30    5.30
 -11  19   5   27.70    5.70
  -9 -19   5   17.90    4.00
  -9  19   5   21.20    5.20
  -9  19   5   15.30    4.30
  -7 -19   5    7.80    3.30
   7 -19  -5    5.60    2.60
  -7  19   5    6.70    3.50
  -7  19   5    5.00    3.80
   5 -19  -5    5.60    3.00
  -5 -19   5   12.80    3.30
  -5  19   5    9.20    3.30
   5  19  -5    5.00    3.30
  -5  19   5    2.90    3.60
   3 -19  -5   16.40    3.60
  -3 -19   5   10.50    2.90
  -3 -19   5   20.30    4.00
  -3  19   5   22.90    4.80
  -3  19   5   15.60    4.10
   3  19  -5   15.90    4.00
   1 -19  -5    5.20    2.90
  -1 -19   5    3.30    2.40
  -1  19   5    3.70    3.00
   1  19  -5    3.10    3.00
  -1 -19  -5   11.80    3.30
   1 -19   5   10.80    3.20
   1  19   5   11.80    3.60
  -1  19  -5   12.20    3.70
   3 -19   5    8.60    2.90
  -3 -19  -5    8.80    3.20
  -3  19  -5    8.60    3.60
  -5 -19  -5   32.00    5.20
   5 -19   5   40.10    5.50
  -5  19  -5   37.10    5.70
 -10 -20   5    7.70    3.70
 -10  20   5    9.90    4.60
 -10  20   5    9.00    4.20
  -8 -20   5   46.40    5.90
  -8  20   5   47.60    7.00
  -8  20   5   47.30    6.30
  -6 -20   5   21.80    4.10
   6 -20  -5   21.00    4.00
  -6  20   5   19.90    4.40
  -6  20   5   24.30    5.40
  -4 -20   5   22.50    4.30
   4 -20  -5   21.10    4.00
  -4  20   5   18.10    3.90
   4  20  -5   16.60    4.20
  -4  20   5   28.10    5.10
  -2 -20   5   57.19    5.80
   2 -20  -5   52.29    5.90
  -2  20   5   51.69    6.40
   2  20  -5   68.09    7.00
   0 -20  -5   27.30    4.70
   0 -20   5   14.80    3.60
   0  20  -5   23.70    4.50
   0  20   5   27.00    4.80
  -2 -20  -5   26.10    4.40
   2 -20   5   20.90    4.20
  -2  20  -5   22.40    4.50
   4 -20   5   24.90    4.80
  -4 -20  -5   20.00    4.60
  -4  20  -5   20.70    4.70
  -9 -21   5  129.99    9.10
  -7 -21   5   25.30    4.60
  -7  21   5   23.30    5.50
  -7  21   5   20.10    4.70
   5 -21  -5   12.80    3.50
  -5 -21   5    5.80    3.30
  -5  21   5   11.20    4.30
   5  21  -5   17.40    4.30
  -5  21   5    8.60    3.60
   3 -21  -5  226.88   10.70
   3  21  -5  208.28   11.00
  -3  21   5  207.88   11.50
   1 -21  -5    7.30    3.20
  -1 -21   5    6.40    3.00
   1  21  -5    7.40    3.60
  -1  21   5    3.50    3.40
  -1 -21  -5    3.20    2.80
   1 -21   5    0.40    2.50
  -1  21  -5    2.70    3.10
   3 -21   5  196.68   10.60
  -3 -21  -5  197.28   10.80
  -3  21  -5  213.48   11.00
   6 -22  -5   13.00    4.10
  -6 -22   5   11.20    3.90
  -6  22   5   11.90    4.70
   6  22  -5   15.40    4.20
  -6  22   5    5.60    4.10
  -4 -22   5    3.50    3.30
   4 -22  -5    5.00    2.90
   4  22  -5    7.50    3.70
  -4  22   5    5.80    4.00
   2 -22  -5   11.00    3.60
  -2 -22   5    9.00    3.30
  -2  22   5    8.90    4.20
   2  22  -5   10.90    3.90
   0 -22  -5   14.50    3.90
   0 -22   5   19.60    4.20
   0  22  -5   21.10    4.80
 -18   0   6   40.20    5.10
 -18   0   6   45.70    5.60
 -16   0   6  424.56   14.90
 -16   0   6  422.86   16.10
 -16   0   6  423.76   14.30
 -14   0   6   36.70    4.30
 -14   0   6   30.40    4.30
 -14   0   6   28.30    4.60
 -12   0   6  231.48    9.60
 -12   0   6  241.28    8.60
 -12   0   6  225.28   10.00
 -12   0   6  229.18    7.80
 -10   0   6 1678.23   39.30
 -10   0   6 1696.63   36.90
 -10   0   6 1640.54   38.60
 -10   0   6 1719.63   37.20
  -8   0   6   43.50    4.10
  -8   0   6   47.20    4.10
  -8   0   6   48.90    3.00
  -8   0   6   45.00    3.50
  -6   0   6  554.14   14.50
  -6   0   6  525.35   14.80
  -6   0   6  540.85   12.50
  -4   0   6 2425.36   48.90
   4   0  -6 2400.06   50.89
  -4   0   6 2442.66   51.79
  -4   0   6 2348.97   51.69
   4   0  -6 2456.35   49.50
  -2   0   6    2.40    1.50
   2   0  -6    3.00    1.10
   2   0  -6    2.10    0.90
   2   0  -6    0.40    1.00
  -2   0   6    1.50    1.30
   0   0  -6  496.85   12.30
   0   0   6  471.65   13.70
   0   0  -6  494.75   12.20
  -2   0  -6 1591.94   34.50
  -2   0  -6 1649.44   34.20
   2   0   6 1609.24   36.80
  -2   0  -6 1632.74   35.40
  -4   0  -6   76.19    4.70
   4   0   6   68.19    5.10
  -4   0  -6   76.69    3.50
   4   0   6   75.69    4.80
  -4   0  -6   75.59    3.50
   6   0   6  302.67   11.20
   6   0   6  279.57   10.10
  -6   0  -6  303.97   10.50
  -6   0  -6  292.37    8.70
   8   0   6  493.35   15.80
  -8   0  -6  479.65   15.40
  10   0   6  154.78    8.40
 -10   0  -6  153.28    8.10
 -10   0  -6  162.68    9.00
  12   0   6   33.40    5.00
 -12   0  -6   39.80    5.60
 -12   0  -6   34.90    4.80
  19  -1  -6  200.68   11.30
 -19  -1   6  200.68   10.50
 -19   1   6  203.78   10.60
 -19   1   6  186.88   10.10
 -17  -1   6    1.50    2.90
 -17  -1   6    6.40    3.10
 -17   1   6    6.20    3.10
 -17   1   6    7.90    3.30
 -15  -1   6  405.96   13.40
 -15  -1   6  405.56   13.80
 -15  -1   6  381.16   14.70
 -15   1   6  371.76   12.90
 -15   1   6  385.36   13.90
 -15   1   6  375.06   14.70
 -13  -1   6  343.87   12.20
 -13  -1   6  343.07   11.40
 -13  -1   6  352.06   13.10
 -13   1   6  349.17   11.30
 -13   1   6  336.37   10.40
 -13   1   6  341.57   12.30
 -13   1   6  325.27   12.80
 -11  -1   6   31.60    3.40
 -11  -1   6   30.60    2.80
 -11  -1   6   36.00    4.20
 -11  -1   6   27.00    3.90
 -11   1   6   37.10    3.60
 -11   1   6   30.30    4.00
 -11   1   6   34.90    4.50
 -11   1   6   35.70    3.50
  -9  -1   6  765.12   18.40
  -9  -1   6  737.63   19.70
  -9  -1   6  759.72   18.10
  -9   1   6  756.42   17.90
  -9   1   6  752.22   18.80
  -9   1   6  741.33   19.80
  -9   1   6  752.62   20.00
  -7  -1   6  156.88    6.90
  -7  -1   6  164.28    6.20
  -7  -1   6  166.28    5.40
   7  -1  -6  160.18    6.50
  -7   1   6  163.78    6.60
  -7   1   6  163.98    6.90
  -7   1   6  164.98    5.10
  -7   1   6  151.48    6.90
  -5  -1   6  127.39    5.90
  -5  -1   6  141.19    5.80
  -5  -1   6  140.29    4.30
   5  -1  -6  141.89    5.70
  -5   1   6  137.59    3.90
  -5   1   6  144.09    6.20
  -5   1   6  139.99    6.20
  -3  -1   6  603.64   15.60
   3  -1  -6  594.14   15.00
   3  -1  -6  603.24   13.50
   3  -1  -6  573.44   14.50
  -3  -1   6  599.94   15.80
  -3  -1   6  626.44   13.40
  -3   1   6  569.14   15.80
  -3   1   6  600.54   12.80
   3   1  -6  625.14   14.90
  -3   1   6  610.64   15.60
   3   1  -6  619.84   14.00
   1  -1  -6   51.19    2.70
  -1  -1   6   49.30    3.30
   1  -1  -6   47.40    2.60
  -1  -1   6   52.69    3.90
   1  -1  -6   51.89    3.10
  -1   1   6   49.99    3.80
   1   1  -6   44.70    2.80
   1   1  -6   48.20    2.80
  -1   1   6   43.90    3.00
  -1  -1  -6   95.89    4.20
   1  -1   6   94.79    5.20
  -1  -1  -6  104.69    4.20
  -1  -1  -6   96.49    3.40
   1  -1   6   92.79    5.20
  -1   1  -6   99.99    4.00
  -1   1  -6   96.09    4.40
  -1   1  -6   99.49    3.90
   1   1   6  105.09    5.40
  -3  -1  -6   12.00    1.40
   3  -1   6    8.20    2.20
   3  -1   6    9.60    2.40
  -3  -1  -6    9.40    1.60
  -3  -1  -6    9.80    2.10
   3   1   6   10.90    2.40
  -3   1  -6    9.40    1.40
  -3   1  -6   10.30    2.10
  -3   1  -6    8.80    1.60
   5  -1   6  205.38    8.10
  -5  -1  -6  197.58    7.80
   5  -1   6  195.78    8.70
  -5  -1  -6  202.08    6.70
  -5  -1  -6  203.58    6.20
   5   1   6  204.68    8.10
  -5   1  -6  202.78    8.10
  -5   1  -6  204.08    6.70
   5   1   6  187.88    8.50
   7  -1   6   27.50    4.00
  -7  -1  -6   34.20    3.90
  -7  -1  -6   31.30    3.90
   7   1   6   30.50    4.10
  -7   1  -6   35.60    4.50
   7   1   6   33.20    3.90
  -7   1  -6   35.30    3.20
  -9  -1  -6   45.90    5.40
   9  -1   6   42.90    5.00
  -9  -1  -6   50.09    4.80
   9   1   6   45.30    5.20
  -9   1  -6   43.10    5.20
  11  -1   6  182.68    9.50
 -11  -1  -6  192.18    9.00
 -11  -1  -6  186.48    9.80
  11   1   6  174.68    9.20
 -11   1  -6  190.48    9.30
 -11   1  -6  200.58   10.30
 -13  -1  -6    8.60    3.30
 -13  -1  -6    3.60    3.50
  13  -1   6    2.50    2.80
 -13   1  -6    8.10    3.50
 -13   1  -6    7.00    3.40
  18  -2  -6   74.89    7.40
 -18  -2   6   72.99    6.70
 -18  -2   6   75.89    9.90
 -18   2   6   75.29    7.00
 -18   2   6   69.09    6.60
 -16  -2   6  297.47   11.70
 -16  -2   6  315.87   11.90
 -16   2   6  289.97   11.40
 -16   2   6  312.87   12.60
 -16   2   6  303.67   13.30
 -14  -2   6   21.80    3.60
 -14  -2   6   19.30    3.60
 -14  -2   6   18.90    4.00
 -14   2   6   24.80    4.10
 -14   2   6   19.20    2.80
 -14   2   6   19.10    3.30
 -14   2   6   24.40    4.20
 -12  -2   6  268.07   10.20
 -12  -2   6  249.58    7.70
 -12  -2   6  256.57    9.30
 -12   2   6  270.27    9.20
 -12   2   6  277.07    9.30
 -12   2   6  279.27   11.00
 -12   2   6  271.07   10.60
 -10  -2   6  326.37    9.80
 -10  -2   6  307.07   10.80
 -10  -2   6  312.27    9.10
 -10   2   6  311.97   11.20
 -10   2   6  295.37   10.90
 -10   2   6  328.17    9.40
 -10   2   6  326.47   10.20
  -8  -2   6  340.37    9.70
  -8  -2   6  343.07   11.00
   8  -2  -6  319.37   10.30
  -8  -2   6  328.47    9.40
  -8   2   6  341.67   10.50
  -8   2   6  343.77    9.00
  -8   2   6  303.37   10.70
  -8   2   6  342.17   11.00
   6  -2  -6  262.27    8.60
  -6  -2   6  268.07    8.50
  -6  -2   6  275.57    7.60
  -6  -2   6  261.17    9.20
  -6   2   6  279.87    9.20
  -6   2   6  278.47    6.90
  -6   2   6  290.97    9.10
  -6   2   6  274.17    9.40
   4  -2  -6   22.70    1.40
  -4  -2   6   21.40    2.60
  -4  -2   6   20.90    1.70
   4  -2  -6   25.00    2.80
  -4  -2   6   18.40    2.60
  -4   2   6   19.70    2.80
  -4   2   6   20.00    2.70
  -4   2   6   22.80    1.10
   2  -2  -6  657.13   15.30
  -2  -2   6  663.53   16.60
   2  -2  -6  665.13   14.60
  -2  -2   6  648.74   14.60
  -2  -2   6  647.14   17.00
   2  -2  -6  648.94   16.10
   2   2  -6  658.53   15.60
  -2   2   6  675.33   16.40
   2   2  -6  665.43   15.50
  -2   2   6  647.84   17.30
   0  -2  -6   68.89    3.20
   0  -2  -6   62.59    3.40
   0  -2  -6   63.19    2.60
   0  -2   6   59.39    4.10
   0  -2   6   57.89    4.20
   0   2  -6   60.79    3.40
   0   2   6   59.69    4.20
   0   2  -6   63.99    3.10
   0   2   6   65.49    3.30
  -2  -2  -6   85.49    2.80
   2  -2   6   75.69    4.90
  -2  -2  -6   83.79    3.90
  -2  -2  -6   80.19    4.10
   2  -2   6   82.09    5.00
  -2   2  -6   77.69    3.80
  -2   2  -6   79.39    3.30
  -2   2  -6   84.29    4.30
   2   2   6   81.39    4.90
   4  -2   6  361.76   11.80
  -4  -2  -6  374.76    8.90
  -4  -2  -6  374.76   10.30
  -4  -2  -6  370.26   11.00
   4  -2   6  366.46   12.20
  -4   2  -6  365.06    9.10
  -4   2  -6  366.46   11.30
  -4   2  -6  380.56   10.40
   4   2   6  360.36   11.50
  -6  -2  -6   18.20    3.10
  -6  -2  -6   12.00    2.40
   6  -2   6   13.50    3.00
  -6  -2  -6   14.80    2.20
   6   2   6   16.10    2.80
  -6   2  -6   14.20    3.10
  -6   2  -6    9.40    2.00
   6   2   6   15.30    3.30
  -8  -2  -6  100.19    6.40
   8  -2   6   95.89    6.50
  -8  -2  -6   83.79    5.40
   8   2   6  101.69    6.60
  -8   2  -6   88.29    6.30
  10  -2   6   71.49    6.20
 -10  -2  -6   65.89    6.10
 -10  -2  -6   68.79    5.50
 -10   2  -6   70.79    6.50
  10   2   6   64.49    5.80
  12  -2   6   34.10    4.90
 -12  -2  -6   45.10    5.30
 -12  -2  -6   37.50    5.40
  12   2   6   40.10    5.30
 -12   2  -6   36.50    5.50
 -12   2  -6   36.90    5.50
 -19  -3   6  183.18   10.00
 -19   3   6  192.68   10.30
 -19   3   6  199.78   10.60
 -17  -3   6    9.90    3.10
  17  -3  -6   10.40    3.90
 -17  -3   6   14.60    3.70
 -17   3   6   17.20    4.10
 -17   3   6   17.60    3.90
  15  -3  -6   18.30    3.90
 -15  -3   6   27.40    4.00
 -15  -3   6   23.00    3.80
 -15   3   6   29.70    3.90
 -15   3   6   32.00    4.70
 -15   3   6   29.10    4.60
 -13  -3   6  598.94   16.70
 -13  -3   6  577.44   17.00
  13  -3  -6  591.34   17.20
 -13   3   6  585.14   17.90
 -13   3   6  573.14   16.10
 -13   3   6  584.24   18.40
 -13   3   6  605.94   16.40
 -11  -3   6    2.50    1.90
  11  -3  -6    5.20    2.30
 -11  -3   6    1.80    2.00
 -11  -3   6    2.40    1.10
 -11   3   6   -1.20    2.00
 -11   3   6    4.30    1.70
 -11   3   6    4.10    2.40
 -11   3   6    5.40    2.10
   9  -3  -6  128.39    6.00
  -9  -3   6  117.19    4.80
  -9  -3   6  106.99    5.90
  -9  -3   6  119.99    3.30
  -9  -3   6  134.59    5.50
  -9   3   6  128.59    6.00
  -9   3   6  121.89    6.40
  -9   3   6  128.39    4.90
  -9   3   6  123.39    6.50
  -7  -3   6 1232.48   27.20
  -7  -3   6 1219.68   26.70
  -7  -3   6 1203.78   28.60
  -7  -3   6 1171.08   25.50
   7  -3  -6 1162.88   27.70
  -7   3   6 1253.27   25.70
  -7   3   6 1201.08   28.10
  -7   3   6 1222.38   28.40
  -7   3   6 1204.68   28.60
  -5  -3   6    7.90    2.20
   5  -3  -6    4.90    1.70
   5  -3  -6    5.40    0.70
  -5  -3   6    6.90    1.40
  -5  -3   6    7.20    1.40
  -5  -3   6    5.50    1.70
  -5   3   6    4.60    1.90
  -5   3   6    4.30    1.50
  -5   3   6    5.70    0.70
  -5   3   6    4.10    1.80
  -3  -3   6  242.18    6.60
  -3  -3   6  226.88    7.40
  -3  -3   6  227.28    8.00
   3  -3  -6  240.08    5.80
  -3  -3   6  228.58    8.10
   3  -3  -6  244.48    7.80
   3  -3  -6  237.98    6.90
  -3   3   6  244.48    8.10
  -3   3   6  241.98    8.70
   3   3  -6  239.58    7.10
   1  -3  -6  978.50   21.20
   1  -3  -6 1006.10   21.50
   1  -3  -6 1011.30   22.90
  -1  -3   6  985.40   24.00
  -1  -3   6  976.50   23.30
  -1   3   6  984.20   24.30
   1   3  -6  987.40   22.00
   1   3  -6 1036.30   22.70
  -1   3   6  998.30   22.80
  -1  -3  -6    1.90    1.10
  -1  -3  -6    1.90    1.20
   1  -3   6    0.80    1.50
   1  -3   6    2.50    1.70
  -1  -3  -6    1.30    0.80
  -1  -3  -6    3.20    0.60
   1   3   6    2.40    1.00
  -1   3  -6    3.00    1.00
  -1   3  -6    0.70    1.20
   1   3   6    1.00    1.50
  -3  -3  -6  133.79    4.60
   3  -3   6  125.39    6.30
   3  -3   6  124.99    6.40
  -3  -3  -6  133.39    5.30
  -3  -3  -6  131.99    5.60
  -3   3  -6  133.39    5.40
   3   3   6  137.29    6.40
  -3   3  -6  150.58    4.30
  -3   3  -6  124.99    5.80
  -5  -3  -6  435.66   12.10
   5  -3   6  429.76   13.90
  -5  -3  -6  440.76   11.60
  -5  -3  -6  434.16   12.80
  -5   3  -6  451.25   13.30
  -5   3  -6  426.86   12.20
   5   3   6  432.56   12.90
   7  -3   6   42.20    4.90
  -7  -3  -6   47.30    3.70
  -7  -3  -6   49.60    3.80
  -7  -3  -6   46.50    4.70
  -7   3  -6   44.70    3.90
  -7   3  -6   53.29    4.90
   7   3   6   58.09    5.00
   7   3   6   48.90    4.20
  -9  -3  -6   19.90    3.30
  -9  -3  -6   18.70    3.70
   9  -3   6   16.30    3.60
  -9   3  -6   18.60    3.90
   9   3   6   27.30    4.20
  11  -3   6   56.89    6.00
 -11  -3  -6   65.19    6.70
 -11  -3  -6   74.89    5.90
  11   3   6   67.79    6.00
 -11   3  -6   64.09    6.70
  13  -3   6  110.39    7.90
 -13  -3  -6  123.59    9.00
 -13   3  -6   87.29    7.80
 -13   3  -6  102.99    8.20
 -18  -4   6  286.47   12.40
  18  -4  -6  300.07   12.60
 -18   4   6  273.77   12.70
 -18   4   6  298.77   12.10
 -16  -4   6  176.78    8.50
 -16  -4   6  194.08    9.30
  16  -4  -6  198.08    9.40
 -16   4   6  179.98    8.70
 -16   4   6  171.18   10.10
 -16   4   6  170.68    9.50
 -14  -4   6   37.50    4.50
  14  -4  -6   36.40    4.70
 -14  -4   6   35.80    4.40
 -14   4   6   36.10    5.00
 -14   4   6   34.30    3.90
 -14   4   6   43.00    4.30
 -14   4   6   41.60    5.20
 -12  -4   6  610.14   16.80
 -12  -4   6  626.44   17.30
  12  -4  -6  606.84   17.10
 -12   4   6  605.34   18.00
 -12   4   6  610.14   16.90
 -12   4   6  614.54   16.10
 -12   4   6  600.34   18.30
  10  -4  -6  119.39    6.10
 -10  -4   6  133.89    4.80
 -10  -4   6  129.79    6.50
 -10  -4   6  132.79    6.00
 -10   4   6  126.49    6.80
 -10   4   6  130.59    6.30
 -10   4   6  132.89    5.30
 -10   4   6  123.19    6.80
  -8  -4   6   15.90    2.30
  -8  -4   6   17.50    2.90
  -8  -4   6   22.00    1.40
   8  -4  -6   29.10    3.40
  -8  -4   6   20.70    2.30
  -8   4   6   26.40    3.50
  -8   4   6   19.20    2.90
  -8   4   6   24.50    2.20
  -8   4   6   16.10    2.70
  -6  -4   6  665.53   15.80
  -6  -4   6  659.63   17.50
   6  -4  -6  668.43   17.00
  -6  -4   6  683.63   15.20
  -6  -4   6  664.63   16.40
  -6   4   6  666.33   17.60
  -6   4   6  668.33   16.80
  -6   4   6  640.94   17.30
  -6   4   6  659.13   14.30
   4  -4  -6    8.60    1.90
  -4  -4   6    4.20    1.30
  -4  -4   6    4.00    1.60
   4  -4  -6    5.10    1.30
  -4  -4   6    5.10    1.30
  -4  -4   6    7.80    1.90
  -4   4   6    5.60    2.10
  -4   4   6    5.60    1.50
  -4   4   6    5.40    1.90
   2  -4  -6    2.10    0.80
  -2  -4   6    1.80    1.50
  -2  -4   6    2.90    1.00
   2  -4  -6    1.90    0.70
   2  -4  -6    3.10    1.40
  -2  -4   6    2.00    1.30
  -2   4   6    4.50    1.90
   2   4  -6    3.20    1.30
  -2   4   6    2.90    1.50
   0  -4   6   90.79    5.10
   0  -4  -6   92.09    3.60
   0  -4  -6   98.39    4.60
   0  -4   6   97.89    5.00
   0   4   6   94.69    4.00
   0   4   6   93.49    5.30
   0   4  -6   98.89    4.50
   0   4  -6   93.19    3.60
  -2  -4  -6  186.48    6.30
  -2  -4  -6  177.68    6.50
   2  -4   6  172.38    7.50
  -2  -4  -6  188.68    5.20
   2  -4   6  165.98    7.30
  -2   4  -6  183.88    6.70
  -2   4  -6  183.78    5.10
  -2   4  -6  176.08    6.80
   2   4   6  199.08    7.80
  -4  -4  -6    1.50    1.00
  -4  -4  -6    0.50    1.20
   4  -4   6    0.60    1.80
  -4  -4  -6    2.90    1.60
  -4   4  -6    3.20    1.50
   4   4   6   -1.30    1.40
  -4   4  -6    2.50    1.80
  -6  -4  -6    3.50    1.60
  -6  -4  -6    1.70    1.80
   6  -4   6    2.90    2.00
  -6  -4  -6    1.10    1.20
  -6   4  -6   -0.40    1.40
  -6   4  -6    1.30    2.10
   6   4   6    3.10    1.80
  -8  -4  -6  237.08    8.50
  -8  -4  -6  218.98    9.60
   8  -4   6  235.68   10.40
   8   4   6  237.78    8.80
   8   4   6  240.28   10.10
  -8   4  -6  228.38    9.00
  -8   4  -6  220.98    9.90
  10  -4   6    0.50    2.40
 -10  -4  -6    3.20    2.20
 -10  -4  -6   -0.90    2.30
 -10   4  -6    0.60    2.80
  10   4   6    1.10    2.40
 -12  -4  -6   29.00    5.20
  12  -4   6   29.80    4.90
 -12   4  -6   29.30    5.30
 -19  -5   6   28.90    5.00
 -19   5   6   31.90    5.50
 -19   5   6   22.80    4.50
  17  -5  -6    4.60    2.90
 -17  -5   6    2.30    2.80
 -17   5   6    0.30    2.60
 -17   5   6    6.50    3.50
 -15  -5   6   83.39    6.30
 -15  -5   6   90.09    6.00
  15  -5  -6   82.19    6.20
 -15   5   6   81.49    5.90
 -15   5   6   68.99    5.40
 -15   5   6   96.59    7.20
 -15   5   6   76.99    7.00
  13  -5  -6   20.90    3.50
 -13  -5   6   20.10    3.30
 -13  -5   6   22.30    3.50
 -13   5   6   35.70    5.00
 -13   5   6   35.00    4.90
 -13   5   6   24.10    3.60
 -13   5   6   24.60    3.30
 -11  -5   6   54.39    4.60
  11  -5  -6   58.19    4.50
 -11  -5   6   51.79    4.40
 -11   5   6   59.89    3.90
 -11   5   6   53.79    5.00
 -11   5   6   62.79    5.40
 -11   5   6   53.09    4.70
   9  -5  -6  249.58    8.80
  -9  -5   6  256.17    8.60
  -9  -5   6  247.88    7.40
  -9  -5   6  260.27    9.30
  -9   5   6  244.58    7.40
  -9   5   6  255.97    9.40
  -9   5   6  239.48    9.50
  -9   5   6  254.37    9.30
  -7  -5   6    2.70    1.70
  -7  -5   6    2.90    1.40
  -7  -5   6    1.30    0.70
  -7  -5   6    1.70    1.30
   7  -5  -6    2.10    1.60
  -7   5   6    3.20    1.10
  -7   5   6    0.90    1.70
  -7   5   6    2.90    1.90
  -7   5   6    4.00    2.00
  -5  -5   6  366.86   11.40
  -5  -5   6  366.36    9.80
   5  -5  -6  361.86   10.80
  -5  -5   6  357.36   10.40
  -5  -5   6  361.56    9.50
  -5   5   6  357.36   11.50
  -5   5   6  380.96   11.20
  -5   5   6  372.66   10.30
  -3  -5   6  147.49    5.00
   3  -5  -6  130.69    4.30
  -3  -5   6  126.29    5.70
  -3  -5   6  132.29    5.20
   3  -5  -6  141.29    5.70
  -3   5   6  132.69    6.40
  -3   5   6  134.59    5.80
   3   5  -6  138.49    5.30
  -1  -5   6   40.10    3.20
   1  -5  -6   37.00    2.00
  -1  -5   6   42.70    3.60
   1  -5  -6   38.80    3.10
  -1   5   6   41.30    3.00
   1   5  -6   43.90    2.70
   1   5  -6   42.00    3.10
  -1   5   6   30.50    3.50
  -1  -5  -6  312.67    6.80
  -1  -5  -6  312.97    8.40
   1  -5   6  285.37   10.10
   1  -5   6  292.57    9.90
  -1  -5  -6  302.57    9.40
   1   5   6  317.47   10.40
   1   5   6  302.07    8.10
  -1   5  -6  302.87    7.70
  -1   5  -6  292.67    9.40
  -3  -5  -6   14.80    1.70
   3  -5   6   14.30    2.80
  -3  -5  -6   16.30    2.30
  -3  -5  -6   11.50    2.10
   3   5   6   13.80    2.70
  -3   5  -6   14.40    2.40
  -3   5  -6   15.40    2.80
  -5  -5  -6   91.69    4.10
   5  -5   6   79.49    5.60
  -5  -5  -6   80.09    4.90
  -5  -5  -6   85.89    4.80
  -5   5  -6   78.99    5.30
  -5   5  -6   82.49    4.90
   5   5   6   90.79    5.20
  -7  -5  -6   81.59    5.70
  -7  -5  -6   83.99    4.50
  -7  -5  -6   85.49    5.00
   7  -5   6   75.99    6.00
  -7   5  -6   69.39    5.90
   7   5   6   77.79    4.90
   7   5   6   88.79    6.10
  -7   5  -6   78.59    5.20
  -9  -5  -6    1.70    1.80
   9  -5   6    3.60    2.60
  -9  -5  -6    0.10    2.40
  -9   5  -6    2.10    2.60
   9   5   6    2.70    2.50
  -9   5  -6   -1.30    2.20
  11  -5   6   44.70    5.80
 -11  -5  -6   45.40    5.70
 -11   5  -6   47.00    6.00
  11   5   6   40.00    5.00
 -18  -6   6   19.80    4.30
 -18   6   6   13.70    3.60
 -18   6   6   13.60    4.50
 -16  -6   6  150.48    8.50
 -16  -6   6  138.89    7.30
  16  -6  -6  167.68    8.40
 -16   6   6  150.58    8.00
 -16   6   6  164.18    9.40
  14  -6  -6    6.00    2.60
 -14  -6   6    4.10    2.60
 -14  -6   6    4.80    2.40
 -14   6   6    4.30    2.60
 -14   6   6   -1.50    2.60
 -14   6   6    4.60    2.20
 -14   6   6    3.30    2.70
 -12  -6   6   49.99    4.90
 -12  -6   6   45.50    4.50
  12  -6  -6   45.30    4.30
 -12   6   6   40.50    3.80
 -12   6   6   31.50    4.40
 -12   6   6   42.00    4.60
 -12   6   6   36.40    4.70
 -10  -6   6  228.28    8.50
 -10  -6   6  214.48    6.30
 -10  -6   6  217.18    8.60
  10  -6  -6  237.48    8.70
 -10   6   6  216.88    9.20
 -10   6   6  223.08    9.00
 -10   6   6  211.38    9.20
 -10   6   6  227.08    7.20
   8  -6  -6   53.79    4.00
  -8  -6   6   47.00    3.70
  -8  -6   6   52.69    4.30
  -8  -6   6   54.09    1.90
  -8  -6   6   58.09    3.20
  -8   6   6   49.00    4.80
  -8   6   6   46.10    2.70
  -8   6   6   50.49    4.30
  -6  -6   6   53.39    3.50
   6  -6  -6   55.39    3.90
  -6  -6   6   59.79    2.80
  -6  -6   6   47.20    4.10
  -6  -6   6   58.79    3.50
  -6   6   6   51.79    4.30
  -6   6   6   55.89    3.80
  -6   6   6   49.70    2.10
  -6   6   6   47.90    4.20
   4  -6  -6  268.37    7.60
  -4  -6   6  281.47    8.10
  -4  -6   6  282.67    8.90
  -4  -6   6  290.57    8.20
   4  -6  -6  270.27    9.00
  -4   6   6  300.17    8.20
  -4   6   6  259.47    9.50
  -4   6   6  280.07    9.10
   2  -6  -6    7.70    0.90
  -2  -6   6    6.50    1.50
   2  -6  -6    9.10    2.00
  -2  -6   6   10.10    1.90
  -2  -6   6    6.20    1.90
  -2   6   6    5.40    1.70
  -2   6   6    5.10    1.90
   2   6  -6    6.80    1.70
   0  -6  -6    5.90    1.20
   0  -6   6    4.20    1.60
   0  -6   6    3.30    1.70
   0  -6  -6    3.30    1.60
   0   6  -6    4.60    1.50
   0   6   6    2.40    1.90
   0   6  -6    5.70    1.20
   0   6   6    3.30    1.30
  -2  -6  -6   81.19    4.60
  -2  -6  -6   82.89    2.80
  -2  -6  -6   85.39    4.10
   2  -6   6   89.09    5.10
  -2   6  -6   90.49    4.90
   2   6   6   90.79    5.40
  -2   6  -6   81.39    4.80
   4  -6   6   12.60    2.80
  -4  -6  -6   10.30    1.60
  -4  -6  -6   12.30    2.30
  -4  -6  -6    7.90    2.00
   4   6   6   11.00    2.50
  -4   6  -6   12.60    2.60
  -4   6  -6   10.40    2.30
  -6  -6  -6   12.00    2.70
   6  -6   6   12.80    3.30
  -6  -6  -6   11.50    2.00
  -6  -6  -6   10.10    2.30
  -6   6  -6   12.80    2.70
  -6   6  -6   30.90    4.10
   6   6   6    8.80    2.40
   8  -6   6    4.70    2.60
  -8  -6  -6    6.00    2.30
  -8  -6  -6    4.60    2.50
  -8  -6  -6   13.10    2.40
   8   6   6    6.90    2.80
  -8   6  -6    5.60    3.00
  -8   6  -6    7.30    2.50
  10  -6   6   13.70    3.60
 -10  -6  -6   18.40    4.00
 -10   6  -6   11.90    3.70
  10   6   6   18.50    3.70
  12  -6   6    0.40    2.70
 -12  -6  -6    1.90    3.30
 -12   6  -6    2.70    3.40
 -19  -7   6  132.09    8.90
 -19   7   6  146.39    8.80
 -19   7   6  150.38   10.30
 -17  -7   6    4.40    3.20
 -17   7   6    8.70    3.10
 -17   7   6    6.70    3.60
 -15  -7   6  147.99    8.20
 -15  -7   6  141.99    7.30
  15  -7  -6  152.68    7.90
 -15   7   6  142.19    7.90
 -15   7   6  155.58    7.60
 -15   7   6  148.29    9.00
 -15   7   6  142.19    8.90
 -13  -7   6  244.48   10.00
 -13  -7   6  257.77    9.70
  13  -7  -6  266.77   10.00
 -13   7   6  244.38   10.20
 -13   7   6  244.68   10.90
 -13   7   6  243.78    9.00
 -13   7   6  226.78   10.70
 -11  -7   6   21.90    3.40
  11  -7  -6   19.90    3.20
 -11  -7   6   19.00    3.10
 -11   7   6   27.90    4.40
 -11   7   6   24.90    2.90
 -11   7   6   14.70    3.40
 -11   7   6   27.40    4.00
   9  -7  -6  215.08    8.20
  -9  -7   6  208.18    8.40
  -9  -7   6  214.68    8.20
  -9  -7   6  223.58    6.50
  -9   7   6  214.78    6.60
  -9   7   6  200.28    8.80
  -9   7   6  220.38    8.80
  -9   7   6  203.98    8.70
  -7  -7   6  183.48    7.50
  -7  -7   6  194.48    5.20
   7  -7  -6  168.98    7.10
  -7  -7   6  180.28    6.80
  -7  -7   6  197.58    6.40
  -7   7   6  167.58    5.00
  -7   7   6  167.78    7.60
  -7   7   6  179.58    7.80
  -7   7   6  168.58    7.10
   5  -7  -6   11.30    2.30
  -5  -7   6    5.90    1.70
  -5  -7   6    5.60    1.70
  -5  -7   6    6.60    1.40
  -5   7   6    5.60    2.00
  -5   7   6    9.00    1.90
  -5   7   6    4.30    2.00
   3  -7  -6   15.90    2.50
  -3  -7   6   14.80    2.00
  -3  -7   6   15.80    2.10
  -3  -7   6   19.10    2.60
   3  -7  -6   16.70    1.50
   3   7  -6   18.10    2.50
  -3   7   6   16.50    3.00
  -3   7   6   13.80    2.30
  -3   7   6   18.70    1.90
   1  -7  -6   45.20    3.60
  -1  -7   6   39.70    3.70
  -1  -7   6   45.40    3.10
  -1  -7   6   48.50    3.60
  -1   7   6   33.30    3.70
   1   7  -6   51.09    3.70
  -1   7   6   36.30    3.00
  -1  -7  -6    1.00    1.00
  -1  -7  -6    1.60    1.30
   1  -7   6    0.70    1.50
  -1   7  -6    3.50    1.70
  -1   7  -6    1.30    0.80
   1   7   6   -0.10    1.80
   1   7   6    1.10    0.90
  -1   7  -6    1.00    1.40
  -3  -7  -6    9.50    1.90
  -3  -7  -6    9.20    1.60
   3  -7   6   10.10    2.50
  -3  -7  -6   10.20    2.10
  -3   7  -6    8.20    2.20
   3   7   6    8.90    2.30
  -3   7  -6    9.30    2.30
   5  -7   6   32.30    4.40
  -5  -7  -6   32.30    2.90
  -5  -7  -6   31.80    3.70
  -5  -7  -6   38.30    3.90
   5   7   6   41.20    4.10
  -5   7  -6   27.20    3.90
  -5   7  -6   31.40    3.80
  -7  -7  -6    1.10    2.10
   7  -7   6    3.20    2.50
  -7  -7  -6    1.60    1.80
  -7   7  -6    0.00    1.80
  -7   7  -6   -1.80    2.20
   9  -7   6   34.80    4.90
  -9  -7  -6   40.20    4.40
  -9  -7  -6   41.80    5.00
  -9   7  -6   38.10    4.80
  -9   7  -6   40.20    5.30
   9   7   6   42.00    5.10
 -11  -7  -6   50.39    6.10
  11  -7   6   41.00    5.50
 -11   7  -6   45.70    6.10
 -18  -8   6   16.50    4.10
 -18   8   6   17.40    4.80
 -18   8   6   21.40    4.40
  16  -8  -6   54.19    5.50
 -16  -8   6   60.29    6.40
 -16   8   6   61.69    7.20
 -16   8   6   56.69    5.90
 -16   8   6   50.29    5.30
  14  -8  -6    2.30    2.20
 -14  -8   6    0.20    2.40
 -14  -8   6    1.40    2.10
 -14   8   6    0.90    2.60
 -14   8   6   -0.40    2.90
 -14   8   6   -1.30    2.00
 -14   8   6    2.40    3.00
 -12  -8   6   69.79    5.70
 -12  -8   6   65.49    5.00
  12  -8  -6   63.59    5.00
 -12   8   6   65.29    6.00
 -12   8   6   68.69    5.60
 -12   8   6   60.19    4.40
 -12   8   6   61.49    6.00
  10  -8  -6  133.99    6.60
 -10  -8   6  149.49    7.00
 -10  -8   6  149.19    6.90
 -10   8   6  131.69    7.20
 -10   8   6  140.19    5.50
 -10   8   6  131.79    7.40
 -10   8   6  140.09    7.40
  -8  -8   6    2.80    1.90
   8  -8  -6    4.20    2.00
  -8   8   6    6.90    2.60
  -8   8   6    6.70    2.70
  -8   8   6    7.10    1.40
  -8   8   6    6.40    2.20
   6  -8  -6  185.38    7.40
  -6  -8   6  190.88    6.70
  -6  -8   6  193.28    7.20
  -6  -8   6  193.68    5.90
  -6   8   6  195.88    8.30
  -6   8   6  196.38    7.20
  -6   8   6  202.38    8.00
  -4  -8   6  249.68    7.60
  -4  -8   6  245.28    8.00
  -4  -8   6  250.77    8.40
   4  -8  -6  256.07    8.70
  -4   8   6  247.28    8.60
  -4   8   6  225.98    9.10
  -4   8   6  248.48    7.50
   2  -8  -6   26.40    3.10
  -2  -8   6   22.30    2.50
  -2  -8   6   21.40    2.60
   2   8  -6   24.00    3.00
  -2   8   6   28.70    3.10
  -2   8   6   25.10    3.50
   0  -8   6  122.99    5.80
   0  -8  -6  129.69    6.00
   0   8   6  127.19    6.60
   0   8  -6  123.99    5.90
   0   8   6  129.89    5.00
   0   8  -6  122.79    4.30
  -2  -8  -6  152.08    5.60
  -2  -8  -6  146.69    6.60
   2  -8   6  138.79    6.70
   2   8   6  151.98    7.10
  -2   8  -6  141.99    6.60
  -2   8  -6  148.89    6.80
   4  -8   6    2.20    1.90
  -4  -8  -6    6.30    1.90
  -4  -8  -6    1.70    1.60
  -4   8  -6    1.20    2.00
   4   8   6   10.10    2.60
  -4   8  -6    2.20    1.90
   6  -8   6   71.29    5.80
  -6  -8  -6   70.09    5.00
  -6  -8  -6   71.39    5.10
  -6   8  -6   74.99    5.70
   6   8   6   64.99    4.60
  -6   8  -6   66.89    5.20
  -8  -8  -6   50.79    4.70
  -8  -8  -6   41.90    4.90
   8  -8   6   40.60    5.30
  -8   8  -6   45.10    5.20
  -8   8  -6   37.30    4.90
  10  -8   6   -1.00    2.70
 -10  -8  -6    1.40    2.80
 -10   8  -6   -4.50    2.70
  10   8   6   -1.40    2.40
 -10   8  -6   -2.70    2.70
  12  -8   6   19.90    4.30
 -12   8  -6   30.30    5.30
 -17  -9   6    1.00    3.00
 -17   9   6    5.00    2.70
 -17   9   6   -0.30    3.50
  15  -9  -6   78.89    5.90
 -15  -9   6   98.09    7.20
 -15   9   6   72.39    6.60
 -15   9   6   83.59    6.00
 -15   9   6   77.19    7.70
 -13  -9   6  123.49    7.40
  13  -9  -6  134.39    7.00
 -13   9   6  124.49    7.80
 -13   9   6  131.89    8.30
 -13   9   6  135.89    8.40
 -13   9   6  120.19    6.30
 -11  -9   6    4.90    2.40
  11  -9  -6    5.70    2.30
 -11   9   6    3.50    2.70
 -11   9   6    4.40    2.80
 -11   9   6    6.90    2.10
 -11   9   6    8.30    3.00
   9  -9  -6  198.78    8.10
  -9  -9   6  191.08    8.10
  -9   9   6  198.38    6.40
  -9   9   6  193.58    8.30
  -9   9   6  200.28    8.90
  -9   9   6  182.38    8.50
  -7  -9   6   98.49    5.40
   7  -9  -6   95.39    5.30
  -7  -9   6   92.19    3.50
  -7   9   6   97.19    5.80
  -7   9   6   96.69    6.20
  -7   9   6  103.99    5.40
  -5  -9   6   35.10    2.60
   5  -9  -6   29.70    3.40
  -5  -9   6   33.80    3.30
  -5   9   6   35.80    3.20
  -5   9   6   35.90    4.10
  -5   9   6   33.70    3.80
  -3  -9   6  110.99    5.20
   3  -9  -6  105.89    5.60
  -3  -9   6  117.19    5.00
  -3   9   6  103.69    5.30
   3   9  -6  110.79    5.50
  -3   9   6  105.49    6.20
  -3   9   6  115.69    4.20
  -1  -9   6   21.80    2.60
   1  -9  -6   22.10    3.00
  -1  -9   6   21.90    2.90
  -1   9   6   11.80    2.70
   1   9  -6   20.90    2.90
  -1   9   6   23.90    2.70
   1  -9   6   35.80    3.70
  -1  -9  -6   46.30    3.90
   1   9   6   46.00    4.40
  -1   9  -6   44.20    4.00
  -1   9  -6   45.20    4.10
   3  -9   6   25.80    3.70
  -3  -9  -6   18.00    2.90
   3   9   6   20.30    3.20
  -3   9  -6   20.20    3.40
  -3   9  -6   27.10    3.80
  -5  -9  -6    1.70    2.00
   5  -9   6    3.20    2.00
   5   9   6    5.30    2.20
  -5   9  -6    7.00    2.60
  -5   9  -6    3.60    2.40
   7  -9   6   38.50    5.10
  -7  -9  -6   32.00    4.20
  -7   9  -6   39.60    5.10
  -7   9  -6   37.30    4.60
   9  -9   6    1.60    2.80
  -9  -9  -6    0.70    2.30
  -9   9  -6    1.10    3.10
  -9   9  -6   -1.90    2.60
   9   9   6    1.10    2.30
  11  -9   6   12.70    3.90
 -11   9  -6    9.80    3.90
 -18 -10   6    3.60    3.50
 -18  10   6   -1.20    3.40
 -16 -10   6  298.37   12.40
 -16  10   6  300.07   13.70
 -16  10   6  281.77   11.30
 -16  10   6  274.57   12.40
  14 -10  -6    9.20    2.90
 -14 -10   6    8.00    3.20
 -14  10   6   18.30    4.20
 -14  10   6   15.00    4.20
 -14  10   6   11.80    2.90
 -14  10   6   11.10    3.70
 -12 -10   6    0.70    2.40
  12 -10  -6    3.10    2.30
 -12  10   6    2.80    2.80
 -12  10   6    5.60    3.00
 -12  10   6    4.60    2.80
 -12  10   6    3.80    2.00
  10 -10  -6  573.14   16.20
 -10 -10   6  540.85   16.40
 -10  10   6  541.25   17.20
 -10  10   6  580.24   17.00
 -10  10   6  572.94   17.60
 -10  10   6  556.14   14.20
   8 -10  -6   14.60    2.80
  -8 -10   6   10.20    2.60
  -8  10   6    8.70    2.90
  -8  10   6    9.90    2.80
  -8  10   6   13.70    2.90
   6 -10  -6   25.90    3.20
  -6 -10   6   26.40    2.20
  -6 -10   6   21.20    2.90
  -6  10   6   19.50    3.20
  -6  10   6   29.00    3.30
  -6  10   6   19.90    3.40
   4 -10  -6  588.04   16.60
  -4 -10   6  617.54   16.20
  -4 -10   6  641.04   15.40
  -4  10   6  608.44   16.40
  -4  10   6  596.14   17.60
  -4  10   6  601.84   15.00
   2 -10  -6    8.00    2.10
  -2 -10   6   10.10    2.10
  -2 -10   6    8.10    2.00
  -2  10   6   10.60    2.80
  -2  10   6    9.60    2.10
   2  10  -6    4.90    1.90
   0 -10  -6   66.89    4.60
   0 -10   6   65.79    4.50
   0  10   6   60.99    5.00
   0  10   6   69.29    3.70
   0  10  -6   61.09    4.60
  -2 -10  -6  242.18    9.40
   2 -10   6  239.78    9.40
  -2  10  -6  249.97    9.70
  -2  10  -6  260.57    9.60
   2  10   6  237.48    9.40
  -4 -10  -6   23.00    3.50
   4 -10   6   24.50    3.70
  -4  10  -6   20.00    3.60
   4  10   6   23.10    3.40
  -4  10  -6   25.50    3.90
  -6 -10  -6   83.49    5.90
   6 -10   6   82.39    6.40
  -6  10  -6   78.99    6.20
  -6  10  -6   86.49    6.20
   8 -10   6   40.80    5.50
  -8 -10  -6   38.00    4.70
  -8  10  -6   31.10    4.60
  -8  10  -6   47.90    5.90
 -10 -10  -6   48.30    5.60
  10 -10   6   43.60    5.70
 -10  10  -6   57.29    5.90
 -10  10  -6   44.90    5.90
 -17 -11   6    3.10    3.30
 -17  11   6   -0.50    3.60
 -17  11   6    1.10    3.80
 -15 -11   6    2.90    3.10
 -15  11   6    8.60    4.00
 -15  11   6    2.00    3.50
 -13 -11   6  141.09    8.20
  13 -11  -6  140.79    7.30
 -13  11   6  151.88    9.00
 -13  11   6  156.48    9.10
 -13  11   6  137.19    8.90
 -11 -11   6    0.70    2.30
  11 -11  -6   -0.10    1.90
 -11  11   6    2.60    2.80
 -11  11   6   -0.30    2.40
 -11  11   6    0.30    2.70
   9 -11  -6    5.10    2.20
  -9 -11   6    2.00    2.30
  -9  11   6    2.00    2.60
  -9  11   6    0.80    2.10
  -9  11   6    2.20    2.60
  -7 -11   6  203.28    8.20
   7 -11  -6  221.88    8.50
  -7 -11   6  197.48    6.40
  -7  11   6  215.88    9.50
  -7  11   6  201.78    9.00
  -7  11   6  211.08    8.10
  -5 -11   6    3.70    1.30
   5 -11  -6    1.70    1.70
  -5 -11   6   -0.40    1.60
  -5  11   6    1.40    1.50
  -5  11   6    3.00    2.50
  -5  11   6   -1.40    1.80
  -3 -11   6   35.10    3.20
   3 -11  -6   33.40    3.70
  -3 -11   6   34.10    3.70
  -3  11   6   37.50    4.50
   3  11  -6   27.70    3.40
  -3  11   6   38.30    3.70
  -1 -11   6  112.49    5.70
  -1 -11   6  117.59    5.80
  -1  11   6  123.39    6.80
   1  11  -6  117.09    6.10
  -1  11   6  116.39    5.20
   1 -11   6    0.80    1.50
  -1 -11  -6    1.00    1.60
  -1  11  -6    0.60    1.80
  -1  11  -6    0.00    1.70
   1  11   6    2.00    2.00
   3 -11   6   91.39    6.00
  -3 -11  -6   87.99    5.80
  -3  11  -6   79.69    5.80
   3  11   6   93.99    5.80
  -3  11  -6   95.79    6.30
   5 -11   6    4.90    2.40
  -5 -11  -6    4.30    2.30
  -5  11  -6    7.40    2.80
  -5  11  -6    6.10    2.60
  -7 -11  -6    0.80    2.20
   7 -11   6   -1.50    2.30
  -7  11  -6    3.60    2.90
  -7  11  -6    4.00    2.60
   9 -11   6  103.79    7.90
  -9 -11  -6  102.99    7.10
  -9  11  -6  110.49    8.10
  11 -11   6    3.80    3.50
 -11  11  -6    3.70    3.50
 -16 -12   6  119.49    8.50
 -16  12   6  138.89   10.10
 -16  12   6  143.79    9.70
 -14 -12   6   36.70    5.00
 -14  12   6   36.30    5.70
 -14  12   6   28.30    5.10
  12 -12  -6   90.39    5.80
 -12 -12   6  103.39    7.00
 -12  12   6   97.79    7.50
 -12  12   6   96.89    7.20
 -12  12   6   79.19    7.30
  10 -12  -6  178.08    7.90
 -10 -12   6  165.98    8.50
 -10  12   6  171.58    9.20
 -10  12   6  166.08    8.50
 -10  12   6  177.38    9.40
   8 -12  -6  265.57    9.90
  -8 -12   6  269.17   10.30
  -8  12   6  269.17   10.90
  -8  12   6  275.57   11.50
  -8  12   6  281.47   10.20
  -6 -12   6  102.49    4.40
   6 -12  -6  107.49    6.00
  -6 -12   6   97.79    5.90
  -6  12   6  112.99    5.70
  -6  12   6  112.99    7.20
  -6  12   6  110.89    6.60
   4 -12  -6   18.20    3.10
  -4 -12   6   13.90    2.50
  -4 -12   6   16.20    2.40
  -4  12   6   14.20    2.70
  -4  12   6   13.60    3.40
  -4  12   6   16.20    2.90
  -2 -12   6  425.96   12.80
  -2 -12   6  417.46   12.40
   2 -12  -6  412.56   13.20
   2  12  -6  411.26   13.10
  -2  12   6  433.96   14.20
  -2  12   6  422.46   12.40
   0 -12   6   41.10    3.90
   0 -12  -6   30.10    3.80
   0  12  -6   28.80    3.70
   0  12   6   43.50    4.70
   0  12  -6   41.70    4.80
   2 -12   6    0.80    1.90
  -2 -12  -6    5.00    2.20
  -2  12  -6    6.00    2.50
   2  12   6    5.00    2.30
  -2  12  -6    8.10    2.60
   4 -12   6  381.46   13.20
  -4 -12  -6  360.16   12.90
   4  12   6  369.06   12.20
  -4  12  -6  346.07   12.70
  -4  12  -6  354.06   13.20
   6 -12   6    2.80    2.40
  -6 -12  -6    1.30    2.20
  -6  12  -6    1.00    2.30
  -6  12  -6    2.80    2.70
   8 -12   6    8.60    3.30
  -8 -12  -6    8.00    3.10
  -8  12  -6    9.30    3.80
 -10 -12  -6  129.19    8.50
  10 -12   6  132.59    9.20
 -10  12  -6  124.29    9.00
 -10  12  -6  112.59    8.00
 -15 -13   6   31.40    5.00
 -15  13   6   39.20    6.20
 -15  13   6   37.20    6.40
 -13 -13   6  354.56   13.60
  13 -13  -6  344.07   12.10
 -13  13   6  359.56   14.80
 -13  13   6  366.16   14.80
 -13  13   6  345.37   15.50
 -11 -13   6   16.70    3.80
  11 -13  -6    8.70    2.60
 -11  13   6    7.00    3.30
 -11  13   6    7.10    3.80
 -11  13   6    6.50    3.60
  -9 -13   6  126.39    7.50
   9 -13  -6  140.39    7.10
  -9  13   6  132.19    8.10
  -9  13   6  135.99    7.50
  -9  13   6  131.59    8.30
   7 -13  -6  649.54   18.10
  -7 -13   6  638.74   18.20
  -7  13   6  626.04   19.70
  -7  13   6  666.83   19.00
  -7  13   6  629.14   17.60
   5 -13  -6    2.50    1.90
  -5 -13   6    4.40    2.20
  -5 -13   6    2.70    1.30
  -5  13   6    3.90    2.40
  -5  13   6    3.80    2.80
  -5  13   6    5.60    2.10
  -3 -13   6   96.79    5.20
   3 -13  -6  104.49    6.00
  -3 -13   6   90.09    5.50
  -3  13   6   97.29    5.50
  -3  13   6  112.19    7.00
   3  13  -6   91.89    6.00
   1 -13  -6  452.75   14.70
  -1 -13   6  535.65   14.60
  -1  13   6  458.15   15.20
   1  13  -6  471.55   14.70
  -1  13   6  461.15   13.20
  -1 -13  -6   15.50    3.30
   1 -13   6   12.10    2.70
   1  13   6   15.10    3.10
  -1  13  -6    8.20    2.60
  -1  13  -6   11.70    3.00
   3 -13   6   58.09    5.20
  -3 -13  -6   57.59    5.40
  -3  13  -6   62.29    5.70
  -3  13  -6   54.39    5.50
   3  13   6   59.69    5.00
   5 -13   6  281.47   11.70
  -5 -13  -6  276.07   11.40
  -5  13  -6  285.67   12.00
  -5  13  -6  275.97   11.60
  -7 -13  -6   81.89    6.50
   7 -13   6   68.79    6.60
  -7  13  -6   65.69    6.60
  -9 -13  -6   19.60    4.20
   9 -13   6   24.10    4.70
  -9  13  -6   16.90    4.10
  -9  13  -6    6.90    3.90
 -16 -14   6   74.49    7.20
 -16  14   6   63.59    7.90
 -16  14   6   67.69    8.00
 -14 -14   6   27.50    4.60
 -14  14   6   21.90    5.10
 -14  14   6   11.70    4.50
 -12 -14   6  117.39    8.00
  12 -14  -6  112.89    6.60
 -12  14   6  122.29    8.80
 -12  14   6  112.19    8.60
 -12  14   6   97.59    7.80
  10 -14  -6   41.60    4.60
 -10 -14   6   51.49    5.50
 -10  14   6   43.50    5.50
 -10  14   6   57.29    6.10
 -10  14   6   52.99    6.50
   8 -14  -6   28.20    3.90
  -8 -14   6   24.10    3.90
  -8  14   6   16.40    3.40
  -8  14   6   20.80    4.10
  -8  14   6   22.80    4.50
   6 -14  -6   62.79    5.10
  -6 -14   6   64.59    4.00
  -6 -14   6   68.19    5.50
  -6  14   6   59.19    5.50
  -6  14   6   65.09    6.20
  -4 -14   6   -0.20    1.50
   4 -14  -6   -0.40    1.60
  -4 -14   6    0.30    1.80
  -4  14   6   -2.40    1.70
  -4  14   6    0.00    2.40
   4  14  -6    0.40    2.10
  -2 -14   6   12.20    2.70
  -2 -14   6   11.20    2.60
   2 -14  -6   10.80    2.80
  -2  14   6   12.90    3.50
  -2  14   6   12.60    2.60
   2  14  -6   12.10    3.00
   0 -14   6    3.00    2.00
   0 -14  -6    1.00    2.10
   0  14  -6    3.10    2.30
   0  14  -6    5.50    2.50
   0  14   6    6.10    2.60
   2 -14   6   38.90    4.60
  -2 -14  -6   54.09    5.70
  -2  14  -6   63.49    6.30
  -2  14  -6   56.39    6.10
   2  14   6   49.00    5.20
  -4 -14  -6    8.30    3.00
   4 -14   6    6.60    2.90
  -4  14  -6    5.60    3.10
  -4  14  -6    5.60    2.80
  -6 -14  -6   29.00    4.50
   6 -14   6   25.30    4.50
  -6  14  -6   30.20    4.80
  -8 -14  -6   75.99    6.90
   8 -14   6   77.99    7.20
  -8  14  -6   79.09    7.40
 -15 -15   6   71.09    7.00
 -15  15   6   68.79    7.90
 -15  15   6   81.89    8.70
 -13 -15   6   60.19    6.50
 -13  15   6   73.49    8.00
 -13  15   6   57.19    7.10
 -11 -15   6  167.58    9.40
  11 -15  -6  179.88    8.30
 -11  15   6  176.28   10.40
 -11  15   6  190.58   10.70
 -11  15   6  173.58    9.60
   9 -15  -6  185.28    8.40
  -9 -15   6  174.18    9.00
  -9  15   6  178.98    9.60
  -9  15   6  170.88    8.80
  -9  15   6  170.48   10.20
   7 -15  -6   15.50    3.20
  -7 -15   6   21.80    3.70
  -7  15   6   16.00    3.70
  -7  15   6   15.50    4.10
  -5 -15   6  504.05   14.10
  -5 -15   6  493.65   15.60
   5 -15  -6  498.45   15.80
  -5  15   6  532.25   17.60
  -5  15   6  526.05   16.10
  -3 -15   6  156.18    7.80
   3 -15  -6  174.98    8.20
  -3 -15   6  161.08    7.20
   3  15  -6  150.28    8.00
  -3  15   6  154.78    7.40
  -3  15   6  152.58    8.90
  -1 -15   6   22.90    3.40
   1 -15  -6   24.60    4.10
   1  15  -6   25.40    4.00
   1  15  -6   19.40    3.70
  -1  15   6   28.70    4.60
  -1 -15  -6  447.46   15.30
   1 -15   6  451.65   14.80
   1  15   6  478.85   15.40
  -1  15  -6  459.65   15.90
  -1  15  -6  458.75   15.40
   3 -15   6   25.30    4.00
  -3 -15  -6   22.30    4.20
  -3  15  -6   19.50    3.80
   3  15   6   15.80    3.50
  -3  15  -6   20.90    4.10
  -5 -15  -6   46.90    5.60
   5 -15   6   64.09    6.10
  -5  15  -6   42.50    5.60
  -7 -15  -6  212.28   10.60
   7 -15   6  202.58   10.90
  -7  15  -6  191.48   10.50
 -14 -16   6    2.00    3.20
 -14  16   6    0.60    3.90
 -14  16   6   -0.70    3.70
 -12 -16   6   21.40    4.40
 -12  16   6   22.20    5.30
 -12  16   6   15.90    4.60
 -10 -16   6  136.49    8.40
  10 -16  -6  139.79    7.60
 -10  16   6  155.48   10.00
 -10  16   6  133.39    9.20
 -10  16   6  152.08    8.90
  -8 -16   6    6.70    3.00
   8 -16  -6   -0.70    2.00
  -8  16   6    5.70    3.30
  -8  16   6    1.40    3.10
   6 -16  -6   36.50    4.60
  -6 -16   6   27.40    4.10
  -6  16   6   33.30    5.00
  -6  16   6   28.40    4.40
  -4 -16   6  288.97    9.80
  -4 -16   6  274.17   10.70
   4 -16  -6  279.87   11.00
  -4  16   6  260.07   10.60
  -4  16   6  258.67   11.90
   4  16  -6  266.77   11.30
  -2 -16   6    3.00    2.30
  -2 -16   6    7.10    2.50
   2 -16  -6    3.70    2.30
   2  16  -6    2.30    2.50
  -2  16   6    3.00    2.80
   0 -16  -6   20.60    3.90
   0 -16   6   11.40    2.90
   0  16  -6   11.40    3.30
   0  16   6   15.30    3.50
   0  16  -6   14.40    3.50
   2 -16   6  260.97   11.00
  -2 -16  -6  262.37   11.40
  -2  16  -6  258.17   11.20
  -2  16  -6  248.08   11.70
   2  16   6  253.37   10.70
  -4 -16  -6    2.10    2.40
   4 -16   6    4.90    2.70
  -4  16  -6    0.40    2.70
  -6 -16  -6    1.30    2.60
   6 -16   6    1.90    2.90
  -6  16  -6   -1.90    2.90
   8 -16   6   87.69    8.60
  -8 -16  -6   90.19    7.70
  -8  16  -6   85.29    7.90
 -13 -17   6   32.10    4.90
 -13  17   6   28.30    6.00
 -13  17   6   33.80    6.30
 -11 -17   6   17.60    4.20
 -11  17   6    7.40    4.10
 -11  17   6   12.40    4.60
  -9 -17   6  179.68    9.50
   9 -17  -6  185.78    8.80
  -9  17   6  166.08   10.60
  -9  17   6  171.68   10.10
  -7 -17   6    0.70    2.60
   7 -17  -6    2.10    2.30
  -7  17   6   -2.90    2.40
  -7  17   6    2.10    3.10
  -5 -17   6   21.90    4.00
   5 -17  -6   23.30    3.90
  -5  17   6   18.60    4.50
   5  17  -6   14.10    3.90
  -5  17   6   16.90    3.80
   3 -17  -6   61.89    5.70
  -3 -17   6   73.19    5.30
  -3 -17   6   77.29    5.90
  -3  17   6   51.89    6.20
   3  17  -6   73.79    6.30
  -3  17   6   67.09    5.70
  -1 -17   6   50.59    5.20
   1 -17  -6   47.80    5.40
   1  17  -6   46.50    6.10
   1  17  -6   48.90    5.80
  -1  17   6   45.70    5.60
   1 -17   6   12.40    3.20
  -1 -17  -6   15.10    3.80
   1  17   6   15.60    3.70
  -1  17  -6   14.70    3.90
   3 -17   6    0.90    2.30
  -3 -17  -6    5.70    2.90
  -3  17  -6   -3.20    2.60
  -5 -17  -6  143.19    8.90
   5 -17   6  147.79    9.00
  -5  17  -6  121.89    8.60
  -7 -17  -6   13.50    4.20
   7 -17   6   13.90    4.10
  -7  17  -6   15.50    4.50
 -12 -18   6  188.08   10.50
 -12  18   6  195.08   11.80
 -12  18   6  196.78   12.30
  10 -18  -6   17.10    3.50
 -10 -18   6    9.20    3.60
 -10  18   6   17.00    4.70
 -10  18   6   13.20    4.90
   8 -18  -6  132.69    7.70
  -8 -18   6  118.59    8.20
  -8  18   6  123.39    8.70
  -8  18   6  128.69    9.60
   6 -18  -6  302.67   12.00
  -6 -18   6  305.27   12.40
  -6  18   6  306.27   13.90
  -6  18   6  292.57   12.40
  -4 -18   6   84.59    5.50
  -4 -18   6   90.39    6.80
   4 -18  -6   83.39    6.50
   4  18  -6   90.89    7.20
  -4  18   6   76.49    6.40
  -4  18   6   85.59    7.80
   2 -18  -6  261.27   11.40
  -2 -18   6  264.47   10.60
   2  18  -6  257.07   11.50
  -2  18   6  275.87   12.20
   0 -18   6  166.58    8.60
   0 -18  -6  178.88    9.50
   0  18   6  170.38    9.30
   0  18  -6  172.58    9.40
   2 -18   6  192.18    9.70
  -2 -18  -6  193.88   10.10
  -2  18  -6  184.18   10.10
  -4 -18  -6  139.59    8.90
   4 -18   6  133.59    8.50
  -4  18  -6  135.89    9.00
   6 -18   6   68.59    7.30
  -6 -18  -6   63.59    7.00
  -6  18  -6   62.39    7.10
 -11 -19   6    2.50    3.20
 -11  19   6    5.20    4.10
 -11  19   6    0.20    3.90
  -9 -19   6    2.30    3.20
   9 -19  -6    6.60    2.70
  -9  19   6    5.70    3.90
  -9  19   6    3.10    3.90
   7 -19  -6   38.90    5.20
  -7 -19   6   44.60    5.40
  -7  19   6   29.10    5.20
  -7  19   6   33.70    5.80
  -5 -19   6    3.50    2.90
   5 -19  -6    4.60    2.60
  -5  19   6    9.50    4.00
  -5  19   6    5.10    3.20
   5  19  -6    3.80    3.20
  -3 -19   6    6.00    3.10
  -3 -19   6    6.80    2.70
   3 -19  -6    6.70    2.90
  -3  19   6    0.40    3.20
   3  19  -6    0.20    2.80
  -1 -19   6  103.09    7.00
   1 -19  -6  106.69    7.70
  -1  19   6  108.39    8.00
   1  19  -6  112.89    8.00
  -1 -19  -6    1.50    2.40
   1 -19   6    3.20    2.50
  -1  19  -6    0.90    2.90
   3 -19   6    5.10    3.00
  -3 -19  -6   10.30    3.40
  -3  19  -6    2.10    3.40
  -5 -19  -6   52.69    6.30
   5 -19   6   45.00    5.90
  -5  19  -6   59.29    7.10
 -10 -20   6   46.20    5.80
   8 -20  -6    3.40    2.70
  -8 -20   6    2.30    3.00
  -8  20   6    3.60    3.70
  -8  20   6    2.30    3.70
   6 -20  -6   34.70    5.00
  -6 -20   6   26.40    4.60
   6  20  -6   27.90    5.00
  -6  20   6   31.20    5.50
  -6  20   6   23.90    5.40
   4 -20  -6    5.70    3.00
  -4 -20   6    5.10    3.10
  -4  20   6    3.80    3.80
   4  20  -6    6.40    3.50
  -2 -20   6    7.30    2.90
   2 -20  -6    6.20    3.00
  -2  20   6    4.50    3.60
   2  20  -6    9.90    3.80
   0 -20  -6    1.90    2.60
   0 -20   6   -2.30    2.20
   0  20  -6    4.50    3.40
   0  20   6    7.20    3.30
  -2 -20  -6    9.20    3.30
   2 -20   6   11.20    3.70
  -2  20  -6   10.80    3.90
  -7 -21   6  108.29    8.20
   7 -21  -6  117.99    7.80
  -7  21   6   99.09    8.80
  -7  21   6   82.39    9.20
   7  21  -6  103.39    8.80
   5 -21  -6   63.09    7.00
  -5 -21   6   54.89    6.50
   5  21  -6   54.79    6.80
  -5  21   6   51.29    7.00
   3 -21  -6  197.78   10.50
  -3  21   6  216.88   11.80
   3  21  -6  207.78   11.10
   1 -21  -6  152.78    9.40
  -1 -21   6  156.78    8.80
  -1  21   6  158.18   10.00
   1  21  -6  161.68   10.00
  -1 -21  -6   74.19    7.90
   1 -21   6   55.09    6.00
  -1  21  -6   71.69    7.80
 -18   0   7   -1.30    3.00
 -18   0   7    1.70    2.90
 -16   0   7    0.10    2.90
 -16   0   7    1.40    3.00
 -16   0   7   -0.20    2.30
 -14   0   7    0.90    2.50
 -14   0   7   -2.30    2.30
 -14   0   7    1.90    2.10
 -12   0   7    6.20    2.00
 -12   0   7    1.80    1.60
 -12   0   7   -0.90    2.20
 -12   0   7    0.10    2.20
 -10   0   7    1.70    2.30
 -10   0   7    3.60    1.90
 -10   0   7    1.60    1.40
  -8   0   7    0.90    1.10
  -8   0   7   -0.20    1.80
  -8   0   7    1.20    1.60
  -6   0   7    1.30    0.80
  -6   0   7    4.90    2.20
  -6   0   7    4.80    1.90
   6   0  -7   -0.10    1.50
  -4   0   7    0.60    1.30
   4   0  -7    1.90    1.30
   4   0  -7    1.10    0.90
  -4   0   7    1.50    0.70
  -4   0   7   -1.80    1.40
  -2   0   7    1.40    1.40
   2   0  -7    1.40    1.10
  -2   0   7   -1.00    1.40
   2   0  -7    2.50    1.20
   0   0  -7    1.00    1.20
   0   0  -7    1.30    1.10
   0   0   7    2.10    1.90
   2   0   7    0.70    1.90
   2   0   7   -1.00    1.70
  -2   0  -7    1.90    1.50
  -2   0  -7    1.20    1.10
  -2   0  -7    1.00    0.80
   4   0   7    3.60    2.10
  -4   0  -7    1.80    1.00
  -4   0  -7    2.10    1.80
  -4   0  -7    1.30    1.10
   4   0   7    1.00    2.00
   6   0   7    5.40    2.60
  -6   0  -7    0.80    2.10
   6   0   7    1.40    2.00
   8   0   7    1.30    2.50
  -8   0  -7   -0.60    2.40
  -8   0  -7   -4.00    2.30
  10   0   7    2.30    2.70
 -10   0  -7    0.80    2.60
 -10   0  -7    6.80    3.20
  12   0   7    2.20    3.00
 -12   0  -7    1.60    3.10
  19  -1  -7    3.30    4.40
 -19  -1   7    9.30    3.40
 -19  -1   7   16.10    4.00
 -19   1   7   13.20    3.90
 -19   1   7   19.40    4.30
 -17  -1   7   -1.00    2.80
 -17  -1   7    0.80    2.60
 -17   1   7    2.30    2.80
 -17   1   7    0.70    2.80
 -15  -1   7    5.40    2.50
 -15  -1   7    7.10    3.20
 -15   1   7    2.70    2.40
 -15   1   7    3.40    2.80
 -15   1   7    4.70    3.10
 -13  -1   7    1.20    2.30
 -13  -1   7    8.40    1.90
 -13  -1   7   -0.60    1.80
 -13   1   7    1.70    2.50
 -13   1   7    1.20    1.90
 -13   1   7    3.60    1.90
 -13   1   7    2.00    2.60
 -11  -1   7   64.79    5.30
 -11  -1   7   66.79    4.30
 -11  -1   7   66.09    4.10
 -11   1   7   68.09    4.70
 -11   1   7   61.69    5.50
 -11   1   7   62.39    5.30
 -11   1   7   63.49    4.10
  -9  -1   7   15.10    2.10
  -9  -1   7   20.10    2.70
  -9  -1   7   13.60    3.00
   9  -1  -7   15.40    2.90
  -9   1   7   14.30    3.10
  -9   1   7   14.30    3.00
  -9   1   7   18.90    2.10
  -9   1   7   15.30    2.70
  -7  -1   7   17.30    3.00
  -7  -1   7   18.20    1.90
   7  -1  -7   25.40    3.30
  -7  -1   7   26.80    3.20
  -7   1   7   23.10    3.50
  -7   1   7   22.00    1.80
  -7   1   7   28.10    3.60
  -5  -1   7  231.68    6.20
   5  -1  -7  214.98    7.70
  -5  -1   7  232.98    8.40
  -5  -1   7  221.58    8.60
   5  -1  -7  227.58    6.10
  -5   1   7  234.38    8.70
  -5   1   7  221.98    8.50
   5   1  -7  232.18    7.90
   5   1  -7  224.08    6.60
  -5   1   7  225.88    5.70
   3  -1  -7    2.80    1.40
  -3  -1   7    3.60    0.90
  -3  -1   7    2.40    1.70
   3  -1  -7    2.50    1.00
  -3  -1   7    5.90    1.90
   3   1  -7    1.80    1.10
  -3   1   7    2.30    1.70
  -3   1   7    1.40    1.60
   3   1  -7    1.50    1.20
   1  -1  -7  103.89    4.20
  -1  -1   7   92.29    5.60
   1  -1  -7  102.29    4.10
   1  -1  -7  106.29    4.80
   1   1  -7   99.19    4.40
  -1   1   7  113.79    5.00
  -1   1   7  101.49    5.80
   1   1  -7   94.99    4.30
  -1  -1  -7  544.45   12.50
  -1  -1  -7  534.35   13.70
   1  -1   7  497.45   15.30
  -1  -1  -7  551.64   13.80
   1  -1   7  528.55   15.60
  -1   1  -7  544.45   14.00
  -1   1  -7  532.85   13.20
   1   1   7  510.25   15.40
  -1   1  -7  531.15   13.30
  -3  -1  -7    5.60    1.10
   3  -1   7    4.10    2.10
  -3  -1  -7    7.50    1.70
   3  -1   7   11.90    3.00
  -3  -1  -7    6.70    2.00
   3   1   7    8.40    2.50
  -3   1  -7    6.70    2.20
  -3   1  -7   10.00    1.60
  -3   1  -7    8.20    1.60
   3   1   7    9.30    2.70
   5  -1   7  146.79    7.40
  -5  -1  -7  157.08    7.20
  -5  -1  -7  131.79    5.90
   5  -1   7  139.99    7.80
   5   1   7  154.68    7.40
   5   1   7  167.58    8.20
  -5   1  -7  158.58    7.30
  -5   1  -7  151.98    5.70
   7  -1   7  367.66   13.40
  -7  -1  -7  338.57   11.00
  -7  -1  -7  360.56   12.60
   7   1   7  341.27   13.00
   7   1   7  340.87   11.90
  -7   1  -7  320.67   12.20
  -9  -1  -7   14.10    3.10
   9  -1   7    9.60    3.20
  -9  -1  -7   12.80    3.50
  -9   1  -7    6.20    3.20
   9   1   7   12.10    3.60
  -9   1  -7    6.00    3.40
 -11  -1  -7  113.59    8.00
  11  -1   7   93.29    7.40
 -11   1  -7   79.09    6.90
  11   1   7   97.19    7.40
 -11   1  -7  107.29    8.10
 -18  -2   7   67.39    6.60
  18  -2  -7   54.69    6.60
 -18  -2   7   64.49    6.40
 -18   2   7   62.29    6.20
 -18   2   7   53.89    6.50
 -16  -2   7   38.00    5.00
 -16  -2   7   42.90    4.80
  16  -2  -7   37.20    5.30
 -16   2   7   32.00    4.20
 -16   2   7   31.50    5.20
 -16   2   7   41.70    5.50
 -14  -2   7    3.90    2.50
 -14  -2   7    1.90    2.30
  14  -2  -7    0.70    2.80
 -14   2   7    4.60    2.00
 -14   2   7    3.70    2.30
 -14   2   7    6.80    3.00
 -14   2   7    3.90    3.00
 -12  -2   7   77.09    4.90
 -12  -2   7   70.29    3.90
  12  -2  -7   67.89    5.60
 -12  -2   7   68.19    5.60
 -12   2   7   64.49    4.40
 -12   2   7   65.39    5.70
 -12   2   7   63.59    4.80
 -12   2   7   72.59    5.90
 -10  -2   7  375.46   12.50
 -10  -2   7  381.36   10.90
  10  -2  -7  358.06   12.00
 -10  -2   7  372.96   10.80
 -10   2   7  364.46   11.80
 -10   2   7  369.96   12.60
 -10   2   7  368.46   10.20
 -10   2   7  361.76   12.60
   8  -2  -7   82.19    5.00
  -8  -2   7   65.59    5.00
  -8  -2   7   74.09    3.70
  -8  -2   7   65.39    4.10
  -8   2   7   66.39    5.20
  -8   2   7   75.59    5.10
  -8   2   7   83.19    3.40
  -8   2   7   63.89    4.70
  -6  -2   7   25.30    3.40
  -6  -2   7   22.20    3.00
   6  -2  -7   23.30    1.60
  -6  -2   7   22.70    2.10
   6  -2  -7   21.30    2.90
  -6   2   7   21.40    1.50
  -6   2   7   21.30    3.30
  -6   2   7   24.50    3.40
  -4  -2   7  901.11   19.40
  -4  -2   7  898.31   22.10
   4  -2  -7  835.62   21.10
  -4  -2   7  885.21   22.00
   4  -2  -7  896.11   19.00
  -4   2   7  847.12   22.30
   4   2  -7  884.51   20.00
   4   2  -7  907.11   21.00
  -4   2   7  862.11   21.80
   2  -2  -7  172.88    6.50
   2  -2  -7  169.28    5.20
  -2  -2   7  156.68    7.20
   2  -2  -7  175.38    5.60
  -2   2   7  172.18    7.50
  -2   2   7  174.98    6.60
   2   2  -7  158.98    5.90
   2   2  -7  155.28    5.70
   0  -2   7   29.10    3.50
   0  -2  -7   24.30    1.80
   0  -2  -7   27.40    2.60
   0  -2  -7   28.30    2.80
   0  -2   7   26.70    3.60
   0   2  -7   30.40    2.50
   0   2   7   28.00    3.80
   0   2   7   25.00    2.60
   0   2  -7   25.10    2.80
  -2  -2  -7  895.31   18.70
  -2  -2  -7  855.71   20.70
   2  -2   7  848.12   22.80
   2  -2   7  850.81   22.70
  -2  -2  -7  899.21   20.90
  -2   2  -7  897.71   21.50
  -2   2  -7  884.31   20.50
   2   2   7  882.01   22.70
  -2   2  -7  866.41   19.80
  -4  -2  -7  175.98    7.20
   4  -2   7  172.78    8.00
   4  -2   7  154.48    8.10
  -4  -2  -7  169.28    6.40
   4   2   7  173.98    8.30
  -4   2  -7  160.98    7.40
   4   2   7  182.58    7.90
  -4   2  -7  172.58    6.30
  -6  -2  -7    3.00    1.80
   6  -2   7    9.30    3.00
  -6  -2  -7    8.20    2.60
  -6   2  -7    9.50    2.80
   6   2   7    8.20    2.50
   6   2   7    4.60    2.50
  -8  -2  -7  368.66   11.70
   8  -2   7  359.06   13.90
  -8  -2  -7  365.96   13.30
   8   2   7  361.86   13.70
  -8   2  -7  381.66   13.60
  10  -2   7   76.89    6.80
 -10  -2  -7   84.29    6.80
  10   2   7   73.99    6.50
 -10   2  -7   63.49    6.50
 -10   2  -7   65.09    6.60
  12  -2   7    8.20    3.50
 -12  -2  -7    7.40    3.70
 -12   2  -7    7.60    3.50
  12   2   7    2.40    3.10
 -12   2  -7   12.20    4.10
  19  -3  -7    8.40    3.70
 -19  -3   7   12.00    3.70
 -19   3   7    9.10    4.10
 -19   3   7   11.80    3.50
  17  -3  -7   73.19    7.10
 -17  -3   7   58.79    6.10
 -17  -3   7   55.89    5.80
 -17   3   7   62.39    7.10
 -17   3   7   60.89    5.70
 -15  -3   7    0.70    2.30
  15  -3  -7    1.00    2.70
 -15  -3   7    1.10    2.60
 -15   3   7   -0.30    2.20
 -15   3   7    1.30    2.90
 -15   3   7    0.40    2.70
 -13  -3   7   16.80    3.10
  13  -3  -7   19.20    3.60
 -13  -3   7   20.10    3.60
 -13   3   7   25.30    4.30
 -13   3   7   20.50    3.40
 -13   3   7   21.60    3.80
 -13   3   7   15.60    2.80
 -11  -3   7  104.49    5.60
 -11  -3   7  105.49    4.70
 -11  -3   7  106.59    6.40
  11  -3  -7  111.99    6.40
 -11   3   7  117.69    7.00
 -11   3   7  110.79    5.10
 -11   3   7  116.89    6.90
 -11   3   7  120.49    6.30
  -9  -3   7    5.00    1.00
  -9  -3   7    6.90    1.90
   9  -3  -7    3.00    1.80
  -9  -3   7    4.90    1.70
  -9  -3   7    5.50    2.40
  -9   3   7    6.30    2.30
  -9   3   7    7.30    1.50
  -9   3   7    0.80    2.20
  -9   3   7    4.80    2.30
  -7  -3   7    2.60    1.60
   7  -3  -7    4.10    0.80
  -7  -3   7    4.20    1.20
  -7  -3   7    3.30    2.10
  -7  -3   7    4.00    1.30
   7  -3  -7    3.10    1.80
  -7   3   7    5.90    2.40
  -7   3   7    5.20    2.20
  -7   3   7    5.90    1.00
  -7   3   7    1.70    1.70
   5  -3  -7   25.00    1.40
  -5  -3   7   21.90    3.10
  -5  -3   7   23.20    2.20
   5  -3  -7   18.90    2.60
  -5  -3   7   24.80    2.60
  -5  -3   7   23.90    3.00
  -5   3   7   23.60    3.40
  -5   3   7   25.00    3.40
  -3  -3   7   33.80    2.20
  -3  -3   7   38.20    3.20
  -3  -3   7   38.20    3.90
  -3  -3   7   31.90    3.50
   3  -3  -7   31.30    1.80
   3  -3  -7   29.30    3.10
   3  -3  -7   41.10    2.70
   3   3  -7   32.90    2.70
   3   3  -7   34.70    3.00
  -3   3   7   28.20    3.60
  -3   3   7   27.40    3.20
   1  -3  -7   46.20    2.70
   1  -3  -7   46.80    2.40
  -1  -3   7   50.79    3.90
  -1  -3   7   45.60    4.20
   1  -3  -7   46.30    3.50
  -1   3   7   47.80    3.30
  -1   3   7   45.90    4.20
   1   3  -7   51.49    3.40
   1   3  -7   51.39    3.10
  -1  -3  -7   11.70    2.00
  -1  -3  -7   19.80    1.60
  -1  -3  -7   13.70    2.00
   1  -3   7   11.70    2.70
   1  -3   7   17.40    3.10
  -1   3  -7   20.10    2.80
  -1   3  -7   18.00    2.40
   1   3   7   14.80    3.00
  -1   3  -7   19.80    2.10
  -3  -3  -7  123.19    4.50
   3  -3   7  121.29    6.80
  -3  -3  -7  121.49    5.40
   3  -3   7  127.39    6.80
  -3  -3  -7  125.09    5.70
  -3   3  -7  132.09    6.20
   3   3   7  119.19    6.50
  -3   3  -7  126.49    5.40
  -5  -3  -7   61.19    4.00
   5  -3   7   61.39    5.60
  -5  -3  -7   66.69    3.70
  -5  -3  -7   62.19    4.60
  -5   3  -7   65.89    5.20
  -5   3  -7   65.59    4.10
   5   3   7   61.29    6.10
   5   3   7   56.49    4.80
  -7  -3  -7   15.60    2.40
  -7  -3  -7   17.30    3.30
   7  -3   7   13.40    3.40
  -7   3  -7   18.20    3.60
   7   3   7   14.70    3.50
   7   3   7   14.80    3.10
   9  -3   7   36.60    5.10
  -9  -3  -7   36.20    5.00
   9   3   7   32.30    4.80
  -9   3  -7   28.10    4.60
  11  -3   7   35.90    5.40
 -11  -3  -7   27.60    4.80
 -11   3  -7   33.20    5.50
 -11   3  -7   31.50    5.20
  11   3   7   29.30    4.80
  18  -4  -7   11.90    3.60
 -18  -4   7    3.80    4.20
 -18  -4   7    5.90    3.20
 -18   4   7    5.30    3.80
 -18   4   7    8.20    3.40
 -16  -4   7   13.30    3.50
  16  -4  -7   14.60    3.70
 -16  -4   7    9.60    3.20
 -16   4   7   15.60    4.20
 -16   4   7   12.50    3.20
 -16   4   7   15.00    4.20
  14  -4  -7    2.10    2.50
 -14  -4   7    3.90    2.50
 -14  -4   7    0.70    2.40
 -14   4   7    3.60    2.40
 -14   4   7    3.60    3.10
 -14   4   7    4.60    2.20
 -14   4   7    2.50    2.60
 -12  -4   7    9.80    2.80
  12  -4  -7    6.90    2.60
 -12  -4   7   12.90    2.80
 -12   4   7    8.20    2.70
 -12   4   7    8.80    3.10
 -12   4   7    9.00    2.20
 -12   4   7    7.40    2.80
 -10  -4   7   11.40    2.80
  10  -4  -7    8.90    2.50
 -10  -4   7    9.20    1.80
 -10  -4   7    6.90    2.10
 -10   4   7   13.90    3.00
 -10   4   7   13.10    2.00
 -10   4   7   20.00    3.60
 -10   4   7    9.90    2.70
  -8  -4   7   10.10    1.40
   8  -4  -7   10.90    2.30
  -8  -4   7   10.30    2.80
  -8  -4   7   10.90    2.10
  -8  -4   7    8.00    1.80
  -8   4   7    8.60    2.60
  -8   4   7   10.90    2.50
  -8   4   7   12.80    1.50
  -8   4   7   12.90    2.70
  -6  -4   7   13.90    2.40
  -6  -4   7   13.70    2.70
  -6  -4   7   15.60    2.00
  -6  -4   7   20.60    2.20
   6  -4  -7   16.80    2.80
  -6   4   7   19.00    3.20
  -6   4   7   13.70    2.70
  -6   4   7   12.50    1.00
  -6   4   7   11.80    2.20
  -4  -4   7    2.00    1.10
   4  -4  -7    2.40    1.50
  -4  -4   7    3.70    1.60
  -4  -4   7    6.30    2.10
  -4  -4   7    2.00    1.60
   4  -4  -7    3.00    0.60
  -4   4   7    3.90    2.00
  -4   4   7    4.10    2.10
   4   4  -7    1.50    1.20
   2  -4  -7  196.48    5.60
   2  -4  -7  202.88    5.60
  -2  -4   7  200.98    8.10
  -2  -4   7  191.78    7.40
   2  -4  -7  217.58    7.60
  -2   4   7  208.18    8.60
   2   4  -7  203.48    6.70
   2   4  -7  212.08    7.10
  -2   4   7  206.08    7.40
   0  -4  -7   99.59    4.00
   0  -4   7   92.69    5.30
   0  -4   7   78.89    5.40
   0  -4  -7  100.69    5.00
   0   4   7   92.79    5.70
   0   4  -7   95.99    3.90
   0   4   7   94.59    4.30
   0   4  -7   87.39    4.70
   2  -4   7    9.50    2.70
  -2  -4  -7    9.80    2.00
  -2  -4  -7   15.40    1.80
  -2  -4  -7   12.70    2.10
   2  -4   7    8.30    2.40
   2   4   7   12.10    2.80
  -2   4  -7   12.90    2.50
  -2   4  -7   13.40    2.30
  -4  -4  -7  392.76   10.30
   4  -4   7  392.96   13.20
  -4  -4  -7  393.76   11.80
  -4  -4  -7  380.96   11.50
   4  -4   7  380.46   13.40
  -4   4  -7  395.96   12.50
  -4   4  -7  404.06   11.80
   4   4   7  386.86   12.70
  -6  -4  -7   86.99    5.70
   6  -4   7   87.79    6.60
  -6  -4  -7   94.49    5.10
  -6   4  -7  106.59    6.60
   6   4   7   95.09    5.80
   6   4   7   97.69    6.70
  -6   4  -7   98.09    5.40
  -8  -4  -7   69.39    5.90
   8  -4   7   73.29    6.60
  -8   4  -7   68.99    6.20
   8   4   7   74.79    6.50
 -10  -4  -7  196.68   10.10
  10  -4   7  197.28   10.40
  10   4   7  186.38    9.80
 -10   4  -7  192.18   10.30
 -19  -5   7   28.50    5.00
 -19   5   7   35.40    6.10
 -19   5   7   26.50    5.00
 -17  -5   7   11.70    3.70
  17  -5  -7   12.10    3.30
 -17  -5   7   10.40    3.20
 -17   5   7    8.70    3.00
 -17   5   7   11.90    4.10
 -15  -5   7  273.77   10.90
  15  -5  -7  285.67   11.20
 -15  -5   7  269.07   10.80
 -15   5   7  276.57   10.70
 -15   5   7  259.37   10.00
 -15   5   7  267.47   12.10
 -15   5   7  259.77   11.90
 -13  -5   7  565.14   16.20
 -13  -5   7  545.35   16.40
  13  -5  -7  541.75   16.40
 -13   5   7  555.84   17.80
 -13   5   7  541.75   17.60
 -13   5   7  549.15   15.00
 -13   5   7  541.35   16.40
 -11  -5   7    4.60    2.10
  11  -5  -7    4.30    2.10
 -11  -5   7    0.40    2.10
 -11  -5   7    3.10    1.20
 -11   5   7    2.90    2.40
 -11   5   7    4.00    2.50
 -11   5   7    5.20    2.60
 -11   5   7    3.50    1.70
  -9  -5   7  235.78    7.60
  -9  -5   7  235.28    8.20
  -9  -5   7  227.88    9.10
   9  -5  -7  215.18    8.70
  -9   5   7  228.58    9.50
  -9   5   7  223.78    9.20
  -9   5   7  229.38    6.70
  -9   5   7  236.38    9.10
  -7  -5   7 2047.00   42.10
  -7  -5   7 2021.40   43.80
  -7  -5   7 1972.70   45.30
   7  -5  -7 1938.41   44.40
  -7  -5   7 2039.40   43.20
  -7   5   7 1998.60   45.20
  -7   5   7 2024.00   45.50
  -7   5   7 2062.49   44.40
  -5  -5   7   37.90    4.20
   5  -5  -7   38.60    3.50
  -5  -5   7   35.40    2.80
  -5  -5   7   37.50    2.80
  -5  -5   7   33.80    3.60
  -5   5   7   33.20    3.90
  -5   5   7   35.30    3.90
   3  -5  -7   83.49    3.30
  -3  -5   7   91.49    4.00
   3  -5  -7   89.39    2.60
   3  -5  -7   85.29    4.80
  -3  -5   7   86.39    4.50
  -3  -5   7   94.39    5.30
  -3   5   7   86.99    5.70
  -3   5   7   84.79    4.90
   3   5  -7   88.09    4.40
   1  -5  -7 2400.36   50.99
  -1  -5   7 2359.76   51.29
   1  -5  -7 2336.67   48.50
  -1  -5   7 2426.56   52.29
  -1   5   7 2258.57   52.29
   1   5  -7 2385.36   50.59
  -1   5   7 2342.47   50.09
   1   5  -7 2387.96   49.30
   1  -5   7   27.60    3.70
  -1  -5  -7   29.80    2.50
   1  -5   7   29.50    3.60
  -1  -5  -7   24.70    3.00
  -1   5  -7   24.30    3.00
  -1   5  -7   26.80    2.10
   1   5   7   28.20    3.70
  -1   5  -7   26.80    3.10
   1   5   7   26.90    2.30
   3  -5   7   51.69    4.70
   3  -5   7   57.29    4.90
  -3  -5  -7   51.49    3.60
  -3  -5  -7   49.90    3.80
   3   5   7   46.50    4.50
  -3   5  -7   46.70    3.80
  -3   5  -7   54.69    4.30
   5  -5   7 1207.88   31.20
  -5  -5  -7 1214.58   29.00
  -5  -5  -7 1223.38   29.20
   5   5   7 1249.88   30.00
  -5   5  -7 1254.57   29.30
  -5   5  -7 1213.78   30.10
  -7  -5  -7    6.10    2.10
   7  -5   7    2.60    2.40
  -7  -5  -7    3.30    2.30
  -7   5  -7    7.50    3.20
  -7   5  -7    3.20    2.10
   7   5   7    5.40    2.30
   7   5   7    6.80    3.00
  -9  -5  -7   19.10    3.90
   9  -5   7   21.30    4.40
  -9   5  -7   14.20    3.80
   9   5   7   14.50    3.80
 -11  -5  -7  347.67   14.00
  11  -5   7  313.87   13.70
 -11   5  -7  323.57   14.00
  11   5   7  319.87   13.20
  18  -6  -7   60.89    8.10
 -18  -6   7   46.40    5.60
 -18   6   7   48.30    6.70
 -18   6   7   52.89    5.90
 -16  -6   7    4.10    3.00
 -16  -6   7    4.40    2.60
  16  -6  -7    1.30    2.60
 -16   6   7    4.30    2.80
 -16   6   7    2.40    2.30
 -16   6   7    5.70    3.60
 -14  -6   7  133.49    7.40
  14  -6  -7  152.08    7.90
 -14  -6   7  153.48    8.00
 -14   6   7  159.28    8.90
 -14   6   7  153.38    8.90
 -14   6   7  147.59    6.90
 -14   6   7  146.19    7.90
  12  -6  -7   37.60    4.40
 -12  -6   7   42.20    4.70
 -12  -6   7   35.70    4.20
 -12   6   7   44.50    3.60
 -12   6   7   35.50    4.70
 -12   6   7   48.70    5.10
 -12   6   7   40.70    5.10
 -10  -6   7    3.50    1.30
 -10  -6   7    3.10    2.00
  10  -6  -7    3.30    2.10
 -10  -6   7    5.20    2.30
 -10   6   7    5.20    2.50
 -10   6   7   -0.50    2.10
 -10   6   7    4.10    2.50
 -10   6   7    1.90    1.40
   8  -6  -7   81.09    5.00
  -8  -6   7   71.59    5.20
  -8  -6   7   68.89    4.00
  -8  -6   7   79.59    4.50
  -8  -6   7   73.19    3.00
  -8   6   7   77.39    5.50
  -8   6   7   76.09    5.40
  -8   6   7   76.19    5.00
  -6  -6   7    0.60    1.60
  -6  -6   7    1.60    1.00
  -6  -6   7    0.70    1.40
   6  -6  -7   -0.40    1.50
  -6  -6   7   -1.20    1.20
  -6   6   7    0.70    1.30
  -6   6   7   -0.50    1.80
  -6   6   7    0.50    1.90
   4  -6  -7   -0.80    1.30
  -4  -6   7    1.30    1.20
  -4  -6   7    0.90    1.10
  -4  -6   7    2.90    1.70
   4  -6  -7    1.10    1.00
   4   6  -7    0.90    1.30
  -4   6   7    0.90    1.90
  -4   6   7    2.60    1.80
   2  -6  -7   15.80    1.20
  -2  -6   7   22.30    3.20
  -2  -6   7   14.10    2.40
  -2  -6   7   12.10    1.90
   2  -6  -7   14.70    2.40
   2   6  -7   13.60    2.30
  -2   6   7   10.40    2.20
  -2   6   7   11.30    2.80
   2   6  -7   18.70    2.30
   0  -6  -7   82.19    3.50
   0  -6   7   87.59    5.10
   0  -6   7   80.99    5.40
   0  -6  -7   87.19    4.90
   0   6  -7   81.29    3.50
   0   6  -7   76.89    4.70
   0   6   7   87.99    5.80
   0   6   7   80.99    3.90
   2  -6   7    8.70    2.40
  -2  -6  -7   13.40    2.50
  -2  -6  -7   13.50    2.10
  -2   6  -7   14.50    2.80
  -2   6  -7   11.70    2.50
   2   6   7   11.20    2.70
  -4  -6  -7  136.99    6.30
  -4  -6  -7  128.29    6.30
   4  -6   7  153.48    7.90
   4   6   7  133.49    6.90
  -4   6  -7  137.69    6.60
  -4   6  -7  130.69    6.90
   6  -6   7  106.39    7.30
  -6  -6  -7  108.19    5.90
  -6  -6  -7  113.59    6.40
   6   6   7  120.19    6.50
  -6   6  -7  104.89    7.00
  -6   6  -7  114.79    6.40
  -8  -6  -7   17.50    3.60
   8  -6   7   14.00    3.60
   8   6   7   23.40    4.30
  -8   6  -7   19.90    4.10
 -10  -6  -7  168.58    9.30
  10  -6   7  160.78    9.60
  10   6   7  145.59    8.80
 -10   6  -7  148.69    9.40
  17  -7  -7   37.20    5.10
 -17  -7   7   34.10    5.20
 -17   7   7   39.50    4.70
 -17   7   7   32.60    5.80
 -15  -7   7   16.80    3.80
  15  -7  -7   17.20    3.60
 -15  -7   7    8.30    3.10
 -15   7   7   15.40    3.00
 -15   7   7   16.40    3.70
 -15   7   7   20.10    4.30
 -15   7   7   19.10    4.30
 -13  -7   7    4.50    2.60
 -13  -7   7    5.00    2.60
  13  -7  -7    7.50    2.70
 -13   7   7    4.10    3.00
 -13   7   7    3.20    2.80
 -13   7   7    6.30    2.10
 -13   7   7    0.70    2.60
 -11  -7   7   43.00    4.30
  11  -7  -7   58.89    4.80
 -11  -7   7   46.10    4.90
 -11   7   7   56.19    5.50
 -11   7   7   50.09    3.40
 -11   7   7   40.50    4.70
 -11   7   7   41.20    4.90
  -9  -7   7  126.89    6.10
  -9  -7   7  114.79    4.90
  -9  -7   7  119.19    6.60
   9  -7  -7  128.19    6.50
  -9   7   7  123.29    6.50
  -9   7   7  119.59    6.80
  -9   7   7  117.29    6.90
   7  -7  -7   19.80    3.00
  -7  -7   7   28.70    3.10
  -7  -7   7   21.30    2.70
  -7  -7   7   27.10    2.10
  -7   7   7   23.50    3.10
  -7   7   7   27.70    3.80
  -7   7   7   21.00    3.50
   5  -7  -7    8.90    2.40
  -5  -7   7    9.40    2.10
  -5  -7   7    8.80    1.70
  -5  -7   7    7.40    1.80
  -5   7   7    6.30    1.70
  -5   7   7    7.70    2.50
  -5   7   7    6.70    2.40
  -3  -7   7  289.17    8.70
  -3  -7   7  288.47    9.10
  -3  -7   7  285.07    9.90
   3  -7  -7  282.17    9.70
   3   7  -7  286.67    9.30
  -3   7   7  291.47    9.60
  -3   7   7  268.87   10.40
   1  -7  -7   12.30    2.50
[truncated: 720,840 more chars]
