# Supplementary material for: The cadmium oxidotellurates(IV) Cd5(TeO3)4(NO3)2 and Cd4Te5O14
Source: Acta Crystallogr E Crystallogr Commun. 2024 Nov 5;80(Pt 12):1244–9. doi: 10.1107/S2056989024010387 (PMC11789180; doi:10.1107/S2056989024010387)
Supplement: Supplementary file 2 [file e-80-01244-Cd4Te5O14sup2.hkl]

data_Cd4Te5O14                                                                  
_shelx_title ' monoC_a.res in C2/c'                                             
_shelx_refln_list_code          4                                               
_shelx_F_calc_maximum     1237.54                                               
_exptl_crystal_F_000      2256.00                                               
_reflns_d_resolution_high  0.5957                                               
                                                                                
loop_                                                                           
 _space_group_symop_operation_xyz                                               
 'x, y, z'                                                                      
 '-x, y, -z+1/2'                                                                
 'x+1/2, y+1/2, z'                                                              
 '-x+1/2, y+1/2, -z+1/2'                                                        
 '-x, -y, -z'                                                                   
 'x, -y, z-1/2'                                                                 
 '-x+1/2, -y+1/2, -z'                                                           
 'x+1/2, -y+1/2, z-1/2'                                                         
                                                                                
_cell_length_a    11.9074                                                       
_cell_length_b    14.3289                                                       
_cell_length_c     8.7169                                                       
_cell_angle_alpha  90.000                                                       
_cell_angle_beta  113.629                                                       
_cell_angle_gamma  90.000                                                       
                                                                                
_shelx_F_squared_multiplier     1.000                                           
                                                                                
loop_                                                                           
 _refln_index_h                                                                 
 _refln_index_k                                                                 
 _refln_index_l                                                                 
 _refln_F_squared_calc                                                          
 _refln_F_squared_meas                                                          
 _refln_F_squared_sigma                                                         
 _refln_observed_status                                                         
   2   0   0       9055.09       9892.40       112.17 o                         
   4   0   0      21477.24      21361.53       388.07 o                         
   6   0   0    1357748.62    1305431.12     19238.69 o                         
   8   0   0      20762.64      21039.89       516.68 o                         
  10   0   0       5851.18       5905.18       221.10 o                         
  12   0   0     258553.17     260224.45      2610.21 o                         
  14   0   0      41802.89      42495.82      1183.63 o                         
  16   0   0        105.16        545.44       254.15 o                         
  18   0   0      31882.73      34977.77      1919.33 o                         
   3   1   0        217.13        365.82        30.79 o                         
   5   1   0      69061.02      71049.62       504.61 o                         
   7   1   0       6157.10       6207.63       132.99 o                         
   9   1   0        310.46        390.92        70.82 o                         
  11   1   0      48380.20      47820.85       474.52 o                         
  13   1   0      10771.69      10205.40       305.87 o                         
  15   1   0       1921.19       1877.24       217.54 o                         
  17   1   0      17187.39      17081.67       618.39 o                         
   0   2   0        443.99        470.38        28.77 o                         
   2   2   0      10485.28      10771.25        91.37 o                         
   4   2   0      17085.88      15983.13       149.88 o                         
   6   2   0        442.38        494.99        52.47 o                         
   8   2   0       1794.29       1744.72        93.70 o                         
  10   2   0      20154.25      20041.35       278.70 o                         
  12   2   0       3614.76       3309.38       184.07 o                         
  14   2   0       6296.50       6183.89       303.53 o                         
  16   2   0       5661.26       5712.97       340.52 o                         
  18   2   0       4466.87       5087.38       472.30 o                         
   1   3   0      42819.95      43008.86       369.97 o                         
   3   3   0    1531517.25    1418233.50     12584.69 o                         
   5   3   0       2410.58       2769.14       102.52 o                         
   7   3   0      41170.29      41282.88       364.60 o                         
   9   3   0     385108.56     385586.22      2707.68 o                         
  11   3   0      16219.99      15478.61       419.66 o                         
  13   3   0       5556.85       5589.02       228.35 o                         
  15   3   0      66668.95      66757.44       945.25 o                         
  17   3   0      15024.20      16241.32       712.24 o                         
   0   4   0         50.23         99.19        51.54 o                         
   2   4   0      81938.90      82180.12       640.57 o                         
   4   4   0      12495.42      11847.13       143.94 o                         
   6   4   0       1764.48       1823.55        72.27 o                         
   8   4   0      83405.40      83774.83       696.27 o                         
  10   4   0         32.94        110.02        64.73 o                         
  12   4   0       1409.11       1446.98       144.53 o                         
  14   4   0      49476.91      48571.23       742.66 o                         
  16   4   0        102.81        131.57       251.88 o                         
  18   4   0       1616.23       2057.07       363.18 o                         
   1   5   0       1198.05       1144.73        80.54 o                         
   3   5   0       2897.66       2641.36        80.32 o                         
   5   5   0        251.38        606.71        62.64 o                         
   7   5   0       6164.35       5815.07       159.85 o                         
   9   5   0        787.62       1029.71        71.13 o                         
  11   5   0       1208.41       1106.62       134.35 o                         
  13   5   0       1165.66       1056.13       158.45 o                         
  15   5   0          1.38         57.17       193.65 o                         
  17   5   0       2275.98       2508.98       364.69 o                         
   0   6   0     334791.84     328435.00      3876.92 o                         
   2   6   0      83276.52      86415.86       743.14 o                         
   4   6   0      80824.21      80697.55       667.79 o                         
   6   6   0     233586.39     232550.59      1770.08 o                         
   8   6   0       1183.24       1286.06       114.22 o                         
  10   6   0      18566.52      18140.34       419.08 o                         
  12   6   0      42659.11      43332.81       963.03 o                         
  14   6   0         18.78         74.82       159.03 o                         
  16   6   0       4050.72       3492.90       382.87 o                         
   1   7   0      42833.13      43100.83       425.29 o                         
   3   7   0     131124.58     132146.72      1234.54 o                         
   5   7   0      34252.19      34770.27       450.52 o                         
   7   7   0        910.36       1074.64        84.73 o                         
   9   7   0      53828.39      53719.68       839.39 o                         
  11   7   0      24160.16      23506.39       492.05 o                         
  13   7   0         14.23         45.06       148.81 o                         
  15   7   0      10392.60       9840.77       481.78 o                         
  17   7   0       8601.36       7510.58       538.99 o                         
   0   8   0      43706.88      45029.12       689.83 o                         
   2   8   0       8896.60       9162.60       166.36 o                         
   4   8   0      14346.72      14939.14       222.59 o                         
   6   8   0      27349.83      27855.73       354.28 o                         
   8   8   0       1304.88       1442.97       105.50 o                         
  10   8   0       9980.46      10126.15       328.93 o                         
  12   8   0      10767.79      10764.18       370.97 o                         
  14   8   0        616.12        859.36       196.35 o                         
  16   8   0       5747.83       5471.69       412.83 o                         
   1   9   0      20876.66      20294.01       271.70 o                         
   3   9   0      77586.64      78764.26       734.35 o                         
   5   9   0       5867.27       5913.16       156.81 o                         
   7   9   0       6101.32       6167.19       184.23 o                         
   9   9   0      24553.65      25458.53       493.84 o                         
  11   9   0       1719.21       1986.23       202.05 o                         
  13   9   0       1983.42       1699.78       219.08 o                         
  15   9   0       5642.45       4913.98       356.04 o                         
   0  10   0     486252.62     484076.19      4981.61 o                         
   2  10   0       2484.67       2325.49       111.33 o                         
   4  10   0       1594.98       1671.22        99.08 o                         
   6  10   0     263899.69     263761.03      2025.85 o                         
   8  10   0         65.10        111.03       112.35 o                         
  10  10   0        176.84        191.30       133.83 o                         
  12  10   0      75506.22      78191.98      1091.46 o                         
  14  10   0       1243.61       1269.61       232.26 o                         
  16  10   0       1022.91       1257.30       319.67 o                         
   1  11   0       9629.04       9153.61       178.63 o                         
   3  11   0      22778.82      22902.80       324.59 o                         
   5  11   0        810.51       1055.43        92.32 o                         
   7  11   0      26214.61      25741.27       444.66 o                         
   9  11   0      11967.48      12312.18       369.04 o                         
  11  11   0       4115.22       4224.58       273.57 o                         
  13  11   0      15591.20      16125.10       533.19 o                         
  15  11   0       2707.31       3127.77       317.85 o                         
   0  12   0      32501.29      33778.39       555.14 o                         
   2  12   0       8932.74       8893.21       202.82 o                         
   4  12   0       2715.26       3238.90       141.06 o                         
   6  12   0      11097.68      10801.07       244.32 o                         
   8  12   0        512.57        583.25       142.55 o                         
  10  12   0        528.91        631.90       165.97 o                         
  12  12   0       9669.07      10075.61       443.81 o                         
  14  12   0        121.06         43.79       206.17 o                         
   1  13   0         56.19        221.82        62.83 o                         
   3  13   0     370041.50     370805.34      2991.17 o                         
   5  13   0       3778.62       3879.13       151.69 o                         
   7  13   0       4271.91       3847.09       213.39 o                         
   9  13   0     145775.36     146874.61      1701.04 o                         
  11  13   0      12394.54      12215.72       425.17 o                         
  13  13   0         94.50         69.16       200.21 o                         
  15  13   0      40362.61      40132.44       963.42 o                         
   0  14   0       4837.97       4787.69       251.26 o                         
   2  14   0       8292.48       8574.64       205.73 o                         
   4  14   0        765.59        876.91       102.86 o                         
   6  14   0       1102.14       1233.70       151.75 o                         
   8  14   0      30664.88      30780.76       651.67 o                         
  10  14   0       4403.00       4465.16       291.61 o                         
  12  14   0         52.65        193.73       199.83 o                         
  14  14   0      26642.97      25299.87      1075.14 o                         
   1  15   0       5079.59       5601.16       184.81 o                         
   3  15   0         41.85        296.71        75.30 o                         
   5  15   0        868.01       1074.30       119.51 o                         
   7  15   0       3571.19       4531.71       301.64 o                         
   9  15   0        219.29        404.54       165.55 o                         
  11  15   0         26.15        122.43       191.03 o                         
  13  15   0       1609.32       1368.30       311.85 o                         
   0  16   0     211246.06     216405.70      2231.20 o                         
   2  16   0        848.59        977.16       105.84 o                         
   4  16   0       9061.78       9166.10       222.62 o                         
   6  16   0     129932.49     130388.67      1416.94 o                         
   8  16   0       3696.74       3498.82       259.00 o                         
  10  16   0       6563.30       6957.53       405.49 o                         
  12  16   0      35659.62      37052.80      1379.07 o                         
   1  17   0       5129.80       5197.67       205.01 o                         
   3  17   0       9128.81       8638.22       223.91 o                         
   5  17   0      33373.20      33702.58       577.87 o                         
   7  17   0       1091.28        862.92       174.67 o                         
   9  17   0       2102.15       2315.25       322.60 o                         
  11  17   0      41307.18      41601.03      1062.52 o                         
   0  18   0      35889.95      35603.32       690.23 o                         
   2  18   0        858.88       1193.11       111.91 o                         
   4  18   0        203.88        391.46       135.47 o                         
   6  18   0      17275.29      16962.86       466.30 o                         
   8  18   0        626.98        845.22       258.81 o                         
  10  18   0        105.87         10.63       225.76 o                         
  12  18   0       2979.11       2537.09       387.76 o                         
   1  19   0       7695.84       7984.77       213.11 o                         
   3  19   0      62240.39      63717.62       861.77 o                         
   5  19   0        319.22        150.17       165.59 o                         
   7  19   0       8894.02       9924.87       552.57 o                         
   9  19   0      30715.58      31234.68      1330.92 o                         
  11  19   0       5467.67       6040.35       490.00 o                         
   0  20   0         87.97        210.63       133.67 o                         
   2  20   0       1286.30       1634.14       152.44 o                         
   4  20   0       2253.79       2730.77       250.51 o                         
   6  20   0         82.93        -34.05       219.68 o                         
   8  20   0       8774.54       8184.36       652.56 o                         
  10  20   0       5964.27       4796.12       455.71 o                         
   1  21   0       2539.54       2872.03       200.34 o                         
   3  21   0      38921.96      39427.59       970.67 o                         
   5  21   0       1577.74       2142.03       324.77 o                         
   7  21   0       1902.32       1673.96       390.99 o                         
   0  22   0      32474.20      32629.17       895.87 o                         
   2  22   0        464.30        400.71       307.03 o                         
   4  22   0        962.53       1184.36       281.13 o                         
   6  22   0      25120.53      26003.63       846.64 o                         
   1  23   0       3489.06       4276.26       422.69 o                         
   3  23   0       6322.95       6899.71      1487.11 o                         
   5  23   0        357.83        365.45       265.50 o                         
 -17   1   1        418.47        630.80       282.43 o                         
 -15   1   1      44033.90      43345.44       719.57 o                         
 -13   1   1      32772.21      32324.29       465.26 o                         
 -11   1   1         60.10        137.46        69.27 o                         
  -9   1   1     112606.60     111676.20       845.87 o                         
  -7   1   1      45123.39      45661.60       411.79 o                         
  -5   1   1         25.21        125.49        38.55 o                         
  -3   1   1     167550.86     166834.83      1094.49 o                         
  -1   1   1      10763.58      10941.36       220.72 o                         
   1   1   1        206.67        370.30        48.49 o                         
   3   1   1      16629.88      15964.59       153.55 o                         
   5   1   1       1070.12       1256.12        57.82 o                         
   7   1   1       1150.25       1089.07        74.22 o                         
   9   1   1         70.45         74.04        67.93 o                         
  11   1   1      20235.59      19836.99       309.57 o                         
  13   1   1       2519.41       2718.27       191.54 o                         
  15   1   1       4044.62       3883.57       278.73 o                         
  17   1   1      14422.66      15000.27       600.49 o                         
 -18   2   1       1959.53       1915.34       359.41 o                         
 -16   2   1      36598.02      36619.50       739.79 o                         
 -14   2   1       2762.14       2805.86       203.11 o                         
 -12   2   1       5187.82       4816.56       175.11 o                         
 -10   2   1     105993.78     106635.07       779.98 o                         
  -8   2   1       4799.78       4559.80       123.00 o                         
  -6   2   1        216.76        235.39        45.11 o                         
  -4   2   1     235820.23     237154.30      1642.46 o                         
  -2   2   1       1167.91       1180.23        53.45 o                         
   0   2   1       9899.84      10921.84        94.63 o                         
   2   2   1     115305.14     117322.40       783.60 o                         
   4   2   1       2361.16       3200.79        71.20 o                         
   6   2   1       9265.31       9777.40       144.04 o                         
   8   2   1      12497.44      12834.44       203.46 o                         
  10   2   1       7902.17       7399.65       217.39 o                         
  12   2   1      11167.54      10886.08       276.97 o                         
  14   2   1        488.00        923.25       182.63 o                         
  16   2   1      10005.21      10186.78       855.85 o                         
 -17   3   1       1521.08       1538.24       317.11 o                         
 -15   3   1       6408.45       6707.20       314.39 o                         
 -13   3   1      14545.38      14862.91       321.41 o                         
 -11   3   1       7677.87       7661.92       208.08 o                         
  -9   3   1      14143.58      13270.91       206.60 o                         
  -7   3   1      32422.31      32562.08       323.86 o                         
  -5   3   1      87771.51      89723.93       650.54 o                         
  -3   3   1       2503.16       3226.60        85.84 o                         
  -1   3   1      32160.14      33900.00       304.23 o                         
   1   3   1      41548.34      41439.01       344.44 o                         
   3   3   1       6917.95       6718.34       104.35 o                         
   5   3   1        567.85        676.02        73.46 o                         
   7   3   1      12686.97      12390.89       183.45 o                         
   9   3   1      45295.87      45102.87       452.02 o                         
  11   3   1         61.05        189.61        92.41 o                         
  13   3   1       2118.23       2484.97       174.19 o                         
  15   3   1      18357.60      20243.94       571.70 o                         
  17   3   1        781.51        805.38       313.13 o                         
 -18   4   1      31212.10      32152.69       953.19 o                         
 -16   4   1      27657.17      27311.03       654.25 o                         
 -14   4   1        548.87        706.75       167.26 o                         
 -12   4   1      90700.95      90548.53      1026.26 o                         
 -10   4   1      38081.84      37423.19       470.54 o                         
  -8   4   1      16622.27      16547.18       231.15 o                         
  -6   4   1     189118.86     192875.03      1395.46 o                         
  -4   4   1        129.76        494.06        48.24 o                         
  -2   4   1      57912.51      57729.45       466.84 o                         
   0   4   1      59846.30      59481.86       471.00 o                         
   2   4   1      14139.10      13774.37       166.11 o                         
   4   4   1      77740.08      79128.70       656.27 o                         
   6   4   1        706.37        711.69        59.64 o                         
   8   4   1      40232.14      40087.64       445.64 o                         
  10   4   1      14014.37      13517.83       265.51 o                         
  12   4   1       2597.65       2764.98       177.44 o                         
  14   4   1      24876.95      24759.59       530.06 o                         
  16   4   1       1705.29       2104.96       391.10 o                         
 -17   5   1      16542.48      18011.46       718.27 o                         
 -15   5   1       5322.17       6116.77       347.43 o                         
 -13   5   1     101727.98     103079.20      1164.53 o                         
 -11   5   1      13931.39      13193.35       247.61 o                         
  -9   5   1      33221.43      33402.46       379.79 o                         
  -7   5   1     277476.16     281933.75      2483.33 o                         
  -5   5   1      17976.29      17124.96       216.05 o                         
  -3   5   1     198512.62     207253.25      1447.21 o                         
  -1   5   1     414889.47     406900.81      3107.58 o                         
   1   5   1      10989.68      10565.04       149.63 o                         
   3   5   1     147733.34     152454.56      1230.27 o                         
   5   5   1     212071.00     212669.17      1614.37 o                         
   7   5   1      31769.83      31033.43       355.02 o                         
   9   5   1      41047.12      41203.94       476.42 o                         
  11   5   1      42279.42      42638.20       592.61 o                         
  13   5   1      34890.96      34496.56       596.94 o                         
  15   5   1      13942.12      13168.50       554.18 o                         
  17   5   1       2053.63       2199.70       364.99 o                         
 -18   6   1      19096.60      19015.37       915.80 o                         
 -16   6   1      29178.49      29251.49      1093.09 o                         
 -14   6   1        777.75        645.75       173.67 o                         
 -12   6   1      47544.93      48462.75       743.22 o                         
 -10   6   1      34139.13      34653.75       547.18 o                         
  -8   6   1       7777.94       8775.62       318.91 o                         
  -6   6   1      47435.48      47122.77       532.52 o                         
  -4   6   1       6934.51       6893.71       165.40 o                         
  -2   6   1      30630.63      29984.67       277.88 o                         
   0   6   1       3046.98       3268.57        93.21 o                         
   2   6   1      26360.66      26095.03       288.70 o                         
   4   6   1      14080.31      13775.90       181.26 o                         
   6   6   1      14144.43      14031.90       223.79 o                         
   8   6   1      32422.20      32369.25       442.94 o                         
  10   6   1        793.56        815.49       116.34 o                         
  12   6   1      24911.57      25683.97       541.51 o                         
  14   6   1      14236.13      14229.76       453.72 o                         
  16   6   1       1273.87       1283.18       421.68 o                         
 -17   7   1       2503.21       2310.20       341.67 o                         
 -15   7   1      28164.95      28000.48       644.18 o                         
 -13   7   1      29542.05      30167.05       592.06 o                         
 -11   7   1      44157.63      43807.97       684.24 o                         
  -9   7   1      87502.07      87068.76      1050.04 o                         
  -7   7   1      10196.88      10435.16       227.40 o                         
  -5   7   1     206370.86     207389.23      1574.94 o                         
  -3   7   1      66692.26      66658.18       574.73 o                         
  -1   7   1       7449.47       7675.45       149.19 o                         
   1   7   1     176819.81     179264.25      1448.84 o                         
   3   7   1       3758.43       3982.50       126.40 o                         
   5   7   1      38834.23      38735.67       430.65 o                         
   7   7   1      58730.11      58272.84       614.19 o                         
   9   7   1       9142.73       9365.60       301.38 o                         
  11   7   1      29785.01      29439.55       620.23 o                         
  13   7   1       9338.38       8559.17       408.22 o                         
  15   7   1      13397.98      13384.67       751.73 o                         
 -16   8   1      27228.88      27072.92       729.58 o                         
 -14   8   1      13021.44      13515.84       439.68 o                         
 -12   8   1      13670.50      13164.65       392.63 o                         
 -10   8   1     108000.66     106537.04      1614.22 o                         
  -8   8   1       9886.72       9737.04       236.16 o                         
  -6   8   1      39700.59      39361.50       529.98 o                         
  -4   8   1     287671.03     289576.00      2159.97 o                         
  -2   8   1       6902.78       6844.39       141.76 o                         
   0   8   1      95247.50      97729.48      1125.02 o                         
   2   8   1     370363.53     373504.09      2918.31 o                         
   4   8   1      11983.06      11591.55       176.97 o                         
   6   8   1      47582.30      48520.04       524.43 o                         
   8   8   1     126362.59     127114.08      1297.52 o                         
  10   8   1      29315.95      29985.96       557.69 o                         
  12   8   1      12958.41      13075.65       414.03 o                         
  14   8   1      13579.55      13488.47       496.82 o                         
  16   8   1      31843.92      31983.73       944.23 o                         
 -17   9   1       1591.73       1395.39       295.01 o                         
 -15   9   1      54998.38      57790.43      1039.80 o                         
 -13   9   1      21042.76      21819.39       524.88 o                         
 -11   9   1          0.87        162.27       134.39 o                         
  -9   9   1     119841.08     120305.55      1219.11 o                         
  -7   9   1       3620.09       3266.84       152.14 o                         
  -5   9   1       1327.91       1479.81        99.29 o                         
  -3   9   1     158233.56     158163.02      1246.45 o                         
  -1   9   1      18952.56      18964.59       257.79 o                         
   1   9   1        311.82        598.58       101.25 o                         
   3   9   1       6976.82       6503.32       151.93 o                         
   5   9   1      65325.62      65064.23       597.03 o                         
   7   9   1       5542.94       5267.91       237.73 o                         
   9   9   1       4270.00       4128.99       236.36 o                         
  11   9   1      73826.12      75369.34      1068.06 o                         
  13   9   1       9589.36       7840.63       362.47 o                         
  15   9   1      13329.67      12741.87       519.71 o                         
 -16  10   1       9844.79      10077.60       625.72 o                         
 -14  10   1       6010.51       5842.82       361.98 o                         
 -12  10   1      40472.39      39988.54       709.64 o                         
 -10  10   1       1468.97       1403.73       175.41 o                         
  -8  10   1      68113.24      69330.23       794.23 o                         
  -6  10   1      46997.31      46731.13       517.04 o                         
  -4  10   1      11460.53      11268.39       200.27 o                         
  -2  10   1     176052.80     176422.14      1475.22 o                         
   0  10   1      19824.90      20139.42       277.76 o                         
   2  10   1      91558.68      92327.54       796.18 o                         
   4  10   1      79198.88      79843.14       711.96 o                         
   6  10   1       1277.22       1207.55       109.78 o                         
   8  10   1      49152.28      48497.20       666.77 o                         
  10  10   1      26097.82      27024.26       551.36 o                         
  12  10   1       2887.59       2611.75       234.41 o                         
  14  10   1      16537.69      15937.15       553.14 o                         
  16  10   1        739.63        652.66       364.52 o                         
 -15  11   1        104.88        102.39       214.75 o                         
 -13  11   1      20605.64      21173.35       540.53 o                         
 -11  11   1        263.85        400.08       158.50 o                         
  -9  11   1       1301.49       1067.29       158.43 o                         
  -7  11   1      62550.48      61378.73      1000.80 o                         
  -5  11   1        245.01        418.53        80.46 o                         
  -3  11   1       2179.91       2343.84       141.34 o                         
  -1  11   1      97093.96      98498.08       904.81 o                         
   1  11   1         28.50        143.77        51.99 o                         
   3  11   1        508.55       1628.91       276.05 o                         
   5  11   1      64183.82      63222.81       870.95 o                         
   7  11   1       7146.72       7173.65       255.73 o                         
   9  11   1        463.98       1261.85       217.87 o                         
  11  11   1      11699.43      11876.86       406.22 o                         
  13  11   1      18519.39      18449.38       581.75 o                         
  15  11   1         13.56        144.63       216.22 o                         
 -16  12   1      13339.43      12786.26       826.15 o                         
 -14  12   1       1514.19        985.19       232.75 o                         
 -12  12   1      57153.98      59333.10       930.95 o                         
 -10  12   1      15741.54      15669.28       434.34 o                         
  -8  12   1        730.86        437.28       134.13 o                         
  -6  12   1      76339.66      77178.86       861.68 o                         
  -4  12   1         74.70        429.91        82.80 o                         
  -2  12   1        864.07        984.93       114.37 o                         
   0  12   1      24172.97      23876.42       317.54 o                         
   2  12   1      17824.05      17709.46       251.81 o                         
   4  12   1        172.85        172.17        69.21 o                         
   6  12   1        536.92        553.27       128.01 o                         
   8  12   1      45366.93      44403.02       657.51 o                         
  10  12   1       2274.70       2084.30       263.74 o                         
  12  12   1      10297.11      10604.13       462.86 o                         
  14  12   1      25493.20      24873.12       690.65 o                         
 -15  13   1      18036.83      17395.96       709.11 o                         
 -13  13   1       2567.04       2525.62       276.49 o                         
 -11  13   1       2080.81       2342.22       234.15 o                         
  -9  13   1      53980.84      55246.95       841.00 o                         
  -7  13   1      27518.25      27104.46       445.52 o                         
  -5  13   1      23358.02      24027.47       375.39 o                         
  -3  13   1      69626.12      70017.73       682.70 o                         
  -1  13   1      80613.02      81657.29       841.85 o                         
   1  13   1      32746.84      32486.91       374.43 o                         
   3  13   1      35305.89      35389.37       452.33 o                         
   5  13   1      66998.82      66418.24       792.33 o                         
   7  13   1      13099.25      13402.78       387.03 o                         
   9  13   1       9612.75       9593.52       375.10 o                         
  11  13   1      30386.54      28804.19       633.30 o                         
  13  13   1        992.02        837.64       236.98 o                         
 -14  14   1        955.61        795.74       276.55 o                         
 -12  14   1        683.44       1183.49       387.66 o                         
 -10  14   1      14766.75      14338.72       477.33 o                         
  -8  14   1       1247.90       1561.91       185.59 o                         
  -6  14   1       1982.83       2096.39       155.01 o                         
  -4  14   1      20611.88      20675.08       348.16 o                         
  -2  14   1       1504.35       1527.66       112.00 o                         
   0  14   1       4927.94       4789.39       158.20 o                         
   2  14   1      14838.58      14663.77       248.60 o                         
   4  14   1       4712.53       4356.71       167.05 o                         
   6  14   1       6809.23       7046.35       296.44 o                         
   8  14   1       3148.32       3103.91       219.36 o                         
  10  14   1      10796.08      11059.95       415.67 o                         
  12  14   1       2236.08       2464.08       289.99 o                         
  14  14   1          3.60        329.13       242.08 o                         
 -13  15   1      21431.41      21128.49       957.62 o                         
 -11  15   1        855.75       1181.14       266.02 o                         
  -9  15   1       8889.73       9183.64       649.53 o                         
  -7  15   1      31052.50      30947.83       652.82 o                         
  -5  15   1       6536.08       6883.98       229.60 o                         
  -3  15   1         99.71        242.22        84.44 o                         
  -1  15   1      12391.48      12688.17       263.67 o                         
   1  15   1       5769.28       5894.01       167.52 o                         
   3  15   1       3243.92       3954.92       213.96 o                         
   5  15   1         33.72        838.18       151.45 o                         
   7  15   1       4511.15       4543.74       312.98 o                         
   9  15   1      17842.35      17144.82       482.54 o                         
  11  15   1       1042.73       1144.51       240.44 o                         
  13  15   1       2126.95       2057.54       291.65 o                         
 -14  16   1        529.42        797.14       291.81 o                         
 -12  16   1       9092.15       8282.32       553.26 o                         
 -10  16   1      15605.32      15529.72       670.60 o                         
  -8  16   1        872.17       1167.26       224.78 o                         
  -6  16   1      36997.66      36906.31       647.95 o                         
  -4  16   1      45782.69      45086.90       548.56 o                         
  -2  16   1       3274.64       3308.17       154.10 o                         
   0  16   1      42356.71      42614.60       461.30 o                         
   2  16   1      29662.64      29425.53       384.80 o                         
   4  16   1       6926.97       7139.08       271.48 o                         
   6  16   1      28307.20      28477.57       530.85 o                         
   8  16   1      18870.96      18228.37       453.29 o                         
  10  16   1        886.13        679.40       220.86 o                         
  12  16   1      15320.43      14668.96       567.26 o                         
 -13  17   1       7073.63       6170.19       698.91 o                         
 -11  17   1      12130.88      12383.65       871.76 o                         
  -9  17   1       1082.91       1640.13       285.62 o                         
  -7  17   1       8711.21       8597.17       439.38 o                         
  -5  17   1      29074.78      29078.91       712.80 o                         
  -3  17   1       1505.94       1517.05       158.37 o                         
  -1  17   1       6509.50       6492.38       192.33 o                         
   1  17   1      36344.54      35854.82       428.96 o                         
   3  17   1        285.98        465.32       118.29 o                         
   5  17   1       2335.01       2650.11       204.19 o                         
   7  17   1      28359.98      28483.31       558.47 o                         
   9  17   1         22.32        165.71       190.88 o                         
  11  17   1         12.43       -204.23       204.23 o                         
 -12  18   1        135.98        183.45       270.49 o                         
 -10  18   1      24725.57      24994.96       830.44 o                         
  -8  18   1       8142.15       7474.96       436.60 o                         
  -6  18   1       1955.76       1947.64       248.92 o                         
  -4  18   1      40166.05      40211.54       631.73 o                         
  -2  18   1      10907.41      11493.55       265.63 o                         
   0  18   1       6565.90       7165.30       213.59 o                         
   2  18   1      22966.50      22946.67       380.72 o                         
   4  18   1       7161.04       7213.71       307.37 o                         
   6  18   1      11472.26      11141.07       369.87 o                         
   8  18   1       7258.93       8208.72       436.74 o                         
  10  18   1       7638.80       8628.09       556.50 o                         
 -11  19   1        539.41        391.71       451.24 o                         
  -9  19   1        259.05        294.66       253.63 o                         
  -7  19   1       5050.08       5131.31       425.76 o                         
  -5  19   1       2949.13       3107.17       295.11 o                         
  -3  19   1        912.69        752.74       132.70 o                         
  -1  19   1       3891.34       3681.33       187.56 o                         
   1  19   1       5878.40       6145.35       242.83 o                         
   3  19   1       7597.22       7685.24       315.62 o                         
   5  19   1        399.07        332.81       153.12 o                         
   7  19   1       5487.86       5235.78       360.19 o                         
   9  19   1      13925.73      13395.42      1099.13 o                         
 -10  20   1       3144.68       3496.27       504.95 o                         
  -8  20   1      28677.16      29215.75       892.69 o                         
  -6  20   1       1635.99        955.49       285.83 o                         
  -4  20   1        240.82        108.33       175.53 o                         
  -2  20   1      59473.71      60373.49       693.29 o                         
   0  20   1         86.09        119.05       132.76 o                         
   2  20   1        524.29        889.48       149.21 o                         
   4  20   1      55011.96      53882.56       880.02 o                         
   6  20   1        369.57        213.97       200.03 o                         
   8  20   1        775.12        769.39       284.74 o                         
  -9  21   1       2516.00       2151.36       639.68 o                         
  -7  21   1      11951.71      11104.84       629.21 o                         
  -5  21   1        377.54        534.99       262.87 o                         
  -3  21   1       2081.94       2088.55       222.62 o                         
  -1  21   1      15485.94      15168.72       390.47 o                         
   1  21   1       1663.13       1786.65       199.24 o                         
   3  21   1       1694.61       1556.01       243.41 o                         
   5  21   1      12009.68      12145.08       622.78 o                         
   7  21   1       3879.68       4243.17       743.93 o                         
  -6  22   1       8468.63       9786.31       732.41 o                         
  -4  22   1        546.05        613.32       236.44 o                         
  -2  22   1       4337.59       4608.48       322.44 o                         
   0  22   1        906.57        880.19       217.99 o                         
   2  22   1       3361.46       3891.61       398.57 o                         
   4  22   1       2189.42       1986.33       576.90 o                         
   6  22   1       1576.43       2048.43       420.43 o                         
  -5  23   1      27033.44      27508.72       790.47 o                         
  -3  23   1      11922.79      11894.54       699.78 o                         
  -1  23   1       9338.53      10124.02      1011.58 o                         
   1  23   1      30577.48      30442.58       906.25 o                         
   3  23   1       5436.94       4946.52       452.03 o                         
 -18   0   2      52241.07      54687.50      2172.26 o                         
 -16   0   2      35260.33      34494.00       921.50 o                         
 -14   0   2         87.00        265.47       173.62 o                         
 -12   0   2      74834.84      74505.87       937.18 o                         
 -10   0   2     328664.22     331963.09      3056.70 o                         
  -8   0   2       1321.90       1701.57       123.90 o                         
  -6   0   2      92441.51      94980.51       882.79 o                         
  -4   0   2     983588.00     921662.31      7506.82 o                         
  -2   0   2       2121.98       2243.07        91.99 o                         
   0   0   2      11078.43      11382.72       262.00 o                         
   2   0   2    1163199.00    1075688.00     10685.68 o                         
   4   0   2       8623.98       9500.09       169.34 o                         
   6   0   2       8544.58       8611.75       236.23 o                         
   8   0   2     539311.94     547218.19      5646.48 o                         
  10   0   2      14447.84      14293.01       373.83 o                         
  12   0   2       1992.28       1897.95       225.22 o                         
  14   0   2      97712.43      97254.58      2097.91 o                         
  16   0   2       6242.78       5154.40       544.35 o                         
 -19   1   2        708.79        721.61       368.22 o                         
 -17   1   2       7316.32       7537.03       463.98 o                         
 -15   1   2       8741.23       8357.54       336.55 o                         
 -13   1   2       4532.55       4372.56       200.31 o                         
 -11   1   2      15084.61      15162.41       218.02 o                         
  -9   1   2        566.78        779.54        58.38 o                         
  -7   1   2      10826.38      10976.37       141.71 o                         
  -5   1   2       3195.42       3734.64        71.54 o                         
  -3   1   2       7172.87       6953.76       122.87 o                         
  -1   1   2      24686.75      25424.55       200.63 o                         
   1   1   2      66462.25      66867.05       521.52 o                         
   3   1   2      22751.83      22226.76       196.13 o                         
   5   1   2       9192.72       9279.60       129.45 o                         
   7   1   2      94866.07      95408.48       841.92 o                         
   9   1   2      10135.34       9606.85       195.11 o                         
  11   1   2      18623.05      18047.83       317.31 o                         
  13   1   2      64470.93      64263.31       802.15 o                         
  15   1   2        637.69       1056.10       240.25 o                         
  17   1   2      12423.51      14329.54       613.09 o                         
 -18   2   2       1104.93       1254.69       399.37 o                         
 -16   2   2        401.78        978.11       202.06 o                         
 -14   2   2      23869.16      24102.28       446.91 o                         
 -12   2   2        152.34         27.61        77.71 o                         
 -10   2   2       3797.69       3786.07        99.37 o                         
  -8   2   2      51317.41      50719.98       460.38 o                         
  -6   2   2      19531.57      19621.68       233.98 o                         
  -4   2   2       5967.34       6040.00        99.36 o                         
  -2   2   2       2710.89       3036.15        74.44 o                         
   0   2   2     116136.80     115884.74       831.63 o                         
   2   2   2          1.28        110.92        25.63 o                         
   4   2   2      34192.04      34244.12       262.38 o                         
   6   2   2      89869.66      89519.13       641.03 o                         
   8   2   2      10637.80      10290.61       186.02 o                         
  10   2   2      35935.54      35589.50       452.41 o                         
  12   2   2      15827.91      15155.20       326.78 o                         
  14   2   2      10818.08      11164.26       484.35 o                         
  16   2   2      14417.25      15799.92       609.82 o                         
 -19   3   2       2488.46       2904.90       691.85 o                         
 -17   3   2         53.72        278.49       219.61 o                         
 -15   3   2      39116.17      38692.37       841.82 o                         
 -13   3   2      72237.27      71872.59       835.21 o                         
 -11   3   2       2325.74       2217.71       149.80 o                         
  -9   3   2      24995.97      24609.13       354.21 o                         
  -7   3   2     466788.78     463772.47      3614.95 o                         
  -5   3   2       5070.57       4375.85        92.43 o                         
  -3   3   2       8490.92       8826.92       104.14 o                         
  -1   3   2    1076180.00     997682.00      6278.14 o                         
   1   3   2      21568.65      22091.96       235.24 o                         
   3   3   2        903.19       1303.17        66.97 o                         
   5   3   2     639635.44     629275.56      4251.73 o                         
   7   3   2        671.81        712.46        68.51 o                         
   9   3   2        107.35        166.94        80.69 o                         
  11   3   2     149355.44     150562.22      1312.27 o                         
  13   3   2       1736.56       1618.83       192.01 o                         
  15   3   2        884.87       1091.64       282.14 o                         
 -18   4   2       8928.33       8479.47       679.94 o                         
 -16   4   2       7434.39       7024.75       339.08 o                         
 -14   4   2       1374.98       1149.94       152.80 o                         
 -12   4   2      22375.75      21953.33       353.22 o                         
 -10   4   2      12614.39      12541.59       258.38 o                         
  -8   4   2       6793.70       6708.22       187.32 o                         
  -6   4   2      44511.44      46286.63       471.72 o                         
  -4   4   2       5575.25       5329.89        81.91 o                         
  -2   4   2     124904.23     127531.20       859.28 o                         
   0   4   2       5647.65       6518.68       190.08 o                         
   2   4   2       8079.97       8942.62       140.56 o                         
   4   4   2     240915.23     240457.88      1688.17 o                         
   6   4   2         59.10        122.86        50.23 o                         
   8   4   2      15557.68      15153.89       255.77 o                         
  10   4   2     120614.91     121193.01      1086.49 o                         
  12   4   2        281.22        194.11       150.82 o                         
  14   4   2      13468.15      13722.99       424.61 o                         
  16   4   2      41074.36      42403.12      1095.84 o                         
 -17   5   2        562.33        282.46       242.91 o                         
 -15   5   2          6.40        325.04       176.46 o                         
 -13   5   2       6346.46       6108.17       234.80 o                         
 -11   5   2        462.46        488.94        99.67 o                         
  -9   5   2       1328.78       1513.78       132.09 o                         
  -7   5   2      44541.43      45867.08       487.70 o                         
  -5   5   2          0.27        155.25        39.13 o                         
  -3   5   2      37506.78      37897.30       345.65 o                         
  -1   5   2      59347.42      61886.93       480.05 o                         
   1   5   2       9247.47       9279.66       128.79 o                         
   3   5   2      43940.61      44908.55       418.67 o                         
   5   5   2       7167.13       7067.95       148.67 o                         
   7   5   2      19113.27      18648.75       248.73 o                         
   9   5   2       8898.66       8798.04       218.65 o                         
  11   5   2        509.63        374.64       107.76 o                         
  13   5   2       7431.15       7338.75       334.71 o                         
  15   5   2       1025.96       1167.67       485.77 o                         
 -18   6   2      11796.43      12534.24       639.81 o                         
 -16   6   2       3818.55       3658.96       483.19 o                         
 -14   6   2       6020.75       6645.52       300.44 o                         
 -12   6   2       7213.81       7345.35       265.82 o                         
 -10   6   2      46759.87      46822.15       602.85 o                         
  -8   6   2      42759.35      42411.81       479.67 o                         
  -6   6   2        430.50        446.36        72.89 o                         
  -4   6   2     245025.88     249337.22      1972.81 o                         
  -2   6   2      37102.80      35575.20       352.25 o                         
   0   6   2         18.43         89.31        37.82 o                         
   2   6   2     356043.28     358728.50      2604.79 o                         
   4   6   2      59559.52      59185.12       542.25 o                         
   6   6   2      24057.70      23554.79       349.29 o                         
   8   6   2     110516.85     111123.45      1071.30 o                         
  10   6   2      11908.27      11998.60       362.31 o                         
  12   6   2       4496.86       4155.46       243.78 o                         
  14   6   2      30550.72      29405.46       723.98 o                         
  16   6   2        620.87        799.72       317.11 o                         
 -17   7   2       2329.84       2216.35       291.52 o                         
 -15   7   2        393.38        697.41       202.41 o                         
 -13   7   2         21.08        333.29       145.65 o                         
 -11   7   2        171.92        516.17       109.03 o                         
  -9   7   2       7217.84       7278.84       219.26 o                         
  -7   7   2       5089.38       4982.11       169.62 o                         
  -5   7   2      23112.38      23054.56       286.32 o                         
  -3   7   2       1961.09       2661.18        87.38 o                         
  -1   7   2      80033.33      81828.87       678.54 o                         
   1   7   2      73693.76      73976.06       656.13 o                         
   3   7   2          5.26        158.20        42.22 o                         
   5   7   2      68711.83      68458.12       668.81 o                         
   7   7   2      87259.40      86856.93       854.00 o                         
   9   7   2        106.18         94.99       103.01 o                         
  11   7   2      39508.23      38509.19       674.32 o                         
  13   7   2      28531.83      27912.81       607.52 o                         
  15   7   2       1241.98       1197.72       378.75 o                         
 -18   8   2          3.93        270.01       279.90 o                         
 -16   8   2       4695.40       4479.83       363.38 o                         
 -14   8   2      13544.08      13275.64       464.76 o                         
 -12   8   2        178.83        210.94       140.82 o                         
 -10   8   2      21778.58      21906.09       385.04 o                         
  -8   8   2      29775.00      30626.64       440.26 o                         
  -6   8   2        113.40        140.36        69.94 o                         
  -4   8   2      73551.92      74817.53       691.26 o                         
  -2   8   2      35254.65      35636.39       405.77 o                         
   0   8   2        527.38        679.87        57.77 o                         
   2   8   2      56372.05      57155.08       519.46 o                         
   4   8   2      20728.30      20833.08       291.75 o                         
   6   8   2       2395.39       2568.80       142.17 o                         
   8   8   2      16403.29      16039.33       350.66 o                         
  10   8   2       3388.54       2908.76       219.49 o                         
  12   8   2       3012.00       2526.76       230.95 o                         
  14   8   2       3313.06       3444.39       472.46 o                         
 -17   9   2       1113.97       1049.53       276.24 o                         
 -15   9   2       4076.33       4027.06       322.18 o                         
 -13   9   2       1726.61       1880.31       208.26 o                         
 -11   9   2       8913.33       8683.58       322.79 o                         
  -9   9   2       2363.90       2496.67       155.01 o                         
  -7   9   2      11091.20      12079.46       264.80 o                         
  -5   9   2      32175.68      31424.46       376.43 o                         
  -3   9   2       2127.83       2322.11       228.45 o                         
  -1   9   2      50073.31      51498.00       488.17 o                         
   1   9   2      49529.32      49711.26       448.47 o                         
   3   9   2          4.81        511.51       113.54 o                         
   5   9   2      58855.35      60319.32      1042.33 o                         
   7   9   2      32445.70      32260.28       546.05 o                         
   9   9   2       1210.62       1316.51       153.75 o                         
  11   9   2      32674.94      32413.17       628.92 o                         
  13   9   2       6759.71       6246.52       369.01 o                         
  15   9   2        348.44          8.44       247.16 o                         
 -16  10   2       8146.02       8186.07       447.92 o                         
 -14  10   2       3722.40       3572.91       273.24 o                         
 -12  10   2      14050.99      14194.10       418.45 o                         
 -10  10   2      62710.19      64372.29       785.19 o                         
  -8  10   2       2425.65       2729.20       156.80 o                         
  -6  10   2      18792.98      18356.58       320.75 o                         
  -4  10   2     195775.84     198166.98      1652.37 o                         
  -2  10   2         46.80        280.22        57.65 o                         
   0  10   2      12011.57      11978.32       187.89 o                         
   2  10   2     244375.34     246669.84      1881.59 o                         
   4  10   2       1415.92       1501.73       131.84 o                         
   6  10   2       5739.33       6123.51       340.46 o                         
   8  10   2     135347.70     136362.91      1422.54 o                         
  10  10   2       1646.67       1550.27       193.51 o                         
  12  10   2       3719.52       3605.46       387.33 o                         
  14  10   2      40750.01      41151.51      1159.67 o                         
 -17  11   2      15760.32      14648.23       726.93 o                         
 -15  11   2       4239.93       4076.73       473.43 o                         
 -13  11   2        891.83        980.09       220.39 o                         
 -11  11   2      23221.95      23094.29       513.56 o                         
  -9  11   2       3199.25       3194.48       181.77 o                         
  -7  11   2       2683.75       2838.69       161.19 o                         
  -5  11   2      23177.85      23437.73       333.52 o                         
  -3  11   2          7.61        263.18        63.60 o                         
  -1  11   2       8916.14       8725.95       177.91 o                         
   1  11   2       6410.66       6082.72       144.87 o                         
   3  11   2       3881.50       3814.18       131.88 o                         
   5  11   2      12807.47      12203.79       281.85 o                         
   7  11   2        609.52        829.61       148.94 o                         
   9  11   2       8598.41       8467.14       312.51 o                         
  11  11   2      11437.89      11431.38       411.31 o                         
  13  11   2       4434.68       4605.24       346.44 o                         
 -16  12   2        215.79        -20.88       281.18 o                         
 -14  12   2        550.36        480.68       242.34 o                         
 -12  12   2       8725.09       8486.79       368.33 o                         
 -10  12   2        170.30        212.28       146.86 o                         
  -8  12   2        947.19        991.93       129.88 o                         
  -6  12   2      29578.18      29118.27       443.61 o                         
  -4  12   2        473.59       1005.22        94.13 o                         
  -2  12   2       9528.18       8993.30       200.71 o                         
   0  12   2      38838.04      39243.26       396.36 o                         
   2  12   2       7378.72       7948.57       182.64 o                         
   4  12   2      16757.46      15869.42       281.82 o                         
   6  12   2      35742.30      35315.62       745.57 o                         
   8  12   2      23396.67      22183.96       457.01 o                         
  10  12   2       7717.99       8183.69       363.48 o                         
  12  12   2       5742.77       5958.26       382.25 o                         
  14  12   2      11634.48      11426.75       516.02 o                         
 -15  13   2      21858.74      22933.34       789.77 o                         
 -13  13   2      37748.95      39700.25      1043.63 o                         
 -11  13   2       1471.44       1205.97       232.83 o                         
  -9  13   2      24733.39      24791.47       668.70 o                         
  -7  13   2     186531.77     189500.45      1819.12 o                         
  -5  13   2       1148.04       1152.57       107.25 o                         
  -3  13   2       8138.16       8099.22       206.83 o                         
  -1  13   2     272680.03     276038.62      2135.53 o                         
   1  13   2          1.36        671.09       278.63 o                         
   3  13   2       3848.58       3611.61       143.86 o                         
   5  13   2     214432.77     213877.52      2046.40 o                         
   7  13   2       3249.62       3122.58       423.85 o                         
   9  13   2       3520.61       3531.90       241.98 o                         
  11  13   2      64858.80      66583.55      1135.59 o                         
  13  13   2       1935.19       1954.28       279.86 o                         
 -14  14   2      13067.42      13118.83       632.97 o                         
 -12  14   2      19537.25      18945.94       687.34 o                         
 -10  14   2       6508.56       5787.98       369.72 o                         
  -8  14   2       6023.84       6139.55       251.77 o                         
  -6  14   2      15651.85      15643.36       337.83 o                         
  -4  14   2       5322.51       4991.38       201.77 o                         
  -2  14   2       2226.84       2151.76       131.72 o                         
   0  14   2       1342.22       1534.66       109.25 o                         
   2  14   2        799.78        899.14        95.45 o                         
   4  14   2      27860.10      27353.37       457.83 o                         
   6  14   2       2528.63       2257.86       201.05 o                         
   8  14   2        341.93        251.34       140.69 o                         
  10  14   2      36307.51      36680.95       845.91 o                         
  12  14   2       4175.63       4119.23       342.23 o                         
 -15  15   2       4102.27       2982.46       348.66 o                         
 -13  15   2       2454.84       2549.86       349.90 o                         
 -11  15   2       1347.01        873.47       232.56 o                         
  -9  15   2      25852.35      24186.80       643.12 o                         
  -7  15   2       8930.46       8958.12       327.30 o                         
  -5  15   2        786.73        858.97       112.98 o                         
  -3  15   2      65048.04      64269.39       714.51 o                         
  -1  15   2      12873.83      13236.50       251.00 o                         
   1  15   2       3505.48       3760.28       164.40 o                         
   3  15   2      60885.74      59899.44      1081.70 o                         
   5  15   2          6.56        192.06       123.64 o                         
   7  15   2       7805.45       7692.93       389.81 o                         
   9  15   2      18073.85      17873.92       497.57 o                         
  11  15   2       3198.26       3330.64       321.44 o                         
 -14  16   2       4560.61       4811.85       455.18 o                         
 -12  16   2      14310.73      15642.72       673.41 o                         
 -10  16   2      44403.61      46004.53       949.13 o                         
  -8  16   2       9719.54      10046.20       454.99 o                         
  -6  16   2       2888.50       2722.68       214.41 o                         
  -4  16   2     112857.75     114949.73      1243.05 o                         
  -2  16   2       4784.07       4730.04       184.75 o                         
   0  16   2        846.82       1015.43        99.35 o                         
   2  16   2     125634.95     125062.30      1214.56 o                         
   4  16   2         38.73        131.40       115.98 o                         
   6  16   2       3342.34       3105.87       234.11 o                         
   8  16   2      61366.11      61305.59       954.04 o                         
  10  16   2       2864.10       2776.55       335.01 o                         
  12  16   2        693.14         82.15       276.55 o                         
 -13  17   2       7490.24       6947.37       722.28 o                         
 -11  17   2       4400.05       4097.15       411.62 o                         
  -9  17   2      11999.64      12247.02       637.82 o                         
  -7  17   2      13727.24      13232.54       495.51 o                         
  -5  17   2        288.31        396.73       121.79 o                         
  -3  17   2       4306.99       4199.77       198.52 o                         
  -1  17   2       9163.49       8712.51       234.92 o                         
   1  17   2      17105.98      17430.76       401.21 o                         
   3  17   2          2.16        229.78       116.65 o                         
   5  17   2       1462.09       1348.53       188.01 o                         
   7  17   2      42353.78      43673.24       774.35 o                         
   9  17   2       1074.99       1267.62       240.66 o                         
  11  17   2        422.88        454.72       282.66 o                         
 -12  18   2       1234.17        778.38       481.55 o                         
 -10  18   2      23993.52      24316.25      1074.93 o                         
  -8  18   2       2462.38       2179.88       360.79 o                         
  -6  18   2       9875.66       9649.28       545.47 o                         
  -4  18   2      41855.08      42628.59       577.11 o                         
  -2  18   2       6653.38       6721.58       236.76 o                         
   0  18   2      25899.57      26416.61       502.65 o                         
   2  18   2      27980.52      27828.99       591.34 o                         
   4  18   2      20013.04      19839.60       485.52 o                         
   6  18   2       8722.30       8175.36       359.68 o                         
   8  18   2       7914.37       6961.40       425.51 o                         
  10  18   2      16855.92      17867.10       734.49 o                         
 -11  19   2      14718.03      15589.26       813.91 o                         
  -9  19   2       4051.26       4166.79       428.26 o                         
  -7  19   2      29618.15      31439.34       772.97 o                         
  -5  19   2      16489.62      16740.65       478.34 o                         
  -3  19   2         30.37        189.49       111.23 o                         
  -1  19   2      62649.25      62685.30       745.16 o                         
   1  19   2       2842.99       3078.16       209.12 o                         
   3  19   2       3314.88       3576.55       339.80 o                         
   5  19   2      35610.65      35274.46       703.84 o                         
   7  19   2          0.54        124.74       206.56 o                         
   9  19   2       4413.21       4222.84       428.98 o                         
 -10  20   2       1509.64       2004.53       314.86 o                         
  -8  20   2       3325.68       3475.43       349.40 o                         
  -6  20   2        240.75        812.87       211.93 o                         
  -4  20   2        564.29        747.09       141.45 o                         
  -2  20   2         82.36         24.46       117.31 o                         
   0  20   2       1491.84       1839.83       275.76 o                         
   2  20   2        125.47        228.96       154.87 o                         
   4  20   2       8291.16       8163.68       447.15 o                         
   6  20   2       4245.61       3795.54       344.83 o                         
   8  20   2       1729.95       2176.56       662.09 o                         
  -9  21   2         52.00       -132.76       239.64 o                         
  -7  21   2      37207.32      38201.84       916.87 o                         
  -5  21   2      14088.96      14929.50       577.98 o                         
  -3  21   2       1426.86       1793.85       178.34 o                         
  -1  21   2      40589.83      41440.59      1051.08 o                         
   1  21   2      17635.94      18025.60       572.61 o                         
   3  21   2        899.66        959.63       232.96 o                         
   5  21   2      23961.22      22042.30       674.81 o                         
   7  21   2      15749.48      15871.45       888.95 o                         
  -8  22   2       3414.85       2499.59       669.53 o                         
  -6  22   2      10573.89      10100.51       538.66 o                         
  -4  22   2      25210.62      25536.56       685.10 o                         
  -2  22   2       1010.33       1001.19       206.44 o                         
   0  22   2       3479.68       3894.73       328.62 o                         
   2  22   2      25967.08      25704.80       709.57 o                         
   4  22   2         87.24         14.19       245.54 o                         
  -5  23   2       3202.43       2821.20       308.33 o                         
  -3  23   2       2899.16       3041.23       392.62 o                         
  -1  23   2       4011.63       4014.89       312.39 o                         
   1  23   2         80.84        276.94       242.69 o                         
   3  23   2       6596.56       6165.10       517.04 o                         
 -19   1   3      12140.77      13203.38       989.42 o                         
 -17   1   3      21784.07      21586.07       772.96 o                         
 -15   1   3       3377.97       3419.14       234.15 o                         
 -13   1   3      40727.05      40342.07       614.99 o                         
 -11   1   3      53790.87      53745.34       495.23 o                         
  -9   1   3      23456.35      23565.67       269.66 o                         
  -7   1   3     102199.41     101494.36       752.26 o                         
  -5   1   3     114033.85     113138.81       817.83 o                         
  -3   1   3      28120.94      28346.94       288.15 o                         
  -1   1   3     100012.27     100814.02       692.41 o                         
   1   1   3      27348.96      26942.53       259.75 o                         
   3   1   3      25266.54      26133.61       260.65 o                         
   5   1   3      16043.86      15938.58       186.96 o                         
   7   1   3       2695.63       3135.32       181.56 o                         
   9   1   3       5468.96       5337.17       184.18 o                         
  11   1   3        360.37        425.09       117.85 o                         
  13   1   3          1.43        257.30       169.47 o                         
  15   1   3        491.93        880.70       252.77 o                         
 -18   2   3         13.66        -49.43       855.52 o                         
 -16   2   3       1235.26       1203.48       196.97 o                         
 -14   2   3      92463.43      93626.50      1019.98 o                         
 -12   2   3       3557.11       3953.88       154.99 o                         
 -10   2   3       3738.89       3646.80       138.08 o                         
  -8   2   3     328920.22     329171.09      2192.22 o                         
  -6   2   3      21677.97      22153.09       235.31 o                         
  -4   2   3      20725.68      21224.05       220.17 o                         
  -2   2   3     584060.38     573680.56      3641.26 o                         
   0   2   3        136.17        217.13        38.27 o                         
   2   2   3       2558.02       2660.47        74.48 o                         
   4   2   3     250838.64     256183.09      1790.26 o                         
   6   2   3       1075.02       1140.84        63.61 o                         
   8   2   3        617.38        743.39       153.84 o                         
  10   2   3      41015.21      40644.23       503.06 o                         
  12   2   3       3347.27       3322.53       211.13 o                         
  14   2   3          3.60        309.22       222.25 o                         
  16   2   3       2875.88       3210.12       341.43 o                         
 -19   3   3       1969.24       3030.60       483.61 o                         
 -17   3   3      14605.49      15154.74       559.82 o                         
 -15   3   3       4564.30       4406.59       266.36 o                         
 -13   3   3       1348.59       1397.41       132.97 o                         
 -11   3   3      34090.51      33747.16       401.28 o                         
  -9   3   3      12718.41      12405.65       225.76 o                         
  -7   3   3       2283.43       2173.08        90.04 o                         
  -5   3   3       5829.10       5568.81       123.98 o                         
  -3   3   3       1334.76        893.82        51.81 o                         
  -1   3   3       2457.85       2891.99        70.46 o                         
   1   3   3      10014.30      10970.37       139.97 o                         
   3   3   3      15036.04      15080.01       172.90 o                         
   5   3   3      23138.42      22996.44       261.02 o                         
   7   3   3        135.57        239.16        68.23 o                         
   9   3   3        107.04        272.24       120.62 o                         
  11   3   3       9828.72      10111.66       305.12 o                         
  13   3   3         12.26        205.10       160.74 o                         
  15   3   3        332.98        516.00       244.51 o                         
 -18   4   3        181.93        126.35       319.72 o                         
 -16   4   3      26381.54      27850.46       631.46 o                         
 -14   4   3      22769.23      22227.90       365.39 o                         
 -12   4   3         47.65        251.06       113.17 o                         
 -10   4   3      80528.76      80259.03       713.94 o                         
  -8   4   3      41117.62      40547.57       433.86 o                         
  -6   4   3       1584.52       1648.03        78.49 o                         
  -4   4   3     100008.87      98120.62       725.58 o                         
  -2   4   3      19809.59      19988.22       201.00 o                         
   0   4   3        374.24        856.34        60.45 o                         
   2   4   3      34731.76      34393.84       338.22 o                         
   4   4   3       4598.31       4813.56       125.97 o                         
   6   4   3       2711.38       2508.94       100.68 o                         
   8   4   3        756.68        891.46        92.21 o                         
  10   4   3       1919.38       1990.21       148.71 o                         
  12   4   3       1106.42       1107.63       187.45 o                         
  14   4   3       2175.92       2448.25       255.64 o                         
  16   4   3       1236.58       1021.79       388.84 o                         
 -19   5   3       6027.47       5332.24      1160.53 o                         
 -17   5   3      59376.74      59414.88      1093.46 o                         
 -15   5   3        736.82        601.96       186.83 o                         
 -13   5   3      12501.61      12223.71       257.27 o                         
 -11   5   3     309065.91     307659.47      2376.36 o                         
  -9   5   3        346.29        580.57        83.15 o                         
  -7   5   3       8597.25       8825.10       183.49 o                         
  -5   5   3     982094.88     963618.88      6287.77 o                         
  -3   5   3        625.06        781.58        57.17 o                         
  -1   5   3        186.73        407.53        80.05 o                         
   1   5   3     986593.31     953333.88      7212.55 o                         
   3   5   3       9385.42       9295.77       195.87 o                         
   5   5   3       1451.33       1569.89        84.58 o                         
   7   5   3     283843.81     283186.91      2337.42 o                         
   9   5   3      20174.15      20175.43       310.38 o                         
  11   5   3        468.30        729.81       249.95 o                         
  13   5   3      44054.81      45221.26       810.80 o                         
  15   5   3      30133.57      30960.80       813.51 o                         
 -18   6   3        572.18        820.90       254.57 o                         
 -16   6   3      26157.97      25742.86       908.82 o                         
 -14   6   3      19813.36      19553.86       391.87 o                         
 -12   6   3       8204.26       8116.16       220.65 o                         
 -10   6   3      45856.97      44418.73       587.69 o                         
  -8   6   3      21893.22      21779.33       316.40 o                         
  -6   6   3      11122.68      11014.08       159.10 o                         
  -4   6   3      27603.19      26917.27       284.23 o                         
  -2   6   3       6293.67       6602.00       111.66 o                         
   0   6   3        336.73        498.30        70.99 o                         
   2   6   3       5087.01       5557.28       150.43 o                         
   4   6   3        452.30        518.21        74.75 o                         
   6   6   3       4292.91       4348.84       175.46 o                         
   8   6   3      24709.41      24642.33       483.52 o                         
  10   6   3       3872.79       3700.19       198.77 o                         
  12   6   3       6795.81       6819.13       393.47 o                         
  14   6   3      18580.85      18235.35      1105.67 o                         
 -17   7   3      23304.59      24852.43       696.98 o                         
 -15   7   3       1742.97       2043.98       212.72 o                         
 -13   7   3      21478.61      21209.10       394.26 o                         
 -11   7   3      33744.04      32999.55       456.46 o                         
  -9   7   3      23937.46      24100.03       357.09 o                         
  -7   7   3      28572.21      28459.76       398.44 o                         
  -5   7   3      14174.58      14088.72       199.50 o                         
  -3   7   3      78787.16      78646.34       625.52 o                         
  -1   7   3      10378.49      10442.96       196.12 o                         
   1   7   3        732.63        835.23        59.99 o                         
   3   7   3      74176.98      74422.80       780.88 o                         
   5   7   3       2457.84       2454.34       130.93 o                         
   7   7   3       4383.78       4632.11       178.43 o                         
   9   7   3       8146.77       8051.65       260.62 o                         
  11   7   3       4941.51       5269.08       273.26 o                         
  13   7   3        628.94        575.99       220.51 o                         
  15   7   3        104.12         30.60       483.75 o                         
 -18   8   3        707.51        659.62       305.98 o                         
 -16   8   3      14218.59      14024.44       574.23 o                         
 -14   8   3     106732.78     109095.67      1159.85 o                         
 -12   8   3       4021.28       3714.93       199.75 o                         
 -10   8   3      24822.81      24087.28       408.78 o                         
  -8   8   3     425327.12     424674.53      3654.64 o                         
  -6   8   3      14693.16      14661.12       305.87 o                         
  -4   8   3       8112.39       8596.00       212.73 o                         
  -2   8   3     713798.94     687872.12      5283.73 o                         
   0   8   3       1232.85       1467.71       135.17 o                         
   2   8   3       1055.56       1109.56        81.80 o                         
   4   8   3     400793.84     396778.56      3739.43 o                         
   6   8   3       9626.90       9683.65       246.34 o                         
   8   8   3       2562.57       2800.50       206.48 o                         
  10   8   3     114013.19     112122.74      1292.74 o                         
  12   8   3      27821.39      27247.90       600.59 o                         
  14   8   3        533.65        771.98       263.22 o                         
 -17   9   3      10694.09      11036.43      1020.05 o                         
 -15   9   3        263.15        183.11       185.29 o                         
 -13   9   3      97431.91      98358.91      1152.88 o                         
 -11   9   3       4152.50       4129.38       225.12 o                         
  -9   9   3         11.12        227.19        92.25 o                         
  -7   9   3      86209.05      86581.44       911.37 o                         
  -5   9   3        136.57        184.56        55.78 o                         
  -3   9   3         18.32        236.64       133.29 o                         
  -1   9   3      21493.32      21225.78       297.12 o                         
   1   9   3      26269.83      25765.63       357.56 o                         
   3   9   3      18075.46      18042.29       269.80 o                         
   5   9   3         41.27        305.67        88.00 o                         
   7   9   3      19880.42      19844.98       506.02 o                         
   9   9   3      15794.30      15267.58       376.32 o                         
  11   9   3      10378.22       9932.20       380.82 o                         
  13   9   3       7047.18       6631.55       392.06 o                         
 -16  10   3      11213.13      11634.68       532.78 o                         
 -14  10   3       6385.86       6412.13       349.52 o                         
 -12  10   3      12062.14      11796.73       464.25 o                         
 -10  10   3      25145.43      25311.53       437.93 o                         
  -8  10   3       1073.53       1138.34       119.50 o                         
  -6  10   3      44147.77      45091.45       616.80 o                         
  -4  10   3      45790.29      46715.13       476.74 o                         
  -2  10   3       6265.91       6082.34       142.49 o                         
   0  10   3      87790.00      87749.68       761.64 o                         
   2  10   3       1693.21       1861.45       105.75 o                         
   4  10   3      13340.29      12353.41       357.09 o                         
   6  10   3      28595.30      29009.07       508.07 o                         
   8  10   3        528.07        638.73       145.20 o                         
  10  10   3      11220.40      10188.11       348.42 o                         
  12  10   3       1492.09       1276.45       232.38 o                         
  14  10   3        806.82        414.70       266.52 o                         
 -17  11   3      15415.99      13918.71       696.91 o                         
 -15  11   3       2615.50       2348.92       290.94 o                         
 -13  11   3       4347.39       4636.47       301.92 o                         
 -11  11   3      76763.35      76859.98      1010.65 o                         
  -9  11   3      23541.85      23388.79       413.68 o                         
  -7  11   3        117.96        111.05        91.14 o                         
  -5  11   3     234339.09     233809.86      1827.63 o                         
  -3  11   3      27806.87      26592.30       331.27 o                         
  -1  11   3       6349.66       6181.91       160.20 o                         
   1  11   3     239533.64     237203.64      1836.49 o                         
   3  11   3       4547.05       4568.12       236.00 o                         
   5  11   3      11657.68      11737.18       286.14 o                         
   7  11   3      96469.12      96989.52      1206.70 o                         
   9  11   3       3045.37       2795.70       212.50 o                         
  11  11   3       6538.64       6912.34       353.40 o                         
  13  11   3      16641.68      14669.00       554.65 o                         
 -16  12   3      43394.22      44862.20       987.87 o                         
 -14  12   3      11398.43      11838.05       510.26 o                         
 -12  12   3          6.71        -73.29       174.73 o                         
 -10  12   3      81969.05      82257.41      1288.33 o                         
  -8  12   3       4827.83       5442.70       367.22 o                         
  -6  12   3        194.24        277.40        78.77 o                         
  -4  12   3      49835.75      49252.75       521.65 o                         
  -2  12   3         32.73        420.56        70.10 o                         
   0  12   3       7982.38       7755.17       229.18 o                         
   2  12   3       6702.90       6405.29       164.14 o                         
   4  12   3       7359.19       7443.47       234.50 o                         
   6  12   3      15441.41      14805.51       389.41 o                         
   8  12   3       2819.66       2654.23       226.50 o                         
  10  12   3       5732.61       5053.29       282.23 o                         
  12  12   3      11394.42      10314.92       481.99 o                         
 -15  13   3        458.07        303.25       241.29 o                         
 -13  13   3      17195.31      16930.84       732.31 o                         
 -11  13   3       8175.11       7864.04       430.80 o                         
  -9  13   3       1164.22       1397.23       171.74 o                         
  -7  13   3      41439.55      42630.87       682.27 o                         
  -5  13   3      37243.86      37340.33       501.51 o                         
  -3  13   3      11927.39      12338.13       235.37 o                         
  -1  13   3      45116.62      44897.57       617.59 o                         
   1  13   3      69394.55      69499.38       679.53 o                         
   3  13   3       9457.77       9108.13       257.11 o                         
   5  13   3      18147.98      17324.66       537.85 o                         
   7  13   3      41114.46      39660.11       687.85 o                         
   9  13   3       1139.49        916.19       202.94 o                         
  11  13   3       4915.74       5104.05       366.20 o                         
  13  13   3       9129.33       7345.01       522.22 o                         
 -16  14   3        760.33        818.32       520.75 o                         
 -14  14   3      13470.55      13562.21       562.26 o                         
 -12  14   3       4553.03       4191.94       390.20 o                         
 -10  14   3          9.38        214.28       178.31 o                         
  -8  14   3      44443.59      45895.10       743.06 o                         
  -6  14   3       8691.55       8779.82       256.09 o                         
  -4  14   3       2814.34       3045.26       186.28 o                         
  -2  14   3      81147.12      80990.91       853.23 o                         
   0  14   3       1439.85       1682.61       107.88 o                         
   2  14   3       8025.09       7818.41       256.06 o                         
   4  14   3      50238.59      48432.35       664.33 o                         
   6  14   3        855.71       1099.15       162.09 o                         
   8  14   3       6939.22       6763.49       314.08 o                         
  10  14   3      14626.50      14955.99       642.11 o                         
  12  14   3       5280.90       4811.81       442.50 o                         
 -15  15   3       2024.56       1922.18       309.43 o                         
 -13  15   3       7252.78       7378.44       907.98 o                         
 -11  15   3      36459.45      36361.71       749.63 o                         
  -9  15   3       2201.60       2280.67       294.21 o                         
  -7  15   3      10538.95      11518.48       346.52 o                         
  -5  15   3      31370.96      31218.15       479.89 o                         
  -3  15   3         34.35        188.86        91.61 o                         
  -1  15   3       1068.67        957.64       110.31 o                         
   1  15   3      23930.40      23547.63       413.70 o                         
   3  15   3         21.12        124.53        94.73 o                         
   5  15   3       3182.80       3330.37       234.03 o                         
   7  15   3       4602.81       4822.30       285.96 o                         
   9  15   3        433.87        373.25       214.31 o                         
  11  15   3       4215.23       4095.42       414.95 o                         
 -14  16   3       9117.38       7925.30       506.39 o                         
 -12  16   3       2930.94       3088.30       329.77 o                         
 -10  16   3       8279.81       8503.09       424.23 o                         
  -8  16   3      24735.06      24584.88       510.86 o                         
  -6  16   3         36.95        145.83       108.64 o                         
  -4  16   3      15209.61      15714.86       343.55 o                         
  -2  16   3      41394.77      41414.84       566.70 o                         
   0  16   3       1193.92       1608.92       138.63 o                         
   2  16   3      30971.11      30196.22       507.88 o                         
   4  16   3      42244.34      42089.24       701.54 o                         
   6  16   3        999.01        887.38       173.20 o                         
   8  16   3      15888.20      14895.82       550.35 o                         
  10  16   3       8913.58       8752.02       576.27 o                         
 -13  17   3        284.07        144.65       242.19 o                         
 -11  17   3      18147.00      19346.60       651.64 o                         
  -9  17   3       1176.25       1526.76       236.00 o                         
  -7  17   3         23.95        163.28       138.54 o                         
  -5  17   3      27071.37      27691.33       485.62 o                         
  -3  17   3       7462.08       7933.37       276.57 o                         
  -1  17   3        700.38        980.96       136.43 o                         
   1  17   3      19226.95      17734.73       393.71 o                         
   3  17   3      14621.40      14594.29       375.83 o                         
   5  17   3       1428.13       1264.79       217.57 o                         
   7  17   3       9183.18       8309.78       447.92 o                         
   9  17   3      12789.57      12725.35       548.23 o                         
 -12  18   3       1044.88       1002.91       280.45 o                         
 -10  18   3       1565.19       1232.15       270.15 o                         
  -8  18   3      58411.45      59691.65      1004.55 o                         
  -6  18   3        664.68        774.20       166.52 o                         
  -4  18   3       1836.66       1884.85       172.94 o                         
  -2  18   3      65754.46      65876.48       816.62 o                         
   0  18   3       2123.90       2482.29       205.62 o                         
   2  18   3       3397.82       4024.52       564.63 o                         
   4  18   3      45646.93      46219.59      1297.11 o                         
   6  18   3       3570.78       3246.93       359.41 o                         
   8  18   3       1490.43       1276.60       294.21 o                         
 -11  19   3       3853.36       3804.14       383.28 o                         
  -9  19   3         10.11        -61.08       220.77 o                         
  -7  19   3        465.63        951.50       218.42 o                         
  -5  19   3       1942.72       1800.73       209.57 o                         
  -3  19   3       1632.14       1731.47       163.56 o                         
  -1  19   3       1215.65       1788.09       186.70 o                         
   1  19   3        835.84        790.28       176.10 o                         
   3  19   3       4563.64       4313.92       376.65 o                         
   5  19   3       4449.59       4683.51       406.18 o                         
   7  19   3         59.18          9.94       206.81 o                         
 -10  20   3        216.70        379.33       253.39 o                         
  -8  20   3       8123.03       9024.41       526.42 o                         
  -6  20   3      17756.71      19137.92       689.36 o                         
  -4  20   3       1284.39       1642.74       183.78 o                         
  -2  20   3       4000.70       3420.70       225.93 o                         
   0  20   3      25847.47      25209.28       660.75 o                         
   2  20   3        583.66        583.41       234.08 o                         
   4  20   3       1070.63        410.82       237.26 o                         
   6  20   3      19348.75      18632.32       635.07 o                         
  -9  21   3        589.58       1044.00       278.44 o                         
  -7  21   3       2119.14       1770.31       300.12 o                         
  -5  21   3      44372.02      46174.14       988.38 o                         
  -3  21   3        425.88        466.93       166.36 o                         
  -1  21   3        226.84        366.74       223.34 o                         
   1  21   3      44258.53      44276.58      1056.31 o                         
   3  21   3          2.29        131.16       244.83 o                         
   5  21   3        200.52        262.58       217.40 o                         
  -6  22   3         11.58        140.67       225.69 o                         
  -4  22   3       3676.94       4497.17       327.32 o                         
  -2  22   3       2037.42       1697.20       263.75 o                         
   0  22   3       4415.44       4554.83       357.61 o                         
   2  22   3         40.84        128.86       240.22 o                         
   4  22   3       6086.10       6033.58       421.11 o                         
  -5  23   3       2015.41       2440.06       322.90 o                         
  -3  23   3      12502.40      13746.40       651.27 o                         
  -1  23   3       5069.85       5280.14       386.31 o                         
   1  23   3       5399.78       5721.70       650.75 o                         
 -18   0   4      25416.73      26525.43      1458.10 o                         
 -16   0   4      55373.48      55125.98      1164.14 o                         
 -14   0   4      45016.60      45878.16       984.36 o                         
 -12   0   4      39893.08      39068.56       677.19 o                         
 -10   0   4      40603.65      38695.49       641.09 o                         
  -8   0   4     278882.06     281709.47      3032.14 o                         
  -6   0   4      59752.21      62677.81       910.55 o                         
  -4   0   4      16753.36      16189.31       307.05 o                         
  -2   0   4     835585.25     826620.31      6763.52 o                         
   0   0   4     138628.30     145945.75      1592.73 o                         
   2   0   4      10514.71      10731.75       228.47 o                         
   4   0   4     287768.72     296555.44      2921.37 o                         
   6   0   4      21983.23      22206.06       380.78 o                         
   8   0   4       9598.04       9402.54       296.26 o                         
  10   0   4      80402.89      80055.50      1169.91 o                         
  12   0   4       8660.98       8334.62       471.67 o                         
  14   0   4      16141.46      16149.36       859.62 o                         
 -19   1   4       2036.30       1784.28       404.13 o                         
 -17   1   4      26742.37      26900.10       719.70 o                         
 -15   1   4      29524.51      29460.33       562.67 o                         
 -13   1   4         74.78        213.73       108.68 o                         
 -11   1   4      77349.30      77672.57       751.86 o                         
  -9   1   4       6621.97       6625.69       178.82 o                         
  -7   1   4       8682.78       8126.28       197.00 o                         
  -5   1   4      55646.08      54960.94       516.25 o                         
  -3   1   4      15747.33      16667.34       219.57 o                         
  -1   1   4      86298.30      88674.83       642.00 o                         
   1   1   4       1899.09       1928.49        82.88 o                         
   3   1   4     109386.45     110096.95       843.35 o                         
   5   1   4      54915.46      53770.81       469.00 o                         
   7   1   4       5654.74       5374.41       155.43 o                         
   9   1   4      92251.63      92031.44      1118.61 o                         
  11   1   4      13339.31      13868.08       355.67 o                         
  13   1   4      18923.35      19170.21       532.52 o                         
  15   1   4      33131.11      33388.79       845.66 o                         
 -18   2   4      16652.55      16690.80       836.35 o                         
 -16   2   4       1887.22       1850.39       205.91 o                         
 -14   2   4      17462.76      17676.21       424.16 o                         
 -12   2   4      23566.31      23294.41       398.50 o                         
 -10   2   4      38776.91      37380.70       406.49 o                         
  -8   2   4      42973.93      43079.65       463.11 o                         
  -6   2   4       1751.35       1889.82       104.00 o                         
  -4   2   4     124445.08     123875.41       884.68 o                         
  -2   2   4      10700.77      10244.36       161.57 o                         
   0   2   4       5549.70       5643.58       110.70 o                         
   2   2   4     122422.17     123545.41       923.72 o                         
   4   2   4       2516.48       2702.62       122.95 o                         
   6   2   4      41316.02      41569.46       393.99 o                         
   8   2   4      38383.34      37522.75       445.28 o                         
  10   2   4      20276.73      20856.61       664.06 o                         
  12   2   4      26993.70      26516.88       676.48 o                         
  14   2   4       5355.27       5160.69       388.45 o                         
 -19   3   4      22575.25      23065.53       999.47 o                         
 -17   3   4       1767.26       2537.19       302.80 o                         
 -15   3   4      10906.86      11130.25       364.91 o                         
 -13   3   4      33982.62      34169.95       478.00 o                         
 -11   3   4      44932.40      44674.95       484.40 o                         
  -9   3   4      13496.07      13928.22       220.72 o                         
  -7   3   4      17393.66      17236.55       232.42 o                         
  -5   3   4     235975.44     237845.98      1602.53 o                         
  -3   3   4      41991.90      43836.93       337.58 o                         
  -1   3   4        734.88       1095.20        77.51 o                         
   1   3   4     265848.59     271982.59      1894.95 o                         
   3   3   4      27329.74      27571.50       264.65 o                         
   5   3   4       2559.84       2585.47       111.75 o                         
   7   3   4     106641.90     108683.01       906.18 o                         
   9   3   4       2826.75       2944.44       198.62 o                         
  11   3   4       8094.65       7852.32       323.91 o                         
  13   3   4      33253.31      32580.04       695.47 o                         
  15   3   4         43.28        297.52       236.77 o                         
 -18   4   4      15442.92      15510.44       672.74 o                         
 -16   4   4       5692.25       5502.42       332.35 o                         
 -14   4   4      57100.97      57471.09       668.93 o                         
 -12   4   4      12483.87      12164.47       249.17 o                         
 -10   4   4       1886.94       1932.75        87.86 o                         
  -8   4   4      94204.16      93518.17       721.88 o                         
  -6   4   4         39.16        147.94        40.46 o                         
  -4   4   4        146.89        307.37        49.22 o                         
  -2   4   4      65201.52      67803.34       584.94 o                         
   0   4   4      73890.05      75684.88       697.62 o                         
   2   4   4       2522.54       2241.74        92.91 o                         
   4   4   4        929.30        846.54        86.69 o                         
   6   4   4     123669.04     123558.28      1044.93 o                         
   8   4   4       3220.25       2994.94       151.86 o                         
  10   4   4       8638.13       8645.07       293.08 o                         
  12   4   4      81334.56      84868.45      1187.50 o                         
  14   4   4        227.11        419.19       208.17 o                         
 -19   5   4          8.10       -117.81       320.75 o                         
 -17   5   4       6161.80       5826.84       459.28 o                         
 -15   5   4       3627.91       3942.63       223.03 o                         
 -13   5   4       5822.38       5639.97       198.91 o                         
 -11   5   4      15789.99      15796.44       270.39 o                         
  -9   5   4       1030.18       1077.88        72.65 o                         
  -7   5   4      33952.58      34030.22       351.44 o                         
  -5   5   4      27409.01      27361.90       362.02 o                         
  -3   5   4       9827.68       9583.10       203.85 o                         
  -1   5   4      44046.64      44377.83       365.15 o                         
   1   5   4      18242.33      19203.71       216.72 o                         
   3   5   4      24279.26      24420.21       328.14 o                         
   5   5   4      30861.74      30519.02       404.81 o                         
   7   5   4        644.38        891.53       106.60 o                         
   9   5   4      19158.63      19287.59       344.13 o                         
  11   5   4       4321.93       3981.78       250.47 o                         
  13   5   4        713.43        933.75       239.01 o                         
 -18   6   4       1569.39       1699.78       340.46 o                         
 -16   6   4       3900.53       3471.02       299.83 o                         
 -14   6   4       3299.59       3247.39       182.62 o                         
 -12   6   4        173.85        279.41        92.80 o                         
 -10   6   4       7614.48       7325.31       198.51 o                         
  -8   6   4       7431.83       7550.41       182.82 o                         
  -6   6   4        791.94        890.88        89.50 o                         
  -4   6   4          7.02        287.48        54.20 o                         
  -2   6   4      16809.67      18465.95       472.73 o                         
   0   6   4      11599.88      12328.30       274.81 o                         
   2   6   4        698.68        897.20        66.61 o                         
   4   6   4      35603.27      36264.70       445.65 o                         
   6   6   4       4058.45       4112.35       173.16 o                         
   8   6   4       8261.69       8189.76       275.12 o                         
  10   6   4      19012.70      19030.22       393.15 o                         
  12   6   4       7726.25       7640.92       492.70 o                         
  14   6   4       3281.78       3416.95       371.00 o                         
 -17   7   4      11402.58      12341.25       668.30 o                         
 -15   7   4      20214.02      19523.01       468.29 o                         
 -13   7   4        323.73        407.42       101.93 o                         
 -11   7   4      11008.48      11035.12       251.39 o                         
  -9   7   4      20261.76      19431.15       303.22 o                         
  -7   7   4        184.77        547.74        71.62 o                         
  -5   7   4       2068.29       2650.70       204.92 o                         
  -3   7   4        810.03       1799.30       199.52 o                         
  -1   7   4        464.79        923.45        74.07 o                         
   1   7   4       1557.71       1710.37       140.84 o                         
   3   7   4      27024.11      27807.58       693.47 o                         
   5   7   4       4094.94       4034.44       169.74 o                         
   7   7   4      20138.05      19431.08       344.24 o                         
   9   7   4      37617.45      37701.64       514.73 o                         
  11   7   4       1782.59       1739.33       189.34 o                         
  13   7   4      13294.42      14094.76       616.44 o                         
 -18   8   4       3184.75       2784.17       448.44 o                         
 -16   8   4        135.75         32.80       216.71 o                         
 -14   8   4      10969.68      10702.86       310.35 o                         
 -12   8   4      12659.21      12854.92       305.45 o                         
 -10   8   4         33.90        190.55        91.82 o                         
  -8   8   4      26902.51      27031.21       381.67 o                         
  -6   8   4      21902.23      22192.64       276.43 o                         
  -4   8   4        185.44        289.67        67.18 o                         
  -2   8   4      54814.41      56164.23       605.11 o                         
   0   8   4      23615.61      23656.24       323.57 o                         
   2   8   4        173.49        275.17        60.96 o                         
   4   8   4      40191.70      39084.05       521.79 o                         
   6   8   4       9645.95       9375.45       241.00 o                         
   8   8   4          8.93        193.70       184.09 o                         
  10   8   4      13255.30      12925.91       338.83 o                         
  12   8   4       3265.83       2709.18       291.37 o                         
  14   8   4        733.00        977.72       280.27 o                         
 -17   9   4       8747.63       7932.35       536.12 o                         
 -15   9   4       2503.66       2012.20       279.18 o                         
 -13   9   4       7361.90       7386.56       298.66 o                         
 -11   9   4      10158.08      10316.76       278.48 o                         
  -9   9   4         35.50        256.68        91.61 o                         
  -7   9   4      19629.51      19243.21       268.37 o                         
  -5   9   4       1143.10       1403.43       105.37 o                         
  -3   9   4      12340.15      11753.01       260.68 o                         
  -1   9   4      19813.96      19702.63       288.50 o                         
   1   9   4        121.95        997.01        88.50 o                         
   3   9   4      26916.23      26658.39       439.89 o                         
   5   9   4      23560.07      22957.93       396.54 o                         
   7   9   4       4564.60       4801.33       255.47 o                         
   9   9   4      24970.05      24803.06       488.44 o                         
  11   9   4       7239.84       6509.79       339.94 o                         
  13   9   4       5552.48       5006.28       420.90 o                         
 -18  10   4      18039.01      18743.19      1547.37 o                         
 -16  10   4       6893.60       7436.60       448.11 o                         
 -14  10   4       1523.57       1262.69       200.14 o                         
 -12  10   4      30317.94      30745.22       546.23 o                         
 -10  10   4       8241.23       8398.78       320.38 o                         
  -8  10   4      26816.55      26630.70       460.16 o                         
  -6  10   4      23629.78      24065.25       562.68 o                         
  -4  10   4       8067.01       7998.36       219.49 o                         
  -2  10   4      94027.17      93975.62       866.07 o                         
   0  10   4      10116.90      10287.64       188.52 o                         
   2  10   4      13658.05      12922.10       236.68 o                         
   4  10   4      83156.53      82289.66       917.52 o                         
   6  10   4        149.23        457.39       124.64 o                         
   8  10   4      11935.00      11796.78       374.64 o                         
  10  10   4      40729.09      40297.37       718.01 o                         
  12  10   4        258.77        375.41       205.59 o                         
 -17  11   4          0.72       -209.47       281.65 o                         
 -15  11   4      23454.64      23999.13       611.99 o                         
 -13  11   4        476.74        141.27       170.46 o                         
 -11  11   4       1535.50       1711.50       175.26 o                         
  -9  11   4      34312.04      34051.29       555.80 o                         
  -7  11   4         74.08        124.94        74.71 o                         
  -5  11   4       7418.33       7248.76       265.82 o                         
  -3  11   4       8449.18       8232.98       224.26 o                         
  -1  11   4        810.38        713.66        85.97 o                         
   1  11   4      21866.19      21802.38       324.97 o                         
   3  11   4        166.60        457.55        94.06 o                         
   5  11   4       1355.96       1261.15       156.37 o                         
   7  11   4      18555.67      18213.67       441.43 o                         
   9  11   4       1996.88       1912.49       191.59 o                         
  11  11   4        831.36        664.34       260.32 o                         
  13  11   4       8137.17       8534.26       686.16 o                         
 -16  12   4      12703.92      12595.05       576.48 o                         
 -14  12   4       6344.53       6134.75       395.10 o                         
 -12  12   4       5353.55       4907.86       313.79 o                         
 -10  12   4      44886.12      45009.29       684.45 o                         
  -8  12   4      14323.57      13874.33       351.87 o                         
  -6  12   4         37.54        246.65        83.54 o                         
  -4  12   4      98400.21      98055.05       969.93 o                         
  -2  12   4       1432.28       1938.59       243.52 o                         
   0  12   4       1995.97       2102.04       110.48 o                         
   2  12   4      80302.10      78727.88       887.27 o                         
   4  12   4        128.78        603.59       108.29 o                         
   6  12   4      21668.91      21895.21       474.94 o                         
   8  12   4      25691.59      25548.69       555.98 o                         
  10  12   4       6771.40       6637.90       408.75 o                         
  12  12   4      13091.19      13416.92       649.37 o                         
 -15  13   4       9190.22       8365.45       588.21 o                         
 -13  13   4      21808.11      21060.77       588.64 o                         
 -11  13   4      23953.34      24220.81       506.19 o                         
  -9  13   4       9516.67       8710.83       314.03 o                         
  -7  13   4      14277.18      14043.89       357.09 o                         
  -5  13   4      82462.57      84286.74       956.74 o                         
  -3  13   4      24585.33      23976.76       409.56 o                         
  -1  13   4      13292.84      13038.58       271.59 o                         
   1  13   4     115444.98     115169.28      1100.17 o                         
   3  13   4      16434.48      15850.91       478.98 o                         
   5  13   4       4569.00       4391.97       243.72 o                         
   7  13   4      54258.87      52458.65       972.29 o                         
   9  13   4       4490.33       4063.26       343.79 o                         
  11  13   4       8043.73       7644.92       528.57 o                         
 -16  14   4       8839.05       7836.90       577.26 o                         
 -14  14   4      11589.46      11295.63       846.13 o                         
 -12  14   4      14161.24      13178.77       482.03 o                         
 -10  14   4       8567.68       8194.98       331.04 o                         
  -8  14   4      19837.80      19682.76       443.22 o                         
  -6  14   4       4615.07       4851.22       208.33 o                         
  -4  14   4       2249.40       2374.83       156.78 o                         
  -2  14   4       8044.50       8220.38       237.92 o                         
   0  14   4       4525.46       4376.99       179.38 o                         
   2  14   4        344.82        278.39        96.92 o                         
   4  14   4        421.86        460.67       137.53 o                         
   6  14   4      22242.98      21304.94       596.77 o                         
   8  14   4         83.13        111.57       215.52 o                         
  10  14   4       5317.27       5622.17       404.80 o                         
 -15  15   4       6612.14       6531.63       506.60 o                         
 -13  15   4      18106.27      18146.31       633.10 o                         
 -11  15   4      16747.84      16991.72       535.31 o                         
  -9  15   4        685.02        434.44       167.46 o                         
  -7  15   4      58766.30      58306.32      1083.47 o                         
  -5  15   4      17647.01      17271.48       353.92 o                         
  -3  15   4       2631.10       2643.02       176.69 o                         
  -1  15   4     100340.70      99171.33      1239.73 o                         
   1  15   4       4630.83       5655.58       300.16 o                         
   3  15   4      14960.25      15080.33       418.85 o                         
   5  15   4      59656.99      58014.68      1239.13 o                         
   7  15   4         19.31        280.48       302.11 o                         
   9  15   4      14563.19      14731.17       567.14 o                         
  11  15   4      16419.46      16597.89       735.25 o                         
 -14  16   4       5445.53       4435.87       391.49 o                         
 -12  16   4        246.10       -210.51       210.51 o                         
 -10  16   4       7718.31       8558.50       421.43 o                         
  -8  16   4      27779.92      28290.87       559.80 o                         
  -6  16   4        315.36        853.78       252.59 o                         
  -4  16   4       1787.21       2025.29       218.47 o                         
  -2  16   4      44953.20      44639.19       662.67 o                         
   0  16   4       1227.28       1532.81       183.70 o                         
   2  16   4        346.77        284.43       142.70 o                         
   4  16   4      25090.85      24383.65       637.24 o                         
   6  16   4       1910.25       1754.22       300.65 o                         
   8  16   4       1505.62       2080.89       285.73 o                         
  10  16   4       7367.01       6041.53       578.84 o                         
 -13  17   4      15444.98      14802.55       622.15 o                         
 -11  17   4      29244.40      30751.43       818.02 o                         
  -9  17   4       5369.15       5356.98       347.61 o                         
  -7  17   4       7464.24       7941.33       341.82 o                         
  -5  17   4      26304.68      26302.92       471.69 o                         
  -3  17   4       1575.27       1777.44       243.89 o                         
  -1  17   4        507.98        597.96       126.29 o                         
   1  17   4       6150.09       5728.41       308.57 o                         
   3  17   4      24002.46      24235.26       642.69 o                         
   5  17   4        205.72        317.11       219.68 o                         
   7  17   4        357.93        311.45       249.12 o                         
   9  17   4      30186.45      30318.83       819.96 o                         
 -12  18   4        540.98        692.47       259.37 o                         
 -10  18   4      13573.78      13565.05       586.55 o                         
  -8  18   4      45120.87      44686.26       761.12 o                         
  -6  18   4       7979.98       8589.81       373.48 o                         
  -4  18   4      30455.81      30371.95       613.49 o                         
  -2  18   4      51226.45      52033.15       718.87 o                         
   0  18   4      24211.65      24458.22       570.82 o                         
   2  18   4      31352.03      30973.83       649.47 o                         
   4  18   4      16028.90      16562.77       812.55 o                         
   6  18   4      21658.57      20904.16       746.66 o                         
   8  18   4      13394.87      13473.86       574.00 o                         
 -11  19   4       3813.11       3329.08       429.51 o                         
  -9  19   4        393.15        481.56       242.73 o                         
  -7  19   4       4053.04       4314.13       309.11 o                         
  -5  19   4       8924.66      10221.06       474.27 o                         
  -3  19   4        457.82        851.86       156.67 o                         
  -1  19   4         18.92         66.22       151.65 o                         
   1  19   4       5312.18       5067.60       350.34 o                         
   3  19   4        246.21        568.99       232.81 o                         
   5  19   4        642.04        751.48       254.15 o                         
   7  19   4       3114.11       3033.50       341.32 o                         
 -10  20   4        284.97        112.42       241.93 o                         
  -8  20   4       7555.12       8253.13       576.40 o                         
  -6  20   4       4107.83       3770.48       446.69 o                         
  -4  20   4        830.24       1241.99       214.76 o                         
  -2  20   4       2477.94       2486.32       279.48 o                         
   0  20   4       1508.16       1888.71       251.29 o                         
   2  20   4       3698.94       3930.43       380.38 o                         
   4  20   4        588.08        479.76       239.30 o                         
   6  20   4       9866.93      10345.63       597.01 o                         
  -9  21   4       9196.55       9352.23       553.79 o                         
  -7  21   4       7084.63       6085.23       517.12 o                         
  -5  21   4      48321.57      49917.52       912.81 o                         
  -3  21   4      21596.61      21256.16       571.63 o                         
  -1  21   4       9028.85       8910.42       477.59 o                         
   1  21   4      41800.05      42294.87      1101.09 o                         
   3  21   4      24456.77      24638.46      1149.30 o                         
   5  21   4       6053.88       5799.05       490.67 o                         
  -6  22   4         28.91        157.45       239.62 o                         
  -4  22   4       9502.14       8829.77       489.00 o                         
  -2  22   4       3775.94       3719.48       362.93 o                         
   0  22   4        833.70        458.58       268.53 o                         
   2  22   4       6718.88       6405.81       492.20 o                         
  -3  23   4       2314.84       2380.35       429.81 o                         
  -1  23   4       8034.37       8028.98       549.23 o                         
 -19   1   5       2830.82       2338.05       441.87 o                         
 -17   1   5       5281.70       5192.24       354.57 o                         
 -15   1   5      12195.21      12430.99       388.01 o                         
 -13   1   5      11970.21      12040.25       308.31 o                         
 -11   1   5      16071.90      15507.43       286.24 o                         
  -9   1   5      56316.40      55593.07       783.52 o                         
  -7   1   5      52412.87      52716.83       687.20 o                         
  -5   1   5      29936.86      29281.92       365.53 o                         
  -3   1   5     115315.21     117591.70       818.85 o                         
  -1   1   5     106247.05     109660.05       844.74 o                         
   1   1   5      19056.98      19238.30       261.29 o                         
   3   1   5      86306.44      88014.00      1030.91 o                         
   5   1   5      44340.80      44084.66       423.36 o                         
   7   1   5       5550.73       5283.30       178.88 o                         
   9   1   5      15659.15      15728.76       419.74 o                         
  11   1   5      13521.89      13068.41       398.33 o                         
  13   1   5        282.76        481.60       193.45 o                         
 -18   2   5      18145.80      17904.44       626.78 o                         
 -16   2   5       4201.23       4532.20       390.36 o                         
 -14   2   5        369.53        387.12       132.83 o                         
 -12   2   5     101771.24     101850.37      1056.95 o                         
 -10   2   5      30109.86      29664.00       418.88 o                         
  -8   2   5         38.50        300.26        79.87 o                         
  -6   2   5     380745.72     379669.84      2815.53 o                         
  -4   2   5      94059.41      94933.01       706.81 o                         
  -2   2   5       4263.81       4926.48       107.68 o                         
   0   2   5     452104.69     450842.94      3091.70 o                         
   2   2   5      70651.48      70699.32       615.03 o                         
   4   2   5       6576.60       6512.98       144.40 o                         
   6   2   5     176518.45     177655.38      1367.74 o                         
   8   2   5       6415.78       6020.58       229.34 o                         
  10   2   5        133.81        457.39       163.75 o                         
  12   2   5      38719.95      39014.80       682.86 o                         
  14   2   5          0.85        585.82       274.88 o                         
 -19   3   5       8188.40       7678.46      1018.43 o                         
 -17   3   5       1716.43       1793.44       283.15 o                         
 -15   3   5       3999.72       4242.23       281.59 o                         
 -13   3   5      20083.45      20095.79       394.26 o                         
 -11   3   5       1820.38       1585.64       123.60 o                         
  -9   3   5       7356.69       7281.16       220.44 o                         
  -7   3   5      57580.93      56858.09       513.38 o                         
  -5   3   5      16087.18      16328.32       215.47 o                         
  -3   3   5      14082.24      14358.03       216.60 o                         
  -1   3   5      14324.75      14503.82       256.32 o                         
   1   3   5      21593.20      21814.91       248.66 o                         
   3   3   5         46.42        187.50        54.47 o                         
   5   3   5        535.11        738.63        77.31 o                         
   7   3   5      29773.22      29698.42       408.35 o                         
   9   3   5       2000.42       2020.76       186.45 o                         
  11   3   5       1373.76       1275.62       200.71 o                         
  13   3   5      10878.99      10292.50       445.70 o                         
 -18   4   5       5255.75       5615.59       449.81 o                         
 -16   4   5         80.94        416.35       163.32 o                         
 -14   4   5       9519.17       9119.39       294.56 o                         
 -12   4   5      10586.90      10857.07       287.44 o                         
 -10   4   5        123.00        139.87        76.46 o                         
  -8   4   5       9449.85       9578.52       253.43 o                         
  -6   4   5       4197.79       4180.12       150.71 o                         
  -4   4   5      10629.97      10897.22       194.90 o                         
  -2   4   5       1473.46       1622.99        72.07 o                         
   0   4   5      14285.47      15258.47       281.88 o                         
   2   4   5       9077.90       9084.69       175.53 o                         
   4   4   5         57.80        206.09        74.81 o                         
   6   4   5       5611.25       5457.36       196.82 o                         
   8   4   5      14326.77      14062.84       293.19 o                         
  10   4   5        101.87        116.67       137.84 o                         
  12   4   5       1800.92       1853.27       263.51 o                         
  14   4   5       8073.59       8129.04       687.51 o                         
 -19   5   5        101.68       -170.03       286.06 o                         
 -17   5   5      27924.92      26902.16       823.01 o                         
 -15   5   5     101267.86     103339.89      1257.11 o                         
 -13   5   5       4858.24       4673.00       201.38 o                         
 -11   5   5      35801.64      35234.04       458.66 o                         
  -9   5   5     376578.19     375336.78      2827.74 o                         
  -7   5   5      27431.32      26794.52       300.57 o                         
  -5   5   5      36077.95      36325.55       385.45 o                         
  -3   5   5     805704.62     792645.69      7179.10 o                         
  -1   5   5      24141.29      23980.83       260.78 o                         
   1   5   5       1790.04       2179.48       114.24 o                         
   3   5   5     553187.19     543011.19      4250.92 o                         
   5   5   5        538.46        399.54        88.62 o                         
   7   5   5         24.60        167.20        88.41 o                         
   9   5   5     176437.72     177653.45      1706.68 o                         
  11   5   5       3288.13       3401.66       247.70 o                         
  13   5   5        189.42        157.77       214.66 o                         
 -18   6   5       4789.26       5055.47       450.43 o                         
 -16   6   5       8813.26       8956.93       417.88 o                         
 -14   6   5      20172.19      20227.07       411.21 o                         
 -12   6   5       2450.84       2540.72       165.56 o                         
 -10   6   5      15179.13      14945.71       284.88 o                         
  -8   6   5      10356.92      10110.54       209.86 o                         
  -6   6   5         88.03        269.27        56.95 o                         
  -4   6   5       9696.45       9553.42       181.89 o                         
  -2   6   5       2051.04       2176.30        88.65 o                         
   0   6   5       3068.85       2801.53       137.00 o                         
   2   6   5       2333.06       2444.53       108.30 o                         
   4   6   5      18487.65      18451.04       310.85 o                         
   6   6   5         70.99        139.94        86.77 o                         
   8   6   5      14785.68      14623.23       336.15 o                         
  10   6   5      18456.77      18017.14       397.37 o                         
  12   6   5        785.60       1006.15       241.29 o                         
 -19   7   5       1294.08       1721.89       351.91 o                         
 -17   7   5       2814.26       3015.68       362.74 o                         
 -15   7   5       5222.49       5317.32       284.47 o                         
 -13   7   5      11156.63      11159.25       286.39 o                         
 -11   7   5       4083.89       4365.30       190.50 o                         
  -9   7   5        633.19        943.11       109.32 o                         
  -7   7   5      15303.27      14988.57       236.27 o                         
  -5   7   5       1454.38       1762.39       128.82 o                         
  -3   7   5        471.86        836.97        91.04 o                         
  -1   7   5       1094.86       1020.00       109.56 o                         
   1   7   5      12837.71      12713.46       185.89 o                         
   3   7   5         94.49        388.38        77.35 o                         
   5   7   5       1471.90       1750.04       184.50 o                         
   7   7   5      15501.58      15047.95       328.16 o                         
   9   7   5        719.44        848.92       143.24 o                         
  11   7   5       2607.22       2424.07       248.00 o                         
  13   7   5       6312.13       6700.00       639.30 o                         
 -18   8   5      25033.46      26783.27       863.55 o                         
 -16   8   5        834.76        969.80       241.82 o                         
 -14   8   5      37541.69      36689.47       526.73 o                         
 -12   8   5     169850.23     167971.31      1462.56 o                         
 -10   8   5      13737.80      13579.53       310.34 o                         
  -8   8   5      27782.29      26741.17       450.42 o                         
  -6   8   5     520852.50     510104.31      4343.80 o                         
  -4   8   5      32547.77      32132.72       580.00 o                         
  -2   8   5       8401.71       7981.09       171.50 o                         
   0   8   5     669269.38     656249.94      6044.47 o                         
   2   8   5       8327.17       8020.99       264.23 o                         
   4   8   5        108.85        191.41        80.09 o                         
   6   8   5     276612.88     277150.16      2351.20 o                         
   8   8   5       1124.16       1252.48       177.44 o                         
  10   8   5        494.90        617.54       134.14 o                         
  12   8   5      55852.99      55260.83      1681.27 o                         
 -17   9   5      36830.03      38044.71      1013.41 o                         
 -15   9   5        673.86        938.10       218.40 o                         
 -13   9   5       1325.82       1577.16       191.77 o                         
 -11   9   5      62034.27      60123.03       801.05 o                         
  -9   9   5        259.94        333.65       118.60 o                         
  -7   9   5       3696.85       3761.44       171.11 o                         
  -5   9   5      60777.31      59834.73       691.82 o                         
  -3   9   5       6946.59       6908.41       220.26 o                         
  -1   9   5      29420.36      29398.29       378.42 o                         
   1   9   5        155.01        407.23        62.85 o                         
   3   9   5       1604.67       1770.11       133.08 o                         
   5   9   5      49595.91      49722.91       657.60 o                         
   7   9   5       5971.25       5592.94       276.34 o                         
   9   9   5       1469.28       1391.64       195.38 o                         
  11   9   5      43937.45      44421.69      1050.49 o                         
  13   9   5       5911.29       5641.40       583.83 o                         
 -18  10   5       2336.50       3468.57       420.90 o                         
 -16  10   5        574.72        849.39       251.29 o                         
 -14  10   5       2790.39       2641.64       211.37 o                         
 -12  10   5        867.38        987.71       165.80 o                         
 -10  10   5       5983.76       5698.29       261.06 o                         
  -8  10   5        111.70        165.72       120.88 o                         
  -6  10   5       8777.84       9444.21       244.69 o                         
  -4  10   5      10748.85      10550.50       254.75 o                         
  -2  10   5       6188.61       6043.08       184.50 o                         
   0  10   5      16696.32      17186.84       661.44 o                         
   2  10   5        119.60        287.67        75.81 o                         
   4  10   5       3753.02       3583.92       181.30 o                         
   6  10   5       3270.01       3806.98       235.30 o                         
   8  10   5         97.13          1.92       168.81 o                         
  10  10   5       4223.97       4042.78       333.19 o                         
  12  10   5        173.39       -141.35       305.10 o                         
 -17  11   5      13503.99      13694.85       773.11 o                         
 -15  11   5      24585.97      23665.15       660.10 o                         
 -13  11   5      22609.09      22628.20       459.72 o                         
 -11  11   5      11024.05      10371.02       341.22 o                         
  -9  11   5     122386.43     121560.18      1322.87 o                         
  -7  11   5      49758.48      48226.32       715.48 o                         
  -5  11   5        420.89        324.32        94.93 o                         
  -3  11   5     244378.94     242334.72      2207.79 o                         
  -1  11   5      36715.17      35766.39       515.00 o                         
   1  11   5       8399.08       7804.09       283.56 o                         
   3  11   5     194184.20     190110.41      2047.66 o                         
   5  11   5       2278.40       2364.14       204.24 o                         
   7  11   5      13297.57      12497.61       466.32 o                         
   9  11   5      59131.97      57804.68      1067.20 o                         
  11  11   5       1782.81       1581.54       416.28 o                         
 -16  12   5         17.19        232.49       245.38 o                         
 -14  12   5      28253.76      28439.07       656.59 o                         
 -12  12   5       3474.50       3055.90       248.41 o                         
 -10  12   5        579.64        676.69       152.03 o                         
  -8  12   5      31081.21      31385.59       662.41 o                         
  -6  12   5       1422.74       1398.65       134.04 o                         
  -4  12   5      13170.45      13183.08       303.08 o                         
  -2  12   5       9353.25       8695.52       226.46 o                         
   0  12   5        714.52       1057.95       134.27 o                         
   2  12   5      30224.07      29608.59       763.60 o                         
   4  12   5        476.22        724.32       151.90 o                         
   6  12   5        240.30        506.33       174.49 o                         
   8  12   5      38570.52      37250.95       825.31 o                         
  10  12   5       2825.82       2666.89       427.36 o                         
 -15  13   5       2884.58       2107.92       279.65 o                         
 -13  13   5       1607.36       1913.62       254.64 o                         
 -11  13   5       3308.21       3731.73       250.65 o                         
  -9  13   5      19029.17      18738.16       439.72 o                         
  -7  13   5        482.51        582.44       141.42 o                         
  -5  13   5       1918.37       2294.49       188.53 o                         
  -3  13   5      37118.07      36970.24       538.33 o                         
  -1  13   5        859.34       1316.41       350.34 o                         
   1  13   5       1632.36       1678.47       178.55 o                         
   3  13   5      23181.49      22782.66       509.02 o                         
   5  13   5        663.14        584.42       174.55 o                         
   7  13   5       1678.41       1290.54       242.51 o                         
   9  13   5       7803.91       7614.92       467.73 o                         
  11  13   5       1542.08       1734.30       336.90 o                         
 -16  14   5      10515.09      10107.10       699.95 o                         
 -14  14   5       4414.86       3865.40       362.59 o                         
 -12  14   5      19761.82      20008.64       705.39 o                         
 -10  14   5      24677.39      24172.95       523.51 o                         
  -8  14   5        940.31        992.46       162.80 o                         
  -6  14   5      58966.64      58597.84       765.47 o                         
  -4  14   5      31715.46      30900.91       503.06 o                         
  -2  14   5       3403.08       3557.22       201.94 o                         
   0  14   5      75986.14      75517.90      1109.74 o                         
   2  14   5       8654.06       8539.71       474.57 o                         
   4  14   5      10640.70      10836.44       438.73 o                         
   6  14   5      41556.46      40294.17       854.72 o                         
   8  14   5         29.04       -135.07       229.84 o                         
  10  14   5       6518.97       6453.04       439.94 o                         
 -15  15   5      11371.96       9278.26       624.54 o                         
 -13  15   5        358.87        478.53       242.29 o                         
 -11  15   5       1277.29       1662.59       206.25 o                         
  -9  15   5      28507.07      28610.42       569.20 o                         
  -7  15   5        263.68        390.27       145.04 o                         
  -5  15   5        522.40        899.28       139.90 o                         
  -3  15   5      37396.20      36800.83       588.93 o                         
  -1  15   5       1809.95       1886.36       159.75 o                         
   1  15   5       2027.30       2474.56       224.08 o                         
   3  15   5      19334.75      18412.62       512.76 o                         
   5  15   5       7080.38       7050.19       407.60 o                         
   7  15   5       5993.57       5473.60       451.72 o                         
   9  15   5      12297.75      12727.26       622.78 o                         
 -14  16   5        171.85        250.94       255.96 o                         
 -12  16   5       8863.74       8250.33       476.18 o                         
 -10  16   5       4846.33       4164.44       280.04 o                         
  -8  16   5       2071.04       2566.45       228.18 o                         
  -6  16   5      25125.38      24772.67       611.80 o                         
  -4  16   5       5420.37       5762.07       295.06 o                         
  -2  16   5       6257.62       6545.88       284.64 o                         
   0  16   5      17360.50      16930.38       465.82 o                         
   2  16   5         86.56        254.83       145.69 o                         
   4  16   5       7197.89       6874.32       404.15 o                         
   6  16   5      11261.86      10603.53       623.43 o                         
   8  16   5         17.51         77.14       261.62 o                         
 -13  17   5        780.66        887.91       373.67 o                         
 -11  17   5       5749.56       5656.46       460.33 o                         
  -9  17   5      17383.83      16649.62       470.28 o                         
  -7  17   5       1032.78       1869.91       277.03 o                         
  -5  17   5       3105.29       3093.33       242.44 o                         
  -3  17   5      30262.25      31135.85       569.37 o                         
  -1  17   5        274.49        341.97       154.63 o                         
   1  17   5        492.35        464.13       187.76 o                         
   3  17   5      26175.38      25441.61       799.03 o                         
   5  17   5        423.06        579.94       248.82 o                         
   7  17   5         19.90       -176.25       248.45 o                         
 -12  18   5      22868.51      22985.48       744.92 o                         
 -10  18   5        348.69        252.44       233.03 o                         
  -8  18   5       2972.57       3077.59       312.71 o                         
  -6  18   5      52462.83      51752.14      1064.75 o                         
  -4  18   5         54.84        228.03       135.54 o                         
  -2  18   5       4929.11       5813.00       321.17 o                         
   0  18   5      52307.77      54027.12       908.50 o                         
   2  18   5        381.30        488.20       255.34 o                         
   4  18   5       4893.39       4708.37       425.07 o                         
   6  18   5      30324.50      28960.73       896.13 o                         
 -11  19   5       3871.14       4141.48       399.13 o                         
  -9  19   5       2323.17       2687.01       379.68 o                         
  -7  19   5       1116.06        932.23       238.05 o                         
  -5  19   5        552.09       1108.77       237.34 o                         
  -3  19   5       2306.05       2502.34       228.51 o                         
  -1  19   5        623.89        566.19       207.38 o                         
   1  19   5       1856.43       1729.30       255.28 o                         
   3  19   5        960.91       1289.50       274.53 o                         
   5  19   5       4999.20       5436.04       468.59 o                         
 -10  20   5       1103.38       1307.15       353.66 o                         
  -8  20   5       7549.73       6998.89       545.73 o                         
  -6  20   5       3031.63       3212.91       326.28 o                         
  -4  20   5       3645.22       3177.20       282.46 o                         
  -2  20   5       8290.26       8530.51       463.63 o                         
   0  20   5       3454.38       3467.98       356.12 o                         
   2  20   5       3453.03       3464.07       374.64 o                         
   4  20   5       2714.58       3274.56       403.55 o                         
  -9  21   5      18810.68      19340.60      1353.95 o                         
  -7  21   5       3578.68       3439.77       419.84 o                         
  -5  21   5       1190.24       1680.87       248.39 o                         
  -3  21   5      30499.70      32010.92       949.39 o                         
  -1  21   5       1121.84        916.31       243.80 o                         
   1  21   5        160.78        299.55       237.76 o                         
   3  21   5      29864.34      30139.17       927.41 o                         
  -6  22   5       1932.36       1721.73       277.88 o                         
  -4  22   5        943.00        797.57       252.84 o                         
  -2  22   5       1052.04       1480.80       275.61 o                         
   0  22   5       2045.02       2742.04       365.36 o                         
 -18   0   6       6568.24       6378.30       561.02 o                         
 -16   0   6      60743.34      63050.87      1292.45 o                         
 -14   0   6       4776.66       4813.55       377.40 o                         
 -12   0   6      34344.30      34558.63       660.08 o                         
 -10   0   6     248842.50     250741.81      2824.07 o                         
  -8   0   6       7648.65       6936.28       266.49 o                         
  -6   0   6      78520.88      80432.88      1186.62 o                         
  -4   0   6     359100.72     359481.56      3361.10 o                         
  -2   0   6        106.10        274.27        73.51 o                         
   0   0   6      69455.91      72777.09      1089.30 o                         
   2   0   6     238326.11     241253.58      2617.31 o                         
   4   0   6      11230.46      11177.59       276.10 o                         
   6   0   6      42310.19      43775.27       745.19 o                         
   8   0   6      70835.74      72372.23      1640.83 o                         
  10   0   6      23064.46      23310.29       728.08 o                         
  12   0   6       5924.98       5344.82       438.19 o                         
 -19   1   6      29120.70      29442.59       788.51 o                         
 -17   1   6        710.36        802.68       229.90 o                         
 -15   1   6      56246.88      57752.38       841.51 o                         
 -13   1   6      49470.45      50847.08       665.18 o                         
 -11   1   6       5225.52       4910.24       190.94 o                         
  -9   1   6     112600.12     112008.97      1063.19 o                         
  -7   1   6      24417.97      24144.25       325.93 o                         
  -5   1   6      21775.27      20677.22       291.18 o                         
  -3   1   6      89829.53      89818.37       651.24 o                         
  -1   1   6       7448.14       7237.42       150.13 o                         
   1   1   6      14913.23      14657.66       212.98 o                         
   3   1   6       1399.60       1494.71        88.77 o                         
   5   1   6      29224.54      29926.66       372.22 o                         
   7   1   6       5191.27       4891.81       217.89 o                         
   9   1   6       6730.26       6803.57       339.85 o                         
  11   1   6      27458.76      27947.26       576.35 o                         
  13   1   6        219.00        867.97       217.22 o                         
 -18   2   6      11429.86      10907.17       485.01 o                         
 -16   2   6      44346.07      45200.39       806.74 o                         
 -14   2   6       3259.11       3110.18       200.19 o                         
 -12   2   6      39554.60      39578.28       534.28 o                         
 -10   2   6      47975.40      47115.26       616.06 o                         
  -8   2   6      50846.78      49644.70       650.27 o                         
  -6   2   6      41145.02      40815.39       443.20 o                         
  -4   2   6       3310.88       3278.51        99.61 o                         
  -2   2   6      97306.43      97909.05       744.56 o                         
   0   2   6       9354.29       9398.66       167.68 o                         
   2   2   6      12524.45      12156.72       193.50 o                         
   4   2   6      55924.60      54995.60       523.00 o                         
   6   2   6       2145.80       2093.42       137.62 o                         
   8   2   6      14262.11      13928.77       477.20 o                         
  10   2   6      10257.58      10156.51       398.58 o                         
  12   2   6       5771.55       5746.10       322.19 o                         
 -19   3   6      26743.79      28536.92       884.03 o                         
 -17   3   6       1953.94       2115.04       245.24 o                         
 -15   3   6       4064.55       4005.18       255.75 o                         
 -13   3   6      86832.02      87537.42       958.87 o                         
 -11   3   6        139.36        439.99        94.90 o                         
  -9   3   6      18127.08      18320.03       316.55 o                         
  -7   3   6     182649.53     179854.66      1354.78 o                         
  -5   3   6        386.09        851.85        56.11 o                         
  -3   3   6      34683.70      35382.32       343.57 o                         
  -1   3   6     147740.45     148262.08      1124.80 o                         
   1   3   6        153.63        320.50        47.55 o                         
   3   3   6      19122.52      20090.08       321.91 o                         
   5   3   6      65225.64      64867.05       709.93 o                         
   7   3   6       7518.11       7267.12       226.03 o                         
   9   3   6       2889.02       3036.97       246.45 o                         
  11   3   6      10277.41       9893.34       414.52 o                         
  13   3   6      16192.64      15846.08       938.47 o                         
 -18   4   6      43221.79      43203.42       925.71 o                         
 -16   4   6      27013.11      27148.38       648.46 o                         
 -14   4   6       5298.17       5635.96       254.00 o                         
 -12   4   6      90284.74      90894.41       965.73 o                         
 -10   4   6      19875.56      19271.15       313.13 o                         
  -8   4   6       2886.63       3220.60       200.16 o                         
  -6   4   6      99428.84      98891.09       809.52 o                         
  -4   4   6        529.48        848.40        77.69 o                         
  -2   4   6        273.76        381.09        54.46 o                         
   0   4   6      13496.08      14100.89       227.56 o                         
   2   4   6      26966.04      27166.55       392.72 o                         
   4   4   6         58.32        200.05        77.80 o                         
   6   4   6        142.36        263.84        90.73 o                         
   8   4   6      34209.53      34485.31       528.68 o                         
  10   4   6          1.30        139.08       159.48 o                         
  12   4   6       5093.96       4372.65       440.22 o                         
 -19   5   6       3976.09       4134.70       425.20 o                         
 -17   5   6        162.69        474.90       215.65 o                         
 -15   5   6      12396.28      12309.46       374.37 o                         
 -13   5   6       3611.72       3795.67       305.73 o                         
 -11   5   6       8795.36       8403.98       257.60 o                         
  -9   5   6      37400.29      37302.23       451.74 o                         
  -7   5   6        110.82        337.94        62.99 o                         
  -5   5   6      54554.43      54399.42       554.62 o                         
  -3   5   6      19805.74      20208.66       297.83 o                         
  -1   5   6       5669.07       5917.05       169.84 o                         
   1   5   6      45931.62      45208.75       447.41 o                         
   3   5   6       1909.50       2150.24       129.12 o                         
   5   5   6      12388.96      12667.14       281.55 o                         
   7   5   6      11854.56      12030.00       280.09 o                         
   9   5   6        215.81        210.20       139.06 o                         
  11   5   6       6443.69       6557.20       415.41 o                         
 -18   6   6       2183.26       2381.95       350.08 o                         
 -16   6   6      21917.64      22868.93       678.67 o                         
 -14   6   6        483.27        549.89       141.28 o                         
 -12   6   6       6393.97       6269.69       282.27 o                         
 -10   6   6      33143.01      33025.92       427.67 o                         
  -8   6   6       7436.69       7768.64       183.26 o                         
  -6   6   6       8043.43       7988.82       196.23 o                         
  -4   6   6      41629.80      41690.05       539.16 o                         
  -2   6   6        864.65       1105.97        82.71 o                         
   0   6   6         31.09        667.06        76.03 o                         
   2   6   6      13034.61      12669.20       237.61 o                         
   4   6   6       1438.89       1621.85       123.38 o                         
   6   6   6       1420.20       2102.61       291.20 o                         
   8   6   6        606.33       1136.68       143.89 o                         
  10   6   6       2445.54       2385.37       278.33 o                         
  12   6   6          4.24        233.44       264.88 o                         
 -19   7   6      21034.72      21236.69       795.70 o                         
 -17   7   6        741.70        984.87       281.74 o                         
 -15   7   6      21047.43      21951.91       452.81 o                         
 -13   7   6      36751.87      36882.87       563.42 o                         
 -11   7   6       3081.34       3350.50       236.19 o                         
  -9   7   6      31822.82      31832.87       413.32 o                         
  -7   7   6      26356.90      26805.61       487.94 o                         
  -5   7   6        464.55       1058.55       118.39 o                         
  -3   7   6       2420.61       2489.16       106.11 o                         
  -1   7   6       5714.41       6454.76       325.46 o                         
   1   7   6        132.27        184.72        60.75 o                         
   3   7   6       1428.25       1393.48       116.21 o                         
   5   7   6       3842.16       5024.83       224.02 o                         
   7   7   6         65.61        114.22       135.22 o                         
   9   7   6       5783.78       5895.22       297.12 o                         
  11   7   6       6580.89       6798.77       504.99 o                         
 -18   8   6       2114.20       2774.08       378.47 o                         
 -16   8   6       8096.51       8346.04       396.11 o                         
 -14   8   6         26.00        110.11       133.89 o                         
 -12   8   6       9748.82       9630.88       297.64 o                         
 -10   8   6      21147.35      20826.49       380.08 o                         
  -8   8   6        908.95        872.46       120.33 o                         
  -6   8   6      27620.80      28830.64       400.54 o                         
  -4   8   6      36874.80      36745.24       462.04 o                         
  -2   8   6       3381.56       3645.20       176.73 o                         
   0   8   6      18900.14      18732.38       330.01 o                         
   2   8   6      21959.68      21892.72       395.47 o                         
   4   8   6        449.74        578.87       187.21 o                         
   6   8   6      11059.06      10369.32       314.93 o                         
   8   8   6       6842.51       6520.23       331.74 o                         
  10   8   6         32.04       -176.24       176.24 o                         
  12   8   6       3647.03       3735.38       773.68 o                         
 -17   9   6          1.64        315.71       259.03 o                         
 -15   9   6      12167.53      12276.90       531.52 o                         
 -13   9   6      19154.59      19035.58       450.68 o                         
 -11   9   6        682.76        840.75       151.44 o                         
  -9   9   6      29734.97      28964.53       480.51 o                         
  -7   9   6      14095.95      14355.85       302.72 o                         
  -5   9   6       5231.16       5087.88       200.14 o                         
  -3   9   6      17242.16      16513.13       291.66 o                         
  -1   9   6       3142.41       3143.41       169.42 o                         
   1   9   6       6453.94       6481.34       266.18 o                         
   3   9   6       2873.61       3298.86       246.57 o                         
   5   9   6        286.16        596.99       146.73 o                         
   7   9   6       4587.99       5451.62       349.87 o                         
   9   9   6         47.72         75.25       170.94 o                         
  11   9   6       1476.45       1682.68       410.31 o                         
 -18  10   6          1.69        173.37       362.85 o                         
 -16  10   6      42055.61      42883.54       919.78 o                         
 -14  10   6       1616.71       1816.07       205.95 o                         
 -12  10   6        362.96        499.18       150.38 o                         
 -10  10   6      85681.16      83435.20       990.66 o                         
  -8  10   6       1695.23       1761.56       185.86 o                         
  -6  10   6       4038.41       3646.38       229.56 o                         
  -4  10   6      90654.52      90788.12       980.07 o                         
  -2  10   6       1233.47       1284.50       128.78 o                         
   0  10   6       9881.51       9752.38       293.52 o                         
   2  10   6      34554.81      36617.48       631.95 o                         
   4  10   6       3296.98       3463.02       240.07 o                         
   6  10   6      12770.86      12341.67       458.79 o                         
   8  10   6       4652.97       5836.41       420.92 o                         
  10  10   6       7256.03       7291.26       429.29 o                         
 -17  11   6         23.62        192.16       304.83 o                         
 -15  11   6        788.33        633.93       298.65 o                         
 -13  11   6      21470.93      21599.14       559.63 o                         
 -11  11   6          2.00         82.43       156.45 o                         
  -9  11   6          3.88        361.31       155.27 o                         
  -7  11   6      32390.80      30876.12       513.46 o                         
  -5  11   6         85.27        204.38        99.38 o                         
  -3  11   6       4434.19       5116.37       221.14 o                         
  -1  11   6      17315.62      17417.95       389.40 o                         
   1  11   6         21.46        126.29       112.80 o                         
   3  11   6      13884.50      13378.63       394.62 o                         
   5  11   6       1030.11        831.17       186.25 o                         
   7  11   6         13.91        228.98       182.80 o                         
   9  11   6      16091.29      15708.75       658.17 o                         
  11  11   6        376.53        557.94       368.22 o                         
 -16  12   6      19073.84      19859.35      1042.02 o                         
 -14  12   6       4835.11       5072.12       450.19 o                         
 -12  12   6      13892.59      13987.25       513.02 o                         
 -10  12   6      25575.52      25589.24       575.51 o                         
  -8  12   6      41260.42      40494.32       699.68 o                         
  -6  12   6      16267.57      15885.35       349.54 o                         
  -4  12   6       2200.61       2307.47       168.44 o                         
  -2  12   6      62775.24      62557.75       788.16 o                         
   0  12   6       6012.07       5515.54       451.26 o                         
   2  12   6        907.98        705.48       150.25 o                         
   4  12   6      54345.47      53938.80       853.25 o                         
   6  12   6        166.27        286.62       177.02 o                         
   8  12   6       1556.57       1277.99       288.95 o                         
  10  12   6      18553.13      18518.95       642.50 o                         
 -15  13   6       5074.87       5289.70       494.77 o                         
 -13  13   6      52124.19      52583.95       931.19 o                         
 -11  13   6       1146.41       1432.29       242.22 o                         
  -9  13   6      19414.75      19901.35       509.88 o                         
  -7  13   6      96044.89      95562.27      1229.40 o                         
  -5  13   6        378.22        547.59       117.51 o                         
  -3  13   6      14355.33      14628.16       413.15 o                         
  -1  13   6      68786.99      71040.29      1851.72 o                         
   1  13   6       1954.11       1889.61       193.36 o                         
   3  13   6       9354.08       8704.51       355.55 o                         
   5  13   6      40933.82      41617.44       868.09 o                         
   7  13   6      11508.64      10848.25       712.68 o                         
   9  13   6       2531.19       2632.81       427.36 o                         
 -16  14   6      11304.29      10308.14       659.23 o                         
 -14  14   6       2993.26       3283.72       560.06 o                         
 -12  14   6      16618.93      16755.52       521.32 o                         
 -10  14   6       6989.48       7281.98       412.54 o                         
  -8  14   6       3680.27       3402.96       260.24 o                         
  -6  14   6       9088.33       9538.39       338.61 o                         
  -4  14   6          1.74        -64.28       108.22 o                         
  -2  14   6       1824.38       1778.07       171.42 o                         
   0  14   6         76.01        533.33       150.78 o                         
   2  14   6       7606.27       7719.06       508.69 o                         
   4  14   6        831.39        969.59       218.99 o                         
   6  14   6       4169.67       4201.11       394.60 o                         
   8  14   6      12662.79      11551.27       614.86 o                         
 -15  15   6      11209.24      10951.65       667.78 o                         
 -13  15   6       9407.52       9431.70       683.89 o                         
 -11  15   6      26154.64      26406.34       636.37 o                         
  -9  15   6      26572.79      26269.28       607.95 o                         
  -7  15   6       2692.69       2610.12       270.19 o                         
  -5  15   6      75193.96      75873.13      1072.75 o                         
  -3  15   6      23692.29      23618.53       477.45 o                         
  -1  15   6       3404.01       3585.67       259.47 o                         
   1  15   6      68222.36      68346.84      1021.24 o                         
   3  15   6       3013.39       3115.33       259.17 o                         
   5  15   6       7862.57       7747.30       938.46 o                         
   7  15   6      31082.95      30114.34       915.93 o                         
 -14  16   6         98.53        104.55       305.98 o                         
 -12  16   6       4061.49       2987.25       405.68 o                         
 -10  16   6      21995.09      21297.34       610.49 o                         
  -8  16   6        803.39        414.27       251.26 o                         
  -6  16   6       4378.32       4681.70       334.03 o                         
  -4  16   6      42241.89      40593.02       657.52 o                         
  -2  16   6        845.39        568.54       163.75 o                         
   0  16   6       2075.76       2198.21       224.37 o                         
   2  16   6      39591.50      38203.19       744.20 o                         
   4  16   6        350.87        364.82       222.30 o                         
   6  16   6         31.43         69.25       239.56 o                         
   8  16   6      14571.70      13066.08       690.64 o                         
 -13  17   6       5431.24       4699.00       483.69 o                         
 -11  17   6       2016.98       1940.50       380.23 o                         
  -9  17   6      25798.84      26360.70       720.05 o                         
  -7  17   6         29.01         62.18       189.78 o                         
  -5  17   6       3032.44       2907.11       266.10 o                         
  -3  17   6      10724.76      10236.99       481.30 o                         
  -1  17   6       6858.01       7153.33       372.24 o                         
   1  17   6       2121.30       2141.40       269.10 o                         
   3  17   6          2.39        143.91       314.47 o                         
   5  17   6      20233.36      20551.93      1085.68 o                         
   7  17   6       2335.12       2126.08       365.66 o                         
 -12  18   6      29066.54      28696.56       984.02 o                         
 -10  18   6       1635.08       2171.43       300.16 o                         
  -8  18   6      17095.45      18776.68       629.85 o                         
  -6  18   6      44165.41      44868.84       938.61 o                         
  -4  18   6      13222.48      12665.45       399.80 o                         
  -2  18   6      40117.15      39354.92       846.76 o                         
   0  18   6      25332.49      25579.58       682.81 o                         
   2  18   6      26793.54      28303.33       855.68 o                         
   4  18   6      20796.81      20282.22       755.23 o                         
   6  18   6       8906.82       9653.94       612.48 o                         
 -11  19   6        485.02        384.56       315.15 o                         
  -9  19   6        821.74        674.39       245.83 o                         
  -7  19   6       5240.79       5580.23       444.54 o                         
  -5  19   6        869.25        754.14       205.41 o                         
  -3  19   6        734.24        606.56       220.55 o                         
  -1  19   6      15622.76      16000.05       568.38 o                         
   1  19   6          5.84        283.78       221.18 o                         
   3  19   6        527.05        865.36       312.68 o                         
   5  19   6       8814.77       7754.12       547.83 o                         
 -10  20   6       6801.33       6873.88       862.95 o                         
  -8  20   6        173.33        432.94       236.92 o                         
  -6  20   6       4496.19       4355.38       337.27 o                         
  -4  20   6        882.13        787.12       245.92 o                         
  -2  20   6        847.09       1029.96       242.50 o                         
   0  20   6         10.82        330.52       259.85 o                         
   2  20   6       1706.91       1539.69       309.82 o                         
  -7  21   6      14455.27      15596.81       687.95 o                         
  -5  21   6       8563.10       8372.82       507.03 o                         
  -3  21   6      32128.18      30803.40       953.12 o                         
  -1  21   6      22982.51      23395.47       707.45 o                         
   1  21   6      10467.23       9810.10       871.65 o                         
 -19   1   7       1810.52       1938.50       343.26 o                         
 -17   1   7         31.55        104.43       204.26 o                         
 -15   1   7        429.22        677.28       182.74 o                         
 -13   1   7        152.79        440.97       133.56 o                         
 -11   1   7      10252.55       9681.98       261.96 o                         
  -9   1   7       2326.82       2452.87       137.37 o                         
  -7   1   7       3053.64       3322.97       204.49 o                         
  -5   1   7      34402.56      33759.29       337.57 o                         
  -3   1   7        123.48        399.79        62.73 o                         
  -1   1   7      14238.61      15199.29       269.23 o                         
   1   1   7      77307.80      79238.03       693.18 o                         
   3   1   7       1119.61       1150.10        85.30 o                         
   5   1   7      22148.93      22394.08       494.20 o                         
   7   1   7      50906.95      51264.14       842.19 o                         
   9   1   7       1430.42       1570.24       201.60 o                         
  11   1   7      15475.68      14615.52       737.12 o                         
 -18   2   7       8760.67       9085.72       429.49 o                         
 -16   2   7       6323.53       5566.97       300.14 o                         
 -14   2   7        192.20        538.57       139.48 o                         
 -12   2   7      10313.57      10253.13       260.69 o                         
 -10   2   7      56198.36      54986.72       608.81 o                         
  -8   2   7      11751.21      10984.32       378.18 o                         
  -6   2   7       2905.32       3356.54       119.25 o                         
  -4   2   7     128769.40     131157.48      1069.28 o                         
  -2   2   7      24366.63      24886.14       416.39 o                         
   0   2   7       3769.92       3996.79       133.20 o                         
   2   2   7     129126.48     130488.79      1042.18 o                         
   4   2   7      25695.13      25410.09       386.01 o                         
   6   2   7       1015.34       1019.86       154.05 o                         
   8   2   7      55102.41      54715.01       875.68 o                         
  10   2   7      11513.20      10909.61       494.94 o                         
  12   2   7        767.87       1084.48       235.29 o                         
 -19   3   7       1084.96       1555.21       277.62 o                         
 -17   3   7       9119.52       9213.75       417.41 o                         
 -15   3   7         36.51         98.23       153.72 o                         
 -13   3   7       2937.20       2912.48       192.76 o                         
 -11   3   7      16963.14      16524.88       309.54 o                         
  -9   3   7        763.30        774.91        84.04 o                         
  -7   3   7        512.91        635.25        63.44 o                         
  -5   3   7       3300.86       3543.43       125.71 o                         
  -3   3   7       4959.35       5016.07       165.59 o                         
  -1   3   7       6867.12       7152.08       161.01 o                         
   1   3   7       2302.41       2565.35       151.72 o                         
   3   3   7      18799.88      18528.89       302.65 o                         
   5   3   7       9400.67       9397.56       240.91 o                         
   7   3   7       1910.77       2344.14       189.76 o                         
   9   3   7       5629.34       4968.81       361.81 o                         
  11   3   7       4801.35       4682.07       340.32 o                         
 -18   4   7        826.77       1073.03       239.09 o                         
 -16   4   7       2572.90       1989.20       218.57 o                         
 -14   4   7        189.32        447.43       140.22 o                         
 -12   4   7       1145.22       1374.92       150.42 o                         
 -10   4   7       1478.42       1733.99       168.77 o                         
  -8   4   7       1499.47       1617.72        99.15 o                         
  -6   4   7       2464.86       2190.90       123.47 o                         
  -4   4   7         44.12        442.56        59.62 o                         
  -2   4   7      30245.64      30336.60       342.70 o                         
   0   4   7      14054.11      13996.63       274.85 o                         
   2   4   7       1457.88       1861.94       118.64 o                         
   4   4   7      58452.06      58230.26       632.93 o                         
   6   4   7      14435.23      14189.27       331.51 o                         
   8   4   7      10776.58      10640.71       467.32 o                         
  10   4   7      28159.87      28726.84       754.50 o                         
 -19   5   7       5001.25       4450.21       455.12 o                         
 -17   5   7       1418.80       1623.05       226.07 o                         
 -15   5   7      39698.29      40240.29       620.00 o                         
 -13   5   7      81391.39      81651.98       926.42 o                         
 -11   5   7        186.31        509.70       100.26 o                         
  -9   5   7      34043.45      34159.01       439.28 o                         
  -7   5   7     299301.06     299745.12      2324.87 o                         
  -5   5   7       5337.68       5378.66       191.75 o                         
  -3   5   7      13280.53      13076.91       199.77 o                         
  -1   5   7     356245.84     351615.28      2662.80 o                         
   1   5   7       4391.96       4050.54       140.26 o                         
   3   5   7       8046.23       7598.45       233.49 o                         
   5   5   7     182334.44     182693.75      1808.43 o                         
   7   5   7        661.67        717.24       135.04 o                         
   9   5   7       2609.09       2601.42       294.12 o                         
  11   5   7      46958.25      48565.99      1020.15 o                         
 -18   6   7       8373.30       7657.61       474.95 o                         
 -16   6   7        102.86        528.87       166.27 o                         
 -14   6   7      21951.55      22156.85       444.21 o                         
 -12   6   7       6082.82       6121.85       250.45 o                         
 -10   6   7        152.21        460.68        97.80 o                         
  -8   6   7      10738.31      11160.48       233.12 o                         
  -6   6   7         18.64         45.29        72.45 o                         
  -4   6   7         10.21        167.57        69.10 o                         
  -2   6   7       1820.95       2261.58       153.14 o                         
   0   6   7      12800.43      12303.47       230.02 o                         
   2   6   7       1600.06       1853.05       149.91 o                         
   4   6   7      19760.32      20278.23       410.49 o                         
   6   6   7      16802.40      16637.97       397.08 o                         
   8   6   7       2721.98       2802.75       287.46 o                         
  10   6   7      21845.50      23230.73       753.35 o                         
 -17   7   7       4826.77       5418.63       383.62 o                         
 -15   7   7       2205.12       2418.84       201.95 o                         
 -13   7   7        459.62        675.14       145.45 o                         
 -11   7   7       7711.90       7244.31       373.64 o                         
  -9   7   7      18630.60      18010.85       349.29 o                         
  -7   7   7       3249.65       3692.98       197.16 o                         
  -5   7   7       1140.69       1187.45       112.97 o                         
  -3   7   7      42484.60      42441.62       533.50 o                         
  -1   7   7       1763.64       2032.40       134.27 o                         
   1   7   7       5183.22       4838.61       200.91 o                         
   3   7   7      43053.89      43781.63       630.97 o                         
   5   7   7       2592.02       2841.05       197.20 o                         
   7   7   7      18445.98      18042.86       477.88 o                         
   9   7   7      11300.63      11478.38       713.29 o                         
  11   7   7       7294.58       7746.07       562.79 o                         
 -18   8   7      35666.06      37045.78      2253.35 o                         
 -16   8   7      20220.88      19747.44       609.94 o                         
 -14   8   7       3946.95       4324.70       244.56 o                         
 -12   8   7      39003.12      39567.56       652.15 o                         
 -10   8   7     139192.72     143008.50      1656.96 o                         
  -8   8   7       9097.09       8719.68       272.53 o                         
  -6   8   7      17577.62      17471.85       317.19 o                         
  -4   8   7     279990.69     279780.66      2185.15 o                         
  -2   8   7       5983.77       5894.92       206.80 o                         
   0   8   7       1724.79       2006.69       167.37 o                         
   2   8   7     231855.41     232867.11      2200.88 o                         
   4   8   7        300.39        408.32       118.86 o                         
   6   8   7        161.91        168.22       133.22 o                         
   8   8   7      96862.23      95669.10      1191.10 o                         
  10   8   7        990.19       1454.51       317.83 o                         
 -17   9   7       7923.15       8253.35       686.16 o                         
 -15   9   7      23051.34      21297.57       642.54 o                         
 -13   9   7      12911.54      13550.26       453.27 o                         
 -11   9   7       3846.26       4037.90       274.58 o                         
  -9   9   7       9585.58       9932.87       359.27 o                         
  -7   9   7      14714.94      14760.45       322.55 o                         
  -5   9   7        455.98        670.72       111.66 o                         
  -3   9   7         59.77        221.39        98.96 o                         
  -1   9   7      11575.06      11179.91       325.24 o                         
   1   9   7      42941.61      42303.91       698.28 o                         
   3   9   7       2416.91       2555.47       214.55 o                         
   5   9   7        576.42        648.29       156.47 o                         
   7   9   7      53856.72      55041.42      1189.52 o                         
   9   9   7       7258.62       7118.10       515.40 o                         
 -16  10   7       1752.21       1374.40       336.52 o                         
 -14  10   7       4098.07       3819.18       301.77 o                         
 -12  10   7       6828.19       7616.54       376.66 o                         
 -10  10   7       8212.32       8005.28       356.07 o                         
  -8  10   7       1604.97       1622.26       188.57 o                         
  -6  10   7      19005.37      19014.87       412.54 o                         
  -4  10   7      21132.32      21288.06       597.52 o                         
  -2  10   7        699.05        779.07       121.30 o                         
   0  10   7      46039.70      44729.01       806.04 o                         
   2  10   7       4581.87       5030.85       284.21 o                         
   4  10   7       7678.97       7734.20       341.42 o                         
   6  10   7      20118.36      20644.34       691.29 o                         
   8  10   7        131.41        222.77       242.69 o                         
  10  10   7      10705.53      11304.75       996.86 o                         
 -17  11   7       3336.87       3132.05       419.66 o                         
 -15  11   7      17304.27      17453.05       610.96 o                         
 -13  11   7      19109.94      19157.56       545.91 o                         
 -11  11   7      21939.29      21472.26       543.57 o                         
  -9  11   7       5780.90       6448.60       328.65 o                         
  -7  11   7      84431.62      86884.09      1131.13 o                         
  -5  11   7      29314.37      28815.97       536.88 o                         
  -3  11   7        215.02        284.57       109.62 o                         
  -1  11   7     115149.45     114826.93      1830.48 o                         
   1  11   7      16619.57      16314.29       437.56 o                         
   3  11   7        628.12        670.60       159.05 o                         
   5  11   7      66699.30      64323.89      1397.83 o                         
   7  11   7       1989.42       1930.65       312.94 o                         
   9  11   7        392.29        305.96       258.19 o                         
 -16  12   7       4026.15       4448.27       648.87 o                         
 -14  12   7       5379.93       4886.59       383.73 o                         
 -12  12   7      13122.22      12789.85       458.28 o                         
 -10  12   7       8764.29       9457.33       434.06 o                         
  -8  12   7          0.19        249.29       147.27 o                         
  -6  12   7       1501.52       1834.46       180.47 o                         
  -4  12   7       4145.39       4187.13       224.57 o                         
  -2  12   7      15324.79      14406.64       354.51 o                         
   0  12   7       1868.86       1725.86       238.05 o                         
   2  12   7        483.33        541.57       155.89 o                         
   4  12   7      42417.65      42386.20       765.57 o                         
   6  12   7       8216.25       6598.27       471.29 o                         
   8  12   7       1288.94        890.31       290.44 o                         
 -15  13   7         41.82         95.74       294.32 o                         
 -13  13   7      20912.42      20368.17       615.59 o                         
 -11  13   7       3111.96       3185.21       277.95 o                         
  -9  13   7       1100.76       1064.69       188.81 o                         
  -7  13   7      46719.48      45198.75      1308.50 o                         
  -5  13   7       3926.54       4138.61       230.47 o                         
  -3  13   7       6368.98       6394.17       281.45 o                         
  -1  13   7      44103.35      44086.42       837.26 o                         
   1  13   7       8196.58       8187.30       355.80 o                         
   3  13   7       4890.59       4396.06       292.62 o                         
   5  13   7      14931.43      14516.71       621.08 o                         
   7  13   7       7912.46       7717.04       538.46 o                         
 -14  14   7       6399.54       6684.49       548.09 o                         
 -12  14   7      10198.09      10492.62       451.26 o                         
 -10  14   7       9608.50      10476.06       427.22 o                         
  -8  14   7      18183.66      17430.83       560.40 o                         
  -6  14   7       3578.53       3653.94       300.26 o                         
  -4  14   7      28242.11      28709.56       721.95 o                         
  -2  14   7      16347.86      15818.81       494.73 o                         
   0  14   7        480.54        589.53       162.24 o                         
   2  14   7      26634.02      25599.48       592.68 o                         
   4  14   7       8782.51       9374.57       907.33 o                         
   6  14   7        104.38        141.30       231.80 o                         
   8  14   7      13292.73      13233.62       688.39 o                         
 -15  15   7          5.36        367.98       360.27 o                         
 -13  15   7       1067.56       1565.11       326.42 o                         
 -11  15   7       4820.68       4865.91       361.89 o                         
  -9  15   7        186.46        330.72       201.86 o                         
  -7  15   7       3214.87       3130.75       300.12 o                         
  -5  15   7        208.96        647.13       144.35 o                         
  -3  15   7       3528.91       4200.61       287.23 o                         
  -1  15   7      11666.66      10512.92       395.97 o                         
   1  15   7       3639.24       4012.44       285.08 o                         
   3  15   7      12180.60      12305.28       583.62 o                         
   5  15   7      12261.11      12426.42       614.97 o                         
   7  15   7       9085.21       9748.70       612.64 o                         
 -14  16   7      11287.03      10588.68       668.84 o                         
 -12  16   7        139.00        341.95       232.27 o                         
 -10  16   7      22308.00      22310.94       676.44 o                         
  -8  16   7       8022.76       8800.89       562.65 o                         
  -6  16   7       1164.42       1036.49       205.82 o                         
  -4  16   7      29841.81      30066.96       625.46 o                         
  -2  16   7       4660.83       4463.35       299.08 o                         
   0  16   7          4.15         34.52       171.90 o                         
   2  16   7      26177.33      24706.94       680.17 o                         
   4  16   7       3405.13       3499.31       389.93 o                         
   6  16   7        357.68        385.14       280.60 o                         
 -13  17   7        971.10        982.87       403.50 o                         
 -11  17   7       1012.89        796.98       268.71 o                         
  -9  17   7      20818.08      20756.74       666.35 o                         
  -7  17   7       4245.84       4452.42       363.56 o                         
  -5  17   7       1357.51       1522.94       224.00 o                         
  -3  17   7      16230.21      15674.79       478.32 o                         
  -1  17   7       6966.24       6328.67       396.02 o                         
   1  17   7       1415.25       1918.55       274.30 o                         
   3  17   7       6787.03       6607.54       499.29 o                         
   5  17   7       8636.22       9285.32       603.92 o                         
 -12  18   7       7760.83       7996.79       888.40 o                         
 -10  18   7      17181.67      16997.11       820.36 o                         
  -8  18   7        677.07        661.52       253.41 o                         
  -6  18   7       6812.56       6754.69       383.12 o                         
  -4  18   7      28056.95      28939.01       759.34 o                         
  -2  18   7         10.54        223.18       183.77 o                         
   0  18   7       6012.27       5990.40       446.99 o                         
   2  18   7      30632.16      31304.88      1656.07 o                         
   4  18   7         48.40        -83.71       244.17 o                         
  -9  19   7       3365.81       3085.04       344.61 o                         
  -7  19   7        311.44        428.90       202.43 o                         
  -5  19   7       1035.39       1014.04       251.62 o                         
  -3  19   7        683.32        656.82       227.64 o                         
  -1  19   7       1261.79        814.63       235.24 o                         
   1  19   7         33.10        176.52       242.34 o                         
   3  19   7        107.99        239.70       269.64 o                         
  -8  20   7        171.98        138.62       211.77 o                         
  -6  20   7      21995.64      20872.80       691.84 o                         
  -4  20   7         29.69        366.96       273.81 o                         
  -2  20   7         56.12         65.36       201.53 o                         
   0  20   7      21070.35      21566.23       782.66 o                         
  -5  21   7       1230.16       1039.72       304.82 o                         
  -3  21   7       1415.01       1778.08       420.83 o                         
 -18   0   8        142.48       -112.72       505.87 o                         
 -16   0   8      24576.15      25619.08       942.35 o                         
 -14   0   8     134012.53     137719.64      3258.40 o                         
 -12   0   8      12546.71      11685.22       450.84 o                         
 -10   0   8      32227.72      32802.43       635.99 o                         
  -8   0   8     325399.00     319804.03      5142.69 o                         
  -6   0   8      32873.05      31836.09       480.20 o                         
  -4   0   8      24128.76      24813.55       665.73 o                         
  -2   0   8     463311.62     465903.50      4927.17 o                         
   0   0   8       3815.11       3828.51       258.12 o                         
   2   0   8       1163.92       1395.66       136.10 o                         
   4   0   8     190038.27     191850.58      2746.04 o                         
   6   0   8        366.98        378.76       203.18 o                         
   8   0   8         80.48        120.38       289.18 o                         
  10   0   8      55866.54      56453.15      1696.15 o                         
 -19   1   8      17067.40      16417.61       541.62 o                         
 -17   1   8      25653.23      25427.40       611.85 o                         
 -15   1   8          1.24        369.29       160.94 o                         
 -13   1   8      34672.57      34353.45       493.40 o                         
 -11   1   8      17611.11      16754.22       354.18 o                         
  -9   1   8        855.91       1055.54       112.64 o                         
  -7   1   8      22353.05      22026.51       293.50 o                         
  -5   1   8       3954.93       4035.98       169.14 o                         
  -3   1   8       5584.76       5481.90       221.27 o                         
  -1   1   8        648.65        942.09       104.43 o                         
   1   1   8       2139.42       2398.84       119.15 o                         
   3   1   8        234.43        429.19       100.37 o                         
   5   1   8       2952.26       2925.12       225.35 o                         
   7   1   8       5870.35       5665.47       378.97 o                         
   9   1   8       1437.05       1701.45       265.57 o                         
 -18   2   8       1873.04       1706.36       371.50 o                         
 -16   2   8       9015.78       8623.97       391.41 o                         
 -14   2   8      20262.14      20806.29       427.85 o                         
 -12   2   8      16722.64      15878.64       324.12 o                         
 -10   2   8      11079.51      10561.45       266.77 o                         
  -8   2   8       9399.95       8988.11       228.34 o                         
  -6   2   8      25524.38      25174.52       363.02 o                         
  -4   2   8        899.52       1074.74        87.25 o                         
  -2   2   8        748.53       1039.42        98.92 o                         
   0   2   8      19009.68      18883.99       292.83 o                         
   2   2   8       6212.15       5926.23       285.33 o                         
   4   2   8       3034.68       3199.26       194.88 o                         
   6   2   8       1389.01       1205.65       199.35 o                         
   8   2   8      11946.81      11925.07       508.42 o                         
  10   2   8       1991.27       1477.90       271.46 o                         
 -19   3   8       5150.02       5129.07       350.51 o                         
 -17   3   8      44186.67      44688.30      1108.22 o                         
 -15   3   8       4403.86       4366.20       243.64 o                         
 -13   3   8      10490.68      11103.25       320.96 o                         
 -11   3   8     164098.59     163894.28      1423.52 o                         
  -9   3   8      32607.82      32669.59       395.45 o                         
  -7   3   8       6395.54       6762.45       212.85 o                         
  -5   3   8     336313.66     330982.62      2264.52 o                         
  -3   3   8      33398.04      33641.12       429.85 o                         
  -1   3   8        214.58        548.89        86.32 o                         
   1   3   8     237499.19     236120.16      1904.79 o                         
   3   3   8       3957.40       4103.61       197.67 o                         
   5   3   8        203.48        372.93       158.44 o                         
   7   3   8      70084.51      69377.88      1055.78 o                         
   9   3   8       1691.08       1997.17       283.11 o                         
 -18   4   8       4261.73       4355.72       373.08 o                         
 -16   4   8      44117.70      44423.86       795.14 o                         
 -14   4   8      20081.26      20391.79       430.85 o                         
 -12   4   8       7493.09       7516.31       241.36 o                         
 -10   4   8      69479.74      69198.82       801.25 o                         
  -8   4   8      19044.78      18721.10       318.70 o                         
  -6   4   8       9597.50       9780.01       227.83 o                         
  -4   4   8      45238.60      44575.38       513.61 o                         
  -2   4   8        965.51       1399.29       130.11 o                         
   0   4   8      12264.47      12017.58       245.49 o                         
   2   4   8       4359.78       4669.41       221.13 o                         
   4   4   8       2223.26       3053.26       198.04 o                         
   6   4   8       6293.11       6342.62       418.37 o                         
   8   4   8       1661.99       1938.06       273.86 o                         
  10   4   8       4122.47       4977.34       687.21 o                         
 -19   5   8       3482.43       3760.71       426.23 o                         
 -17   5   8       2234.35       2721.90       305.11 o                         
 -15   5   8       1281.58       1353.93       175.95 o                         
 -13   5   8       6147.27       6280.86       302.05 o                         
 -11   5   8        456.68        854.44       127.58 o                         
  -9   5   8       8611.36       7998.37       255.39 o                         
  -7   5   8       9299.60       9347.47       317.28 o                         
  -5   5   8       3074.09       3572.95       186.44 o                         
  -3   5   8      12435.77      12083.37       281.55 o                         
  -1   5   8       4336.99       4521.66       170.25 o                         
   1   5   8       7301.24       7542.79       282.56 o                         
   3   5   8       8533.94       8287.02       290.54 o                         
   5   5   8          0.26        161.60       116.36 o                         
   7   5   8       3944.02       4161.41       343.77 o                         
   9   5   8        910.23        977.15       244.97 o                         
 -18   6   8       7906.33       8228.51       558.26 o                         
 -16   6   8        200.12        465.25       194.59 o                         
 -14   6   8      35647.00      37679.24       873.65 o                         
 -12   6   8      23541.14      23655.44       498.05 o                         
 -10   6   8         25.88        174.68       108.76 o                         
  -8   6   8     110093.17     112068.41      1034.78 o                         
  -6   6   8      41337.46      40872.17       577.86 o                         
  -4   6   8       7932.63       8057.67       233.02 o                         
  -2   6   8      94978.04      93045.09       953.84 o                         
   0   6   8      19751.37      19557.50       344.83 o                         
   2   6   8       7441.65       8022.64       269.71 o                         
   4   6   8      47389.64      46009.67       711.54 o                         
   6   6   8        124.47        395.51       157.03 o                         
   8   6   8       2415.29       2540.67       335.01 o                         
  10   6   8       6927.22       8164.80       603.24 o                         
 -17   7   8      25865.49      26117.54       716.74 o                         
 -15   7   8       4897.65       4495.22       288.58 o                         
 -13   7   8      18917.86      19518.02       471.28 o                         
 -11   7   8      54181.23      54526.21       786.72 o                         
  -9   7   8       9096.31       9752.50       283.48 o                         
  -7   7   8      19549.45      19407.98       494.15 o                         
  -5   7   8      46170.87      47090.02       605.50 o                         
  -3   7   8      17754.67      17635.15       311.09 o                         
  -1   7   8      10071.70       9746.07       250.97 o                         
   1   7   8      14903.05      16233.43       440.65 o                         
   3   7   8       5417.78       5756.53       257.39 o                         
   5   7   8        122.36        394.64       174.11 o                         
   7   7   8       2051.23       3083.23       351.02 o                         
   9   7   8       1313.70       1223.11       265.06 o                         
 -18   8   8       1761.51       1819.99       456.83 o                         
 -16   8   8       2977.52       2840.72       277.33 o                         
 -14   8   8       6234.57       6088.39       316.79 o                         
 -12   8   8       1461.55       1304.17       185.62 o                         
 -10   8   8       9102.06       9114.56       306.69 o                         
  -8   8   8      10441.04      10236.96       307.52 o                         
  -6   8   8         24.20         61.53        85.32 o                         
  -4   8   8      21252.78      21600.29       398.01 o                         
  -2   8   8      14508.43      14131.33       306.86 o                         
   0   8   8       1331.08       1196.59       183.64 o                         
   2   8   8      20613.98      21360.95       560.31 o                         
   4   8   8       7995.72       8003.78       313.52 o                         
   6   8   8       1860.06       1894.27       217.57 o                         
   8   8   8       8916.95       8953.57       486.08 o                         
 -17   9   8      13187.07      13957.09       605.05 o                         
 -15   9   8       6087.65       5368.13       386.31 o                         
 -13   9   8       3770.18       3855.69       374.72 o                         
 -11   9   8      26521.60      26526.88       996.72 o                         
  -9   9   8       8558.57       8772.61       356.85 o                         
  -7   9   8       6755.40       6397.69       292.77 o                         
  -5   9   8      32218.60      32359.41       568.91 o                         
  -3   9   8       4316.63       4291.62       218.71 o                         
  -1   9   8      11179.30      11367.70       408.14 o                         
   1   9   8      13308.99      12270.15       387.37 o                         
   3   9   8          2.82        101.22       134.48 o                         
   5   9   8       3029.18       3178.90       259.09 o                         
   7   9   8       2695.93       2428.55       340.68 o                         
   9   9   8        317.43        613.96       276.10 o                         
 -16  10   8        592.26         83.29       235.07 o                         
 -14  10   8      67137.79      67439.56      1076.63 o                         
 -12  10   8       1158.71       1043.52       209.99 o                         
 -10  10   8       2202.90       1777.65       213.72 o                         
  -8  10   8     116373.52     115016.00      1470.05 o                         
  -6  10   8       4243.69       4379.44       346.15 o                         
  -4  10   8       3191.01       3478.13       208.99 o                         
  -2  10   8     116665.82     116480.70      1403.91 o                         
   0  10   8        710.76        647.77       152.51 o                         
   2  10   8       2727.31       2864.40       242.77 o                         
   4  10   8      50334.53      51893.18       866.68 o                         
   6  10   8         14.19         38.78       190.84 o                         
   8  10   8       1220.52       1690.88       340.46 o                         
 -17  11   8       9172.82       8727.10       591.87 o                         
 -15  11   8       1496.42       2059.55       287.28 o                         
 -13  11   8        214.17        416.57       209.79 o                         
 -11  11   8      11559.54      11888.56       429.20 o                         
  -9  11   8        985.98       1214.44       193.68 o                         
  -7  11   8       1364.06       2197.68       246.17 o                         
  -5  11   8       3149.18       3036.77       204.05 o                         
  -3  11   8         79.71        108.69       112.82 o                         
  -1  11   8      12790.74      12528.62       442.57 o                         
   1  11   8       1093.03       1136.38       180.96 o                         
   3  11   8       1674.92       1575.36       206.12 o                         
   5  11   8      16206.31      16718.75       570.25 o                         
   7  11   8        315.28        136.22       247.16 o                         
 -16  12   8       1248.26       1214.84       335.85 o                         
 -14  12   8      15378.75      15104.17       610.91 o                         
 -12  12   8       2063.94       2209.42       267.06 o                         
 -10  12   8       6088.28       7114.69       355.54 o                         
  -8  12   8      12868.76      12647.86       478.27 o                         
  -6  12   8       7065.15       7057.77       286.33 o                         
  -4  12   8       2960.63       3369.98       251.74 o                         
  -2  12   8       9483.85       9003.25       390.09 o                         
   0  12   8      11852.93      11080.29       394.64 o                         
   2  12   8        465.53        545.68       224.71 o                         
   4  12   8        149.44        169.38       186.81 o                         
   6  12   8       4022.26       4340.01       426.72 o                         
 -15  13   8         52.32        -81.72       234.90 o                         
 -13  13   8      10757.93       9996.46       573.27 o                         
 -11  13   8      73196.26      72853.70      1256.48 o                         
  -9  13   8       4963.17       4688.96       350.90 o                         
  -7  13   8      10726.74      10712.55       460.33 o                         
  -5  13   8     138982.86     139331.44      1501.47 o                         
  -3  13   8       3360.24       3354.12       274.61 o                         
  -1  13   8       8650.75       8381.31       366.53 o                         
   1  13   8     111493.38     112329.86      1464.85 o                         
   3  13   8        732.92        837.84       211.19 o                         
   5  13   8        902.36        684.87       265.40 o                         
   7  13   8      37140.72      38603.70      1060.57 o                         
 -14  14   8       4982.07       5348.38       416.26 o                         
 -12  14   8          8.76       -139.73       216.71 o                         
 -10  14   8      18841.93      17815.04       607.49 o                         
  -8  14   8       1353.35       1605.32       243.37 o                         
  -6  14   8        455.58        311.39       163.77 o                         
  -4  14   8       2442.29       2636.85       210.24 o                         
  -2  14   8        597.62        602.87       185.75 o                         
   0  14   8       5112.89       4732.42       307.57 o                         
   2  14   8       2665.00       3522.78       319.37 o                         
   4  14   8       3114.45       2809.65       355.15 o                         
   6  14   8       7507.84       7215.50       536.85 o                         
 -13  15   8       3249.40       2783.59       333.14 o                         
 -11  15   8       3717.58       3989.51       386.56 o                         
  -9  15   8      15482.14      15058.83       725.87 o                         
  -7  15   8       4429.83       4430.88       586.28 o                         
  -5  15   8         91.63        429.58       152.49 o                         
  -3  15   8      31753.44      32400.35      1069.47 o                         
  -1  15   8       1289.63       1262.62       235.78 o                         
   1  15   8       1059.36       1332.02       241.74 o                         
   3  15   8      20016.01      19780.61       738.35 o                         
   5  15   8        107.45        -78.89       232.85 o                         
 -12  16   8      10244.07       9584.14       527.42 o                         
 -10  16   8       7291.85       7075.85       458.53 o                         
  -8  16   8      44300.48      44160.05       948.40 o                         
  -6  16   8      16164.33      16158.51       580.07 o                         
  -4  16   8       1595.54       1567.75       212.44 o                         
  -2  16   8      61251.45      63107.29      1131.62 o                         
   0  16   8       7128.73       7133.87       434.79 o                         
   2  16   8        599.38        626.16       259.75 o                         
   4  16   8      40489.23      42914.22      1565.46 o                         
 -11  17   8       1982.05       1940.54       305.85 o                         
  -9  17   8        366.74        325.76       240.58 o                         
  -7  17   8      13819.58      14852.44       516.15 o                         
  -5  17   8        130.12        287.18       197.67 o                         
  -3  17   8       1163.74       1283.63       286.80 o                         
  -1  17   8       1053.08       1158.62       252.11 o                         
   1  17   8       4504.23       4388.37       614.19 o                         
   3  17   8       3971.17       3062.55       543.00 o                         
 -10  18   8      12634.26      13095.62       618.49 o                         
  -8  18   8       2258.36       2090.48       277.98 o                         
  -6  18   8      10869.54      10210.12       863.09 o                         
  -4  18   8      15241.92      16163.62       706.40 o                         
  -2  18   8      10848.55      10533.29       501.65 o                         
   0  18   8      12072.93      12428.28       544.45 o                         
   2  18   8       5868.84       5660.41       475.72 o                         
  -9  19   8      10238.44      10582.96       504.13 o                         
  -7  19   8        737.45        587.08       239.94 o                         
  -5  19   8      23886.39      23986.20       735.21 o                         
  -3  19   8      11012.67      10451.37       621.68 o                         
  -1  19   8       2132.53       2667.12       321.34 o                         
  -6  20   8        115.19        444.92       325.63 o                         
  -4  20   8        543.68        765.91       349.51 o                         
 -19   1   9        606.30        512.65       232.73 o                         
 -17   1   9      13219.52      13100.84       470.10 o                         
 -15   1   9       4904.76       5226.88       307.77 o                         
 -13   1   9        114.42        445.86       123.62 o                         
 -11   1   9       9464.67       9154.47       406.13 o                         
  -9   1   9         30.03        383.22       148.68 o                         
  -7   1   9         13.39        452.65        77.94 o                         
  -5   1   9       1526.19       1908.74       152.22 o                         
  -3   1   9      14856.53      14918.79       282.68 o                         
  -1   1   9        411.06        609.98       103.69 o                         
   1   1   9       1221.90       2035.22       274.52 o                         
   3   1   9      21191.65      20692.59       473.39 o                         
   5   1   9       2644.06       2702.55       245.40 o                         
   7   1   9       2462.79       2519.00       300.26 o                         
   9   1   9      21349.24      20925.08       691.67 o                         
 -18   2   9      10905.27      10857.94       690.96 o                         
 -16   2   9        450.60        679.93       214.38 o                         
 -14   2   9          5.60        288.08       154.94 o                         
 -12   2   9       7779.88       7499.19       289.24 o                         
 -10   2   9        763.89       1114.89       145.53 o                         
  -8   2   9      15610.20      15641.00       529.88 o                         
  -6   2   9       1423.88       2045.17       141.08 o                         
  -4   2   9        364.88        636.31        86.29 o                         
  -2   2   9      34170.11      34749.01       475.89 o                         
   0   2   9        520.22        977.65       107.02 o                         
   2   2   9       1099.73       1191.04       152.59 o                         
   4   2   9      23074.51      23818.49       517.53 o                         
   6   2   9       1855.92       2436.68       258.60 o                         
   8   2   9       4957.12       4541.37       383.21 o                         
 -19   3   9          0.84        415.26       247.54 o                         
 -17   3   9        149.88        154.37       215.74 o                         
 -15   3   9      19843.91      20538.05       503.18 o                         
 -13   3   9        313.74        264.36       149.14 o                         
 -11   3   9        673.61        655.32       139.57 o                         
  -9   3   9      20047.77      20426.27       372.36 o                         
  -7   3   9      13027.96      12643.44       252.36 o                         
  -5   3   9        243.30        284.81        82.11 o                         
  -3   3   9       2478.66       2759.81       175.00 o                         
  -1   3   9      15156.98      14588.70       284.33 o                         
   1   3   9         21.60        168.53        92.41 o                         
   3   3   9       3644.07       3493.37       226.52 o                         
   5   3   9      11129.81      11272.41       420.56 o                         
   7   3   9       3140.00       3425.92       289.78 o                         
   9   3   9       2856.99       3172.89       354.92 o                         
 -18   4   9      12150.95      12247.25       566.23 o                         
 -16   4   9        378.63        628.24       227.52 o                         
 -14   4   9      21550.42      21561.90       503.89 o                         
 -12   4   9       7491.96       7720.74       282.59 o                         
 -10   4   9       8345.60       8371.96       301.03 o                         
  -8   4   9      30026.19      29372.09       454.07 o                         
  -6   4   9       1719.08       1746.41       122.10 o                         
  -4   4   9      16894.11      17010.48       342.00 o                         
  -2   4   9       6869.07       7290.17       239.09 o                         
   0   4   9      14411.21      14658.37       317.62 o                         
   2   4   9      20349.92      20272.23       393.74 o                         
   4   4   9         59.77        279.17       176.85 o                         
   6   4   9      29855.04      30514.20       670.85 o                         
   8   4   9       8923.24       9043.61       503.68 o                         
 -17   5   9       5536.37       5500.86       400.24 o                         
 -15   5   9      19706.82      19042.53       575.56 o                         
 -13   5   9      12192.34      12336.03       395.91 o                         
 -11   5   9      31007.16      29978.90       501.79 o                         
  -9   5   9      17807.19      17388.16       415.76 o                         
  -7   5   9       7887.12       7807.44       230.68 o                         
  -5   5   9      90222.97      89759.45       877.91 o                         
  -3   5   9      16899.39      16609.05       338.37 o                         
  -1   5   9       2701.41       2624.66       163.72 o                         
   1   5   9      74339.70      73686.18       853.94 o                         
   3   5   9       5523.78       5872.47       272.15 o                         
   5   5   9       4335.65       3924.43       287.97 o                         
   7   5   9      33616.89      32842.65       818.21 o                         
 -18   6   9      22115.77      22090.31       697.26 o                         
 -16   6   9       1713.30       1636.69       238.36 o                         
 -14   6   9       9006.35       8893.62       401.45 o                         
 -12   6   9      25947.73      25985.56       535.47 o                         
 -10   6   9        283.16        161.22       130.30 o                         
  -8   6   9      13116.66      12820.48       304.25 o                         
  -6   6   9       8195.17       8167.20       297.44 o                         
  -4   6   9      10100.47       9517.95       246.05 o                         
  -2   6   9       2588.55       2753.73       194.44 o                         
   0   6   9       2835.91       2817.00       206.90 o                         
   2   6   9      13137.23      12683.67       395.48 o                         
   4   6   9       1507.98       1793.90       215.89 o                         
   6   6   9      16131.74      16331.10       546.47 o                         
   8   6   9       8299.52       9060.18       552.40 o                         
 -17   7   9       9452.19      10072.54       991.94 o                         
 -15   7   9      24451.77      23642.51       603.30 o                         
 -13   7   9      10404.40      10167.52       373.66 o                         
 -11   7   9      24425.32      24337.47       459.80 o                         
  -9   7   9       7812.20       7561.17       291.51 o                         
  -7   7   9      52800.59      52008.12       654.83 o                         
  -5   7   9      13375.76      13641.69       312.22 o                         
  -3   7   9        540.18        783.87       170.12 o                         
  -1   7   9      75404.48      73894.45      1039.89 o                         
   1   7   9       2571.48       3010.00       233.21 o                         
   3   7   9      13819.90      14300.06       440.23 o                         
   5   7   9      45533.97      46630.30       929.76 o                         
   7   7   9        729.08        954.37       298.85 o                         
 -18   8   9      10182.29      10502.75      1115.89 o                         
 -16   8   9      13375.16      13481.94       599.16 o                         
 -14   8   9      16617.45      16586.89       469.89 o                         
 -12   8   9       9072.51       8869.59       386.64 o                         
 -10   8   9       6680.68       7015.70       373.39 o                         
  -8   8   9      56892.18      58018.06       789.45 o                         
  -6   8   9       4807.12       4688.21       215.10 o                         
  -4   8   9       2223.51       2056.41       147.21 o                         
  -2   8   9      77689.12      78350.64       972.20 o                         
   0   8   9       4491.47       4458.69       276.55 o                         
   2   8   9       1796.03       1819.17       211.67 o                         
   4   8   9      33309.29      32888.93       674.33 o                         
   6   8   9       1870.51       1741.55       408.69 o                         
   8   8   9       4378.45       4712.05       475.40 o                         
 -17   9   9      14654.85      14722.60       619.00 o                         
 -15   9   9      17961.63      18697.40       629.41 o                         
 -13   9   9      10779.46      10869.45       440.03 o                         
 -11   9   9      24309.69      24667.14       585.13 o                         
  -9   9   9       3667.09       3790.36       268.32 o                         
  -7   9   9       3587.69       3737.76       202.31 o                         
  -5   9   9      21213.09      21240.77       404.28 o                         
  -3   9   9       5795.96       5259.40       262.91 o                         
  -1   9   9       2483.06       2457.54       248.50 o                         
   1   9   9        535.20        691.69       162.80 o                         
   3   9   9      23687.23      22672.86       559.26 o                         
   5   9   9       5143.12       5450.99       443.12 o                         
   7   9   9        928.99       1108.08       322.09 o                         
 -16  10   9       2110.68       2489.94       420.92 o                         
 -14  10   9      21615.23      21909.71       676.01 o                         
 -12  10   9       5474.06       5511.52       338.74 o                         
 -10  10   9      26377.02      25343.83       666.35 o                         
  -8  10   9      30775.06      29800.42       694.64 o                         
  -6  10   9        769.73        668.73       134.57 o                         
  -4  10   9      58686.14      59290.85       802.63 o                         
  -2  10   9      19183.56      18594.03       536.91 o                         
   0  10   9       4954.77       5073.36       306.52 o                         
   2  10   9      38385.62      39155.36       754.24 o                         
   4  10   9       3033.63       3050.34       273.81 o                         
   6  10   9       9698.10       9348.85       860.79 o                         
 -15  11   9         10.46         -7.89       234.57 o                         
 -13  11   9       4818.01       5071.28       348.34 o                         
 -11  11   9       5839.32       6414.53       407.15 o                         
  -9  11   9        168.18        296.24       186.25 o                         
  -7  11   9        810.33        969.02       179.81 o                         
  -5  11   9      18109.58      17997.48       450.85 o                         
  -3  11   9        256.14        563.94       176.62 o                         
  -1  11   9         66.97        -40.91       137.12 o                         
   1  11   9      16432.63      16605.66       489.02 o                         
   3  11   9         22.89        281.17       168.24 o                         
   5  11   9        175.76        294.80       242.02 o                         
 -16  12   9       8912.85       8503.51       691.85 o                         
 -14  12   9      12349.93      13027.41       580.44 o                         
 -12  12   9      10625.47      10780.15       521.54 o                         
 -10  12   9       4886.33       5067.57       381.07 o                         
  -8  12   9      13107.96      13114.82       503.83 o                         
  -6  12   9         53.83        481.93       140.12 o                         
  -4  12   9        469.81        612.22       143.37 o                         
  -2  12   9       3048.46       2524.70       261.37 o                         
   0  12   9       9240.53       9264.42       418.43 o                         
   2  12   9       1253.25       1768.87       251.29 o                         
   4  12   9        430.99        778.95       345.94 o                         
   6  12   9      23308.00      22920.03       831.69 o                         
 -15  13   9        328.49        533.68       253.71 o                         
 -13  13   9       2205.63       2024.07       301.83 o                         
 -11  13   9      29699.58      29399.55       773.62 o                         
  -9  13   9       3433.62       3136.96       313.46 o                         
  -7  13   9      10658.21      11369.12       429.14 o                         
  -5  13   9      38834.48      39200.09       653.82 o                         
  -3  13   9      10595.99      10780.19       452.25 o                         
  -1  13   9      11139.66      11016.00       419.56 o                         
   1  13   9      22173.34      21567.02       637.83 o                         
   3  13   9      10147.89      10556.02       611.67 o                         
   5  13   9       5648.90       5904.98       490.34 o                         
 -14  14   9        353.43        274.14       249.36 o                         
 -12  14   9        821.64        650.88       251.06 o                         
 -10  14   9       4837.44       4636.05       381.38 o                         
  -8  14   9        834.16        997.42       209.06 o                         
  -6  14   9       1975.23       2229.42       255.67 o                         
  -4  14   9       1764.64       1191.95       218.36 o                         
  -2  14   9       2433.21       2642.03       276.35 o                         
   0  14   9        928.67       1069.72       233.84 o                         
   2  14   9       1392.33       1341.79       244.31 o                         
   4  14   9       2075.07       2270.24       342.75 o                         
 -13  15   9         59.58        196.11       245.63 o                         
 -11  15   9        206.20        458.02       235.77 o                         
  -9  15   9      11988.82      11569.04       532.99 o                         
  -7  15   9       1595.55       2373.15       262.91 o                         
  -5  15   9        569.16        344.94       193.42 o                         
  -3  15   9        985.73       1251.54       240.32 o                         
  -1  15   9       2935.18       2433.24       289.04 o                         
   1  15   9       1811.84       2067.55       269.25 o                         
   3  15   9       2951.86       3449.27       568.72 o                         
 -12  16   9       7783.19       8128.52       678.19 o                         
 -10  16   9       2226.90       1939.58       300.43 o                         
  -8  16   9      18617.75      18632.75       571.85 o                         
  -6  16   9      14917.65      14914.90       570.01 o                         
  -4  16   9       1550.79       2227.59       292.76 o                         
  -2  16   9      17802.52      17358.51       809.62 o                         
   0  16   9       6278.16       6248.45       423.43 o                         
   2  16   9       1540.96        790.81       350.16 o                         
 -11  17   9        284.28        554.92       266.83 o                         
  -9  17   9        153.58        287.65       212.89 o                         
  -7  17   9      16541.95      16174.18       573.48 o                         
  -5  17   9         22.45        129.90       211.19 o                         
  -3  17   9         67.55        -43.16       193.10 o                         
  -1  17   9      16368.72      15383.72       590.16 o                         
   1  17   9        296.14         82.43       251.62 o                         
  -8  18   9       4657.04       4721.51       480.59 o                         
  -6  18   9       6813.48       7053.53       462.66 o                         
  -4  18   9       6208.69       6153.07       505.51 o                         
  -2  18   9       7372.71       8109.84       492.56 o                         
 -18   0  10      31024.36      29178.39      1182.84 o                         
 -16   0  10       6361.00       7059.01       656.98 o                         
 -14   0  10      35653.70      35904.65       919.87 o                         
 -12   0  10     168661.45     163958.36      2480.64 o                         
 -10   0  10      22210.24      21714.97       768.77 o                         
  -8   0  10      31453.98      32746.50       832.44 o                         
  -6   0  10     321404.22     322229.41      3607.88 o                         
  -4   0  10      49632.05      50003.20       836.58 o                         
  -2   0  10       4989.05       5541.85       346.52 o                         
   0   0  10     272612.53     273991.28      3183.35 o                         
   2   0  10      14964.91      15234.30       599.83 o                         
   4   0  10        729.53        197.05       241.12 o                         
   6   0  10     119178.94     124064.71      2613.32 o                         
 -17   1  10      14351.51      14519.80       615.88 o                         
 -15   1  10       3856.00       4631.46       389.59 o                         
 -13   1  10       3084.58       3164.30       245.20 o                         
 -11   1  10      12059.10      12561.69       388.69 o                         
  -9   1  10       1415.49       1444.27       146.07 o                         
  -7   1  10        342.51        881.26       124.86 o                         
  -5   1  10       1010.37       1061.55       131.76 o                         
  -3   1  10        178.27        359.43        92.84 o                         
  -1   1  10       4091.90       4027.48       201.89 o                         
   1   1  10       5612.38       6198.20       269.42 o                         
   3   1  10         30.12        187.11       146.94 o                         
   5   1  10       7466.28       7200.17       392.25 o                         
   7   1  10      10676.06      11591.39       566.18 o                         
 -18   2  10       7612.62       7659.22       575.82 o                         
 -16   2  10       4177.16       4377.85       327.92 o                         
 -14   2  10       2964.45       3028.84       242.91 o                         
 -12   2  10       3317.54       3251.06       292.01 o                         
 -10   2  10      12869.47      13685.42       396.45 o                         
  -8   2  10         53.01        195.95        99.01 o                         
  -6   2  10        131.10        505.84       105.46 o                         
  -4   2  10       8024.17       8290.66       261.02 o                         
  -2   2  10       3785.08       4118.75       221.68 o                         
   0   2  10        323.42        379.55       129.75 o                         
   2   2  10        469.71        548.56       155.61 o                         
   4   2  10       8954.88       8704.58       369.63 o                         
   6   2  10         61.31          4.17       177.11 o                         
 -17   3  10      18214.24      18638.19       667.88 o                         
 -15   3  10      48252.86      47851.52      1107.78 o                         
 -13   3  10      24442.87      24244.44       572.23 o                         
 -11   3  10      17030.20      17103.80       395.33 o                         
  -9   3  10     146216.38     145119.00      1234.06 o                         
  -7   3  10      47582.96      46818.51       628.91 o                         
  -5   3  10       6940.86       6982.38       300.23 o                         
  -3   3  10     202958.39     202373.58      1845.23 o                         
  -1   3  10      36420.12      36730.32       596.90 o                         
   1   3  10         24.54        267.59       125.16 o                         
   3   3  10     135519.72     137185.61      1563.89 o                         
   5   3  10       5688.30       5465.69       342.61 o                         
   7   3  10        717.35       1195.07       265.94 o                         
 -18   4  10       2009.69       2356.62       313.77 o                         
 -16   4  10        638.58        977.73       244.76 o                         
 -14   4  10      16190.50      16792.57       502.75 o                         
 -12   4  10       2133.33       2178.05       199.19 o                         
 -10   4  10       4206.40       3972.90       237.16 o                         
  -8   4  10      10438.14      10033.36       248.21 o                         
  -6   4  10        144.83        429.95        99.40 o                         
  -4   4  10      15595.23      15229.58       380.67 o                         
  -2   4  10          2.67        196.34       102.55 o                         
   0   4  10        315.81        569.21       136.33 o                         
   2   4  10      26009.90      26197.40       599.28 o                         
   4   4  10       1869.31       1343.37       251.29 o                         
   6   4  10         66.84        328.34       223.25 o                         
 -17   5  10        495.45        735.13       244.49 o                         
 -15   5  10        355.95        517.52       199.67 o                         
 -13   5  10       1581.70       1939.20       228.58 o                         
 -11   5  10        697.51        660.67       150.52 o                         
  -9   5  10        368.18       1023.36       161.97 o                         
  -7   5  10       4123.50       4248.39       193.86 o                         
  -5   5  10        527.41        560.10       118.61 o                         
  -3   5  10       1470.72       1478.11       145.69 o                         
  -1   5  10        930.66        937.67       170.31 o                         
   1   5  10       1169.87       1170.02       191.50 o                         
   3   5  10       1532.53       1550.52       239.50 o                         
   5   5  10         24.00        143.33       206.36 o                         
   7   5  10        738.62        431.98       290.10 o                         
 -18   6  10       4400.31       4462.98       531.62 o                         
 -16   6  10      12534.63      12030.81       485.47 o                         
 -14   6  10        822.59        831.30       189.01 o                         
 -12   6  10      21148.31      20822.21       541.68 o                         
 -10   6  10      43630.51      43071.17       685.25 o                         
  -8   6  10          3.59        198.10        98.11 o                         
  -6   6  10      54368.80      52752.29       632.18 o                         
  -4   6  10      45159.43      44872.43       620.61 o                         
  -2   6  10         33.74         83.33       115.79 o                         
   0   6  10      65131.88      65151.13      1185.88 o                         
   2   6  10      26596.29      27672.47       685.61 o                         
   4   6  10       2101.52       2483.94       339.83 o                         
   6   6  10      25381.85      25314.93       876.26 o                         
 -17   7  10       1693.39       1663.54       281.58 o                         
 -15   7  10      11146.05      11017.54       462.67 o                         
 -13   7  10       4766.28       4816.46       294.43 o                         
 -11   7  10       2715.87       3155.20       248.05 o                         
  -9   7  10      18508.75      17700.92       699.59 o                         
  -7   7  10      16349.92      15864.93       348.41 o                         
  -5   7  10         33.33        648.03       116.82 o                         
  -3   7  10      25703.04      25001.55       669.54 o                         
  -1   7  10      23838.62      23921.25       561.18 o                         
   1   7  10       1573.60       1892.30       216.14 o                         
   3   7  10      11786.61      12318.21       488.25 o                         
   5   7  10      22969.35      23534.97       740.52 o                         
 -16   8  10       2843.90       2892.49       330.26 o                         
 -14   8  10        203.21        131.14       213.28 o                         
 -12   8  10       6904.48       6783.97       359.65 o                         
 -10   8  10       1984.93       2127.17       218.93 o                         
  -8   8  10       1264.82       1072.75       165.23 o                         
  -6   8  10      12108.88      12575.01       304.03 o                         
  -4   8  10       1164.24       1196.89       148.15 o                         
  -2   8  10       1376.26       1492.40       200.59 o                         
   0   8  10       6140.04       6326.33       413.18 o                         
   2   8  10        350.38        441.91       168.18 o                         
   4   8  10       2997.36       3111.95       317.47 o                         
   6   8  10       2598.97       2255.64       378.92 o                         
 -15   9  10       4661.09       4258.57       376.55 o                         
 -13   9  10       5447.78       5216.26       345.60 o                         
 -11   9  10         12.38        473.24       272.74 o                         
  -9   9  10       9648.36       9552.81       587.93 o                         
  -7   9  10      12728.11      12230.26       338.05 o                         
  -5   9  10         34.94        157.72       106.42 o                         
  -3   9  10      16094.75      15240.92       764.52 o                         
  -1   9  10      13553.54      13560.84       487.33 o                         
   1   9  10          9.41         25.34       154.80 o                         
   3   9  10      11175.48      12029.00       504.83 o                         
   5   9  10       6445.38       6411.70       640.73 o                         
 -16  10  10        623.29       1066.17       281.33 o                         
 -14  10  10       3577.02       3188.73       332.85 o                         
 -12  10  10      48845.08      48273.09       987.43 o                         
 -10  10  10       5716.48       6514.62       500.16 o                         
  -8  10  10       4767.56       5375.42       379.83 o                         
  -6  10  10      88278.04      88680.10      1196.59 o                         
  -4  10  10      13078.96      12831.19       411.25 o                         
  -2  10  10       4067.25       3915.88       315.19 o                         
   0  10  10      70304.06      70007.69      1069.62 o                         
   2  10  10       9499.44       9133.11       412.67 o                         
   4  10  10       3744.50       2805.20       356.68 o                         
 -15  11  10       5323.19       4973.58       400.33 o                         
 -13  11  10       5400.57       5885.32       416.69 o                         
 -11  11  10        931.55        775.86       230.52 o                         
  -9  11  10       9041.70       8787.76       410.92 o                         
  -7  11  10       3162.64       3483.96       283.41 o                         
  -5  11  10        722.14        940.60       157.48 o                         
  -3  11  10       5532.25       5912.24       380.78 o                         
  -1  11  10          0.52         13.74       151.29 o                         
   1  11  10       5823.29       5975.35       618.49 o                         
   3  11  10        884.49        916.14       237.18 o                         
 -14  12  10       1133.01        790.31       259.72 o                         
 -12  12  10       6614.25       7245.87       457.01 o                         
 -10  12  10       1097.12        756.10       256.92 o                         
  -8  12  10       3286.32       3395.64       300.88 o                         
  -6  12  10       3117.13       3721.52       427.58 o                         
  -4  12  10         68.26         96.39       164.30 o                         
  -2  12  10       2076.27       1995.66       257.24 o                         
   0  12  10       2392.27       2597.98       293.43 o                         
   2  12  10          2.86        -27.24       185.27 o                         
   4  12  10       1889.88       1858.96       342.98 o                         
 -13  13  10       5154.11       5888.37       425.11 o                         
 -11  13  10      15835.83      15558.30       599.71 o                         
  -9  13  10      76230.53      76732.47      1174.80 o                         
  -7  13  10       9526.68       9983.74       598.29 o                         
  -5  13  10       6004.10       5808.52       328.60 o                         
  -3  13  10      85930.39      85940.51      1383.70 o                         
  -1  13  10       7507.66       7243.89       493.72 o                         
   1  13  10        977.31       1159.25       236.98 o                         
   3  13  10      64876.73      64774.30      1413.77 o                         
 -12  14  10        196.09        122.95       283.47 o                         
 -10  14  10        185.62        221.87       197.58 o                         
  -8  14  10       3719.00       3946.72       315.75 o                         
  -6  14  10        350.83        499.06       202.94 o                         
  -4  14  10        835.34        553.47       204.34 o                         
  -2  14  10        278.56        793.48       218.61 o                         
   0  14  10       1151.05       1153.14       240.00 o                         
   2  14  10       5898.42       5149.03       468.93 o                         
 -11  15  10        299.14        430.36       242.31 o                         
  -9  15  10        295.92        583.35       213.99 o                         
  -7  15  10       3920.80       3865.06       322.65 o                         
  -5  15  10       1875.44       2104.56       342.10 o                         
  -3  15  10        151.77        521.22       207.84 o                         
  -1  15  10       1204.70       1073.50       236.02 o                         
   1  15  10       2989.79       2981.62       335.49 o                         
 -10  16  10      16069.41      16915.24       570.86 o                         
  -8  16  10       4187.75       4229.74       460.17 o                         
  -6  16  10      47835.90      48386.37      1131.75 o                         
  -4  16  10      16530.33      15548.57       711.09 o                         
  -2  16  10        209.80        -54.45       195.26 o                         
   0  16  10      49465.86      50118.27      1213.07 o                         
  -7  17  10       1136.30        835.69       254.41 o                         
  -5  17  10       1250.72        890.76       529.08 o                         
  -3  17  10       2723.85       2871.57       624.23 o                         
 -17   1  11       5236.33       5001.97       420.93 o                         
 -15   1  11      14813.31      14660.05       602.18 o                         
 -13   1  11      21200.39      20953.96       576.56 o                         
 -11   1  11       7279.17       7176.60       341.93 o                         
  -9   1  11      20231.30      20005.96       486.83 o                         
  -7   1  11      13558.10      13787.98       406.80 o                         
  -5   1  11        707.19        815.42       126.41 o                         
  -3   1  11       6914.30       7454.02       343.45 o                         
  -1   1  11        300.92        820.16       151.74 o                         
   1   1  11          0.39         42.90       147.95 o                         
   3   1  11        478.83        689.77       178.08 o                         
   5   1  11       2088.06       2386.41       298.16 o                         
 -18   2  11        327.37        357.08       580.26 o                         
 -16   2  11      27344.79      28065.76       796.24 o                         
 -14   2  11       2457.55       2779.27       362.73 o                         
 -12   2  11         52.31        307.88       166.61 o                         
 -10   2  11      36198.78      37331.02       809.22 o                         
  -8   2  11       6410.19       6004.04       334.53 o                         
  -6   2  11         16.55        258.86       103.86 o                         
  -4   2  11      23516.39      23445.74       439.63 o                         
  -2   2  11       1632.25       1570.08       208.49 o                         
   0   2  11       1903.79       2044.48       204.92 o                         
   2   2  11       5572.46       6575.28       465.65 o                         
   4   2  11          1.99        136.34       188.95 o                         
 -17   3  11        485.09        214.67       256.71 o                         
 -15   3  11        144.27          6.13       203.18 o                         
 -13   3  11      17360.54      17820.55       483.98 o                         
 -11   3  11       2764.67       2558.67       250.56 o                         
  -9   3  11        144.87        441.62       115.20 o                         
  -7   3  11       7176.77       6761.44       251.51 o                         
  -5   3  11       2495.93       2258.22       176.71 o                         
  -3   3  11       1028.99       1296.77       149.36 o                         
  -1   3  11       2626.85       2686.22       246.28 o                         
   1   3  11       4606.34       4710.18       365.02 o                         
   3   3  11       5857.46       5509.83       427.49 o                         
   5   3  11         53.34        402.12       230.05 o                         
 -16   4  11      23144.32      23646.89       749.76 o                         
 -14   4  11       1209.68       1336.61       240.65 o                         
 -12   4  11      24924.03      25396.37       564.76 o                         
 -10   4  11      19408.83      19135.53       431.62 o                         
  -8   4  11       2329.54       2248.33       167.61 o                         
  -6   4  11      18208.90      18662.62       395.58 o                         
  -4   4  11       1391.73       1476.25       154.20 o                         
  -2   4  11       8791.10       8360.89       453.71 o                         
   0   4  11       5100.29       5510.20       330.70 o                         
   2   4  11       3849.89       4309.30       326.39 o                         
   4   4  11       6559.22       7247.03       512.83 o                         
 -17   5  11        134.62         81.40       274.62 o                         
 -15   5  11       9332.69       9401.20       520.42 o                         
 -13   5  11      48254.85      49288.71      1023.74 o                         
 -11   5  11        867.23       1002.41       168.91 o                         
  -9   5  11      22402.70      21829.95       456.44 o                         
  -7   5  11      59238.93      58709.49       799.77 o                         
  -5   5  11       2038.30       1858.06       167.43 o                         
  -3   5  11      18764.36      17963.93       436.36 o                         
  -1   5  11      39192.27      38315.11       746.00 o                         
   1   5  11          3.77         91.68       158.79 o                         
   3   5  11       9895.51       9284.09       505.85 o                         
   5   5  11      15872.55      17912.69       674.32 o                         
 -16   6  11      24105.15      25186.93       653.13 o                         
 -14   6  11        269.43         47.45       190.98 o                         
 -12   6  11       7001.33       6808.82       402.50 o                         
 -10   6  11      15253.30      14752.19       447.22 o                         
  -8   6  11        468.30        723.72       159.05 o                         
  -6   6  11       2431.73       2722.07       192.40 o                         
  -4   6  11        693.33        788.65       135.52 o                         
  -2   6  11       2593.50       2497.92       240.09 o                         
   0   6  11        435.41        767.19       183.36 o                         
   2   6  11       2087.99       1846.81       267.31 o                         
   4   6  11       1777.59       1694.13       286.67 o                         
 -15   7  11      12289.44      12667.86       496.42 o                         
 -13   7  11      23371.92      23296.54       667.90 o                         
 -11   7  11      13098.48      12657.67       430.81 o                         
  -9   7  11      20290.75      20624.06       437.38 o                         
  -7   7  11       7372.19       7244.10       261.10 o                         
  -5   7  11      28298.73      28239.71       498.45 o                         
  -3   7  11      10102.33       9614.98       386.13 o                         
  -1   7  11        399.05        506.05       154.21 o                         
   1   7  11      25762.35      26483.71       701.61 o                         
   3   7  11          3.69       -224.19       224.19 o                         
 -16   8  11      18237.58      18562.77      1246.31 o                         
 -14   8  11        172.47        147.12       212.25 o                         
 -12   8  11      14229.21      13130.16       530.51 o                         
 -10   8  11      48252.52      47031.48       743.65 o                         
  -8   8  11       2377.54       2356.57       194.62 o                         
  -6   8  11      17870.88      17265.81       365.15 o                         
  -4   8  11      53359.22      52790.64       887.21 o                         
  -2   8  11       2590.60       2779.10       286.30 o                         
   0   8  11      10906.48       9805.19       467.12 o                         
   2   8  11      32149.59      31632.20       785.54 o                         
   4   8  11          4.55       -107.87       294.02 o                         
 -15   9  11      27458.80      27027.31      1002.90 o                         
 -13   9  11      11931.79      12170.73       546.16 o                         
 -11   9  11       3211.74       2621.55       295.89 o                         
  -9   9  11      24152.46      23376.87       514.18 o                         
  -7   9  11       3028.41       3204.27       217.22 o                         
  -5   9  11        174.93         92.88       132.73 o                         
  -3   9  11       7236.41       7198.20       414.59 o                         
  -1   9  11       4743.20       4434.35       309.12 o                         
   1   9  11        206.48        231.69       188.78 o                         
   3   9  11          0.84        338.00       219.52 o                         
 -14  10  11       6340.80       6847.49       447.83 o                         
 -12  10  11      14329.61      13648.65       559.21 o                         
 -10  10  11       2258.48       2354.41       256.93 o                         
  -8  10  11      23483.67      24285.79       661.07 o                         
  -6  10  11      20870.30      20285.77       465.50 o                         
  -4  10  11       1680.50       1989.31       260.60 o                         
  -2  10  11      37816.42      38773.09       945.66 o                         
   0  10  11       4375.79       3783.04       337.37 o                         
   2  10  11       5605.54       5941.55       423.94 o                         
 -13  11  11      10034.26       9498.71       554.06 o                         
 -11  11  11       6064.36       6408.18       378.52 o                         
  -9  11  11       1433.47       1258.94       218.52 o                         
  -7  11  11      18260.79      17621.96       758.57 o                         
  -5  11  11       5235.25       5604.45       478.90 o                         
  -3  11  11        743.87       1065.90       228.85 o                         
  -1  11  11      15888.57      15097.53       553.19 o                         
   1  11  11       1253.04       1461.44       343.60 o                         
 -12  12  11      17566.08      18012.71       649.54 o                         
 -10  12  11       7805.89       7690.57       401.98 o                         
  -8  12  11       1506.37       1739.94       232.01 o                         
  -6  12  11       8309.16       9628.38       597.40 o                         
  -4  12  11        121.52        401.45       191.55 o                         
  -2  12  11         18.93        299.77       197.10 o                         
   0  12  11        758.95        672.18       222.07 o                         
 -11  13  11       4459.09       4528.89       543.65 o                         
  -9  13  11      27032.18      27436.83       673.29 o                         
  -7  13  11       3743.24       3743.50       330.98 o                         
  -5  13  11      16694.67      16144.50       984.78 o                         
  -3  13  11      20911.44      20487.77       645.00 o                         
  -1  13  11       9435.51       9338.55       517.55 o                         
 -10  14  11       5030.13       5596.84       377.34 o                         
  -8  14  11       1760.85       2169.12       346.98 o                         
  -6  14  11        998.86       1494.06       327.55 o                         
  -4  14  11       5869.51       4600.13       528.91 o                         
  -2  14  11         97.42        360.88       205.93 o                         
  -9  15  11        312.69        666.92       211.54 o                         
  -7  15  11      10221.69      10806.54       542.71 o                         
  -5  15  11          9.42       -225.46       225.46 o                         
  -3  15  11        353.12        381.27       219.99 o                         
 -16   0  12      15724.57      15089.00       883.74 o                         
 -14   0  12       1496.58       1778.77       326.20 o                         
 -12   0  12      22033.03      21599.14       766.78 o                         
 -10   0  12      64341.80      63000.00      1330.29 o                         
  -8   0  12       7953.80       8867.41       522.10 o                         
  -6   0  12      11660.62      11677.10       470.13 o                         
  -4   0  12     117722.61     120470.01      2006.28 o                         
  -2   0  12       3288.55       3248.04       363.94 o                         
   0   0  12       4732.76       4324.44       929.91 o                         
   2   0  12      74035.58      76171.41      2009.45 o                         
 -17   1  12       6252.53       6021.10       952.23 o                         
 -15   1  12       1579.67       1738.73       297.14 o                         
 -13   1  12       1604.15       1635.31       221.54 o                         
 -11   1  12       2397.85       2642.47       249.77 o                         
  -9   1  12        193.88        360.53       144.35 o                         
  -7   1  12       2266.51       2064.59       195.58 o                         
  -5   1  12         80.88        395.89       142.64 o                         
  -3   1  12       7829.00       7742.53       338.47 o                         
  -1   1  12        655.13        732.70       231.05 o                         
   1   1  12      10107.08      11172.94       592.30 o                         
   3   1  12      10734.35      11384.76       618.72 o                         
 -16   2  12          0.16        103.10       229.28 o                         
 -14   2  12      12688.67      13118.02       504.94 o                         
 -12   2  12       1335.98       1409.00       208.62 o                         
 -10   2  12        765.68        850.71       187.49 o                         
  -8   2  12       4054.70       4440.26       254.44 o                         
  -6   2  12       9961.30      10377.33       369.17 o                         
  -4   2  12       1001.71       1242.25       192.54 o                         
  -2   2  12         18.37        134.92       157.24 o                         
   0   2  12      23030.55      23972.95       627.36 o                         
   2   2  12        126.30         30.12       189.00 o                         
 -15   3  12      13655.12      14723.21       714.67 o                         
 -13   3  12      24912.24      24891.00       583.85 o                         
 -11   3  12       9403.94       9515.34       392.76 o                         
  -9   3  12       6861.14       6649.52       341.10 o                         
  -7   3  12      70854.30      71213.34      1093.45 o                         
  -5   3  12      15239.33      14735.73       388.04 o                         
  -3   3  12       2401.55       2136.14       223.95 o                         
  -1   3  12      68424.66      68370.38      1076.01 o                         
   1   3  12       9860.68       9741.56       473.38 o                         
   3   3  12       1134.62        625.73       262.65 o                         
 -16   4  12       1846.65       1665.26       304.24 o                         
 -14   4  12        146.66         85.52       199.67 o                         
 -12   4  12       5497.94       4622.92       302.83 o                         
 -10   4  12        929.03        864.46       186.37 o                         
  -8   4  12       1933.85       1938.08       202.36 o                         
  -6   4  12         57.85        184.07       119.36 o                         
  -4   4  12        362.80        775.64       159.27 o                         
  -2   4  12      16460.90      16320.64       493.96 o                         
   0   4  12       2846.28       2845.89       286.62 o                         
   2   4  12         47.43        -71.42       211.53 o                         
 -15   5  12        448.86        548.26       235.03 o                         
 -13   5  12       2217.19       2091.95       277.12 o                         
 -11   5  12       1796.77       1757.44       226.73 o                         
  -9   5  12       2707.16       2726.21       232.99 o                         
  -7   5  12       6008.65       6174.14       280.68 o                         
  -5   5  12        323.87        401.64       130.80 o                         
  -3   5  12       6060.85       6185.83       355.03 o                         
  -1   5  12       3647.51       3729.55       297.71 o                         
   1   5  12        130.57        320.07       191.63 o                         
   3   5  12       6674.81       7273.57       707.56 o                         
 -16   6  12        402.72       -203.77       781.12 o                         
 -14   6  12       8289.69       8596.21       497.00 o                         
 -12   6  12       3118.70       3034.69       340.69 o                         
 -10   6  12      14470.73      14951.62       508.99 o                         
  -8   6  12      18902.33      19839.70       493.50 o                         
  -6   6  12        108.51        247.42       127.37 o                         
  -4   6  12      19435.67      18993.78       530.53 o                         
  -2   6  12      23987.16      24238.71       604.73 o                         
   0   6  12          9.76         42.66       184.52 o                         
   2   6  12      18157.23      17120.52       661.44 o                         
 -15   7  12        945.93       1861.61       396.70 o                         
 -13   7  12        397.48        155.44       206.43 o                         
 -11   7  12        133.72        172.10       169.53 o                         
  -9   7  12         10.27        578.68       167.40 o                         
  -7   7  12       2962.06       2717.50       219.23 o                         
  -5   7  12       7322.81       7272.35       554.89 o                         
  -3   7  12        607.76        998.69       197.84 o                         
  -1   7  12       4109.40       4479.97       354.83 o                         
   1   7  12      13484.94      12800.06       532.89 o                         
 -14   8  12       4235.92       4862.09       483.24 o                         
 -12   8  12         30.06       -135.53       292.94 o                         
 -10   8  12       7143.13       7431.07       383.37 o                         
  -8   8  12       1582.27       1686.55       205.47 o                         
  -6   8  12          2.26         46.37       136.36 o                         
  -4   8  12       8958.06       9090.71       414.73 o                         
  -2   8  12        446.16        602.88       204.23 o                         
   0   8  12        268.41        214.28       201.46 o                         
 -13   9  12         61.10       -198.05       198.05 o                         
 -11   9  12       5866.13       5325.39       367.57 o                         
  -9   9  12       2791.85       3059.70       255.52 o                         
  -7   9  12       2276.87       2275.76       254.22 o                         
  -5   9  12       9816.20       9898.40       528.80 o                         
  -3   9  12       1771.72       1822.31       261.37 o                         
  -1   9  12       3381.47       2895.29       354.75 o                         
   1   9  12       9891.05       9129.49       695.80 o                         
 -12  10  12       5595.21       5452.94       470.90 o                         
 -10  10  12      15431.76      14841.75       533.30 o                         
  -8  10  12        625.57        524.99       205.03 o                         
  -6  10  12       5039.60       4831.63       423.01 o                         
  -4  10  12      25348.23      24648.17       689.98 o                         
  -2  10  12       2489.05       2476.53       312.95 o                         
   0  10  12       5582.08       5071.51       382.20 o                         
 -11  11  12       7618.56       8000.46       421.75 o                         
  -9  11  12         32.47        -91.58       166.35 o                         
  -7  11  12        881.37       1179.36       293.43 o                         
  -5  11  12       1229.89       1251.55       295.56 o                         
  -3  11  12       1570.10       1448.71       343.04 o                         
  -1  11  12       2234.62       1905.32       289.72 o                         
 -10  12  12        277.55        717.13       212.98 o                         
  -8  12  12         42.65        129.25       191.61 o                         
  -6  12  12      13998.49      12888.86       649.29 o                         
  -4  12  12        100.18        145.43       197.83 o                         
  -2  12  12        703.50        781.74       227.60 o                         
  -9  13  12       7052.79       6648.79       468.33 o                         
  -7  13  12      33908.43      34440.25      1015.53 o                         
  -5  13  12       2453.28       2215.61       355.17 o                         
 -15   1  13       9571.37       9521.63       557.70 o                         
 -13   1  13       3407.76       2883.54       274.79 o                         
 -11   1  13      13583.83      13573.64       461.44 o                         
  -9   1  13      14944.92      15657.85       475.71 o                         
  -7   1  13       2288.72       2241.42       203.24 o                         
  -5   1  13       8914.37       8620.66       381.72 o                         
  -3   1  13      13204.65      13826.96       506.50 o                         
  -1   1  13        524.78        593.59       240.44 o                         
   1   1  13       3990.13       3228.01       528.19 o                         
 -14   2  13      30124.34      30728.85       749.25 o                         
 -12   2  13      14533.98      14572.92       473.33 o                         
 -10   2  13       1095.13       1413.52       212.38 o                         
  -8   2  13      49222.32      50615.18       822.00 o                         
  -6   2  13      19197.14      18750.45       486.52 o                         
  -4   2  13        357.08        410.75       310.06 o                         
  -2   2  13      36893.86      38762.27      1008.91 o                         
   0   2  13       9423.73      10676.65       617.26 o                         
 -15   3  13        542.79       1016.18       264.94 o                         
 -13   3  13        446.63        228.80       187.88 o                         
 -11   3  13       5194.75       5668.87       344.99 o                         
  -9   3  13       2926.73       3285.88       293.76 o                         
  -7   3  13        522.82        742.13       167.99 o                         
  -5   3  13       1715.03       1822.17       283.47 o                         
  -3   3  13       2064.69       2326.64       291.74 o                         
  -1   3  13       1278.79       1535.10       295.90 o                         
 -14   4  13      10579.00      10988.38       527.14 o                         
 -12   4  13        684.27        902.15       198.37 o                         
 -10   4  13       6723.35       6692.83       417.69 o                         
  -8   4  13       4839.85       4467.45       319.95 o                         
  -6   4  13       1007.61       1251.52       191.85 o                         
  -4   4  13       1849.03       1801.41       271.49 o                         
  -2   4  13       1245.58       1044.43       248.85 o                         
   0   4  13         52.06        473.10       236.32 o                         
 -13   5  13       7984.58       8075.02       515.19 o                         
 -11   5  13      70224.33      69631.19      1333.68 o                         
  -9   5  13      16447.74      16705.49       532.86 o                         
  -7   5  13       7826.60       8236.41       357.30 o                         
  -5   5  13      97495.48      99513.33      1585.68 o                         
  -3   5  13      12760.90      13791.49       561.01 o                         
  -1   5  13       2031.60       1854.83       292.93 o                         
 -14   6  13      10685.35      10493.81       937.35 o                         
 -12   6  13        526.06       1166.51       273.86 o                         
 -10   6  13       3652.68       3864.05       445.30 o                         
  -8   6  13       4168.26       4773.93       336.56 o                         
  -6   6  13        662.11       1066.05       203.39 o                         
  -4   6  13         96.64        142.13       169.02 o                         
  -2   6  13          0.94        -90.28       171.13 o                         
 -13   7  13       3980.31       4434.69       407.09 o                         
 -11   7  13       7376.19       7726.01       425.98 o                         
  -9   7  13       6352.20       6443.40       525.16 o                         
  -7   7  13       1687.88       1895.94       250.60 o                         
  -5   7  13       1772.40       1588.15       236.52 o                         
  -3   7  13      10273.04      10406.76       481.19 o                         
  -1   7  13        186.03       -101.46       216.84 o                         
 -12   8  13      16037.88      16018.26       632.51 o                         
 -10   8  13      10154.40       9520.17       429.09 o                         
  -8   8  13      61174.81      59169.86      1007.74 o                         
  -6   8  13      20373.15      21956.28       694.74 o                         
  -4   8  13       4033.01       3082.02       314.34 o                         
  -2   8  13      66435.98      65883.32      1207.91 o                         
 -11   9  13       3486.09       3300.77       302.04 o                         
  -9   9  13       1258.22       1353.65       235.87 o                         
  -7   9  13       5403.43       4929.73       442.50 o                         
  -5   9  13        106.07         39.87       195.93 o                         
  -3   9  13       1062.05        548.78       224.24 o                         
 -10  10  13       5733.62       4941.89       385.90 o                         
  -8  10  13       1156.32       1191.52       289.79 o                         
  -6  10  13      13848.74      12797.12       637.44 o                         
  -4  10  13       3025.88       2623.54       362.37 o                         
  -7  11  13       1712.84       1606.88       535.63 o                         
 -12   0  14       3693.28       4494.11       490.78 o                         
 -10   0  14       1056.03        868.81       292.50 o                         
  -8   0  14      37551.94      38955.12      1024.20 o                         
  -6   0  14        415.33        289.63       229.10 o                         
  -4   0  14         97.86        -89.27       285.75 o                         
 -11   1  14       7764.55       7709.20       398.16 o                         
  -9   1  14       3698.99       3495.37       304.40 o                         
  -7   1  14       4300.78       4263.80       293.40 o                         
  -5   1  14       5109.00       4029.44       313.52 o                         
  -3   1  14       1327.51       1287.49       278.25 o                         
 -12   2  14      10673.28      11245.07       454.73 o                         
 -10   2  14       7364.94       6837.38       405.12 o                         
  -8   2  14       3898.43       3945.15       290.98 o                         
  -6   2  14       2229.09       2429.35       273.81 o                         
  -4   2  14      13376.80      14198.60       603.39 o                         
 -11   3  14       9328.23       8698.39       457.87 o                         
  -9   3  14        422.49        655.64       198.45 o                         
  -7   3  14         26.01        414.47       165.06 o                         
  -5   3  14      19166.23      18179.14       570.44 o                         
  -3   3  14          4.13        219.46       294.02 o                         
 -12   4  14       4695.05       5057.39       647.22 o                         
 -10   4  14        739.30        774.01       212.11 o                         
  -8   4  14      10182.53      10125.46       467.83 o                         
  -6   4  14        267.26        243.53       208.24 o                         
  -4   4  14       1073.73       1010.89       298.75 o                         
 -11   5  14       5007.59       4723.09       546.77 o                         
  -9   5  14        454.86        927.28       207.13 o                         
  -7   5  14       6472.51       6369.86       439.20 o                         
  -5   5  14       3633.47       3575.77       405.88 o                         
 -10   6  14          1.91        160.42       610.02 o                         
  -8   6  14        161.05        336.89       218.94 o                         
  -6   6  14        861.45        952.23       476.11 o                         
                                                                                
