# Supplementary material for: The cadmium oxidotellurates(IV) Cd5(TeO3)4(NO3)2 and Cd4Te5O14
Source: Acta Crystallogr E Crystallogr Commun. 2024 Nov 5;80(Pt 12):1244–9. doi: 10.1107/S2056989024010387 (PMC11789180; doi:10.1107/S2056989024010387)
Supplement: Supplementary file 3 [file e-80-01244-Cd5TeO34NO32sup3.hkl]

data_Cd5TeO34NO32                                                               
_shelx_title ' final_a.res in P2(1)/c'                                          
_shelx_refln_list_code          4                                               
_shelx_F_calc_maximum      590.96                                               
_exptl_crystal_F_000      1212.00                                               
_reflns_d_resolution_high  0.5998                                               
                                                                                
loop_                                                                           
 _space_group_symop_operation_xyz                                               
 'x, y, z'                                                                      
 '-x, y+1/2, -z+1/2'                                                            
 '-x, -y, -z'                                                                   
 'x, -y-1/2, z-1/2'                                                             
                                                                                
_cell_length_a     9.9442                                                       
_cell_length_b     5.6173                                                       
_cell_length_c    16.6136                                                       
_cell_angle_alpha  90.000                                                       
_cell_angle_beta  102.737                                                       
_cell_angle_gamma  90.000                                                       
                                                                                
_shelx_F_squared_multiplier     1.000                                           
                                                                                
loop_                                                                           
 _refln_index_h                                                                 
 _refln_index_k                                                                 
 _refln_index_l                                                                 
 _refln_F_squared_calc                                                          
 _refln_F_squared_meas                                                          
 _refln_F_squared_sigma                                                         
 _refln_observed_status                                                         
   2   0   0      52724.63      50538.81       835.03 o                         
   3   0   0       3469.71       4234.66       120.65 o                         
   4   0   0     243899.41     217457.70      4069.59 o                         
   5   0   0     156185.97     143578.41      3381.17 o                         
   6   0   0          7.44         30.10        81.61 o                         
   7   0   0        259.23        222.12       215.53 o                         
   8   0   0      38334.57      38187.58      1046.15 o                         
   9   0   0      45834.23      44592.79      1217.27 o                         
  10   0   0       9030.28       8832.45       400.28 o                         
  11   0   0       1811.06       1889.39       225.83 o                         
  12   0   0       1653.16       1996.95       265.04 o                         
  13   0   0       3334.13       4149.44       350.59 o                         
  14   0   0       9421.73      10137.69       815.51 o                         
  15   0   0       6271.81       4965.30       661.15 o                         
  16   0   0        499.44        533.00       401.93 o                         
   1   1   0       5266.15       5508.76        76.30 o                         
   2   1   0        420.40        512.09        23.56 o                         
   3   1   0       3075.78       3112.16       111.15 o                         
   4   1   0        777.74        862.36        63.08 o                         
   5   1   0       1131.39       1109.28       171.10 o                         
   6   1   0         87.95        115.82        51.15 o                         
   7   1   0       1517.99       1409.57        94.02 o                         
   8   1   0        251.86        407.66        73.97 o                         
   9   1   0         33.04         64.32        79.67 o                         
  10   1   0        547.24        590.08       106.94 o                         
  11   1   0        116.86         35.85        95.53 o                         
  12   1   0        276.43        466.20       260.91 o                         
  13   1   0         21.45        -67.75       147.49 o                         
  14   1   0         27.85       -154.14       154.14 o                         
  15   1   0         43.69       -115.19       362.61 o                         
  16   1   0         78.21        452.04       293.98 o                         
   0   2   0     273597.47     226457.33      5157.34 o                         
   1   2   0      36196.29      37068.89       723.94 o                         
   2   2   0      25882.99      26366.66       375.36 o                         
   3   2   0       8330.01       8606.18       130.74 o                         
   4   2   0     164174.06     156280.09      2281.56 o                         
   5   2   0      53484.02      54796.78      1113.05 o                         
   6   2   0        985.29       1002.63       107.41 o                         
   7   2   0       1306.72       1232.53        87.91 o                         
   8   2   0      21615.70      20914.44       431.17 o                         
   9   2   0      13024.54      12919.71       406.03 o                         
  10   2   0       3837.84       3529.80       269.13 o                         
  11   2   0       3163.10       3152.77       271.22 o                         
  12   2   0       2630.04       2816.39       280.15 o                         
  13   2   0        626.33        770.20       234.10 o                         
  14   2   0       2191.62       2590.68       348.64 o                         
  15   2   0       4243.87       4481.08       439.93 o                         
   1   3   0       4487.55       4711.66       118.25 o                         
   2   3   0         27.27         32.49        36.51 o                         
   3   3   0      14083.35      14198.19       255.37 o                         
   4   3   0         11.01          9.34        37.05 o                         
   5   3   0       5219.58       5189.32       110.20 o                         
   6   3   0         22.80        -33.07        66.72 o                         
   7   3   0       5244.20       5151.57       355.57 o                         
   8   3   0        644.27        708.29       112.88 o                         
   9   3   0       1486.91       1526.57       157.11 o                         
  10   3   0        778.30        741.88       216.24 o                         
  11   3   0        398.90        467.73       221.97 o                         
  12   3   0        736.90        646.58       565.03 o                         
  13   3   0         14.06          0.58       207.52 o                         
  14   3   0          0.33        -34.36       223.39 o                         
  15   3   0          4.79        241.91       275.24 o                         
   0   4   0      11401.11      11468.75       360.34 o                         
   1   4   0        553.89        522.40        87.86 o                         
   2   4   0       1615.55       1773.51        98.41 o                         
   3   4   0       2212.68       2187.87       140.30 o                         
   4   4   0       6597.36       6509.33       186.86 o                         
   5   4   0        890.17       1038.12        84.78 o                         
   6   4   0       1584.63       1572.13       105.81 o                         
   7   4   0       4322.47       4386.77       223.26 o                         
   8   4   0       5731.26       5924.45       275.75 o                         
   9   4   0       1946.78       1788.19       256.25 o                         
  10   4   0       2252.07       2265.03       309.67 o                         
  11   4   0       2325.82       2542.56       340.06 o                         
  12   4   0       3581.95       3497.56       508.24 o                         
  13   4   0        712.94        458.75       263.52 o                         
  14   4   0        811.31        691.52       703.38 o                         
   1   5   0        734.51        685.63        71.04 o                         
   2   5   0        834.69        939.06        73.97 o                         
   3   5   0       2065.19       2241.13       163.28 o                         
   4   5   0        463.86        405.88        75.35 o                         
   5   5   0       2364.35       2434.31       253.07 o                         
   6   5   0       1944.85       1736.90       161.40 o                         
   7   5   0       1577.03       1699.61       159.72 o                         
   8   5   0       2017.34       2507.76       305.58 o                         
   9   5   0       3129.55       2800.14       333.64 o                         
  10   5   0        523.48        966.34       261.53 o                         
  11   5   0       2648.05       2479.93       566.49 o                         
  12   5   0        216.63        329.37       248.39 o                         
  13   5   0       1487.68       1698.98       452.75 o                         
   0   6   0       7184.51       7310.36       309.82 o                         
   1   6   0       3235.31       3146.83       144.22 o                         
   2   6   0        517.01        480.81        67.35 o                         
   3   6   0       2043.34       2048.09       143.09 o                         
   4   6   0       1601.50       1527.68       141.83 o                         
   5   6   0      16304.42      15755.40       435.44 o                         
   6   6   0       2558.91       2407.03       236.42 o                         
   7   6   0       5328.98       4683.98       665.37 o                         
   8   6   0        805.40        598.95       242.17 o                         
   9   6   0       8718.41       9574.20       585.12 o                         
  10   6   0       5849.67       5980.80       559.21 o                         
  11   6   0       1615.48       1414.11       324.91 o                         
  12   6   0       1908.68       1794.76       360.91 o                         
   1   7   0        769.24        814.68       122.83 o                         
   2   7   0       1580.10       1473.75       176.48 o                         
   3   7   0        134.83        187.41       101.53 o                         
   4   7   0       5199.17       5088.00       244.13 o                         
   5   7   0        291.80        294.23       149.52 o                         
   6   7   0       5688.84       5749.46       433.70 o                         
   7   7   0       1195.87       1414.57       225.16 o                         
   8   7   0       6846.95       6533.74       415.34 o                         
   9   7   0       3838.57       3641.35       340.40 o                         
  10   7   0       2139.04       2474.49       313.11 o                         
   0   8   0       4035.52       4391.37       391.01 o                         
   1   8   0       1259.88        901.87       180.99 o                         
   2   8   0        264.70         81.10       102.51 o                         
   3   8   0        806.70        856.96       180.32 o                         
   4   8   0        784.34        766.08       180.69 o                         
   5   8   0       4932.54       5512.08       568.53 o                         
   6   8   0        373.71        269.82       257.00 o                         
   7   8   0       2481.81       1932.31       274.44 o                         
   8   8   0        172.55        152.57       203.93 o                         
   1   9   0        189.20         71.61       180.12 o                         
   2   9   0        607.19        582.08       260.23 o                         
   3   9   0         62.67       -216.73       216.73 o                         
   4   9   0       2745.60       2685.34       766.00 o                         
 -16   1   1       4624.46       4496.49       567.80 o                         
 -15   1   1        111.54        336.21       252.91 o                         
 -14   1   1       9102.62      10394.80       501.33 o                         
 -13   1   1        305.46        178.03       244.30 o                         
 -12   1   1      18315.88      19018.34       684.64 o                         
 -11   1   1       4564.80       4622.69       374.79 o                         
 -10   1   1      15172.37      15044.68       397.41 o                         
  -9   1   1       6814.00       6991.19       213.94 o                         
  -8   1   1      23699.63      23875.08       453.74 o                         
  -7   1   1      24197.61      23511.82       818.54 o                         
  -6   1   1      16913.12      17505.53       305.57 o                         
  -5   1   1      14726.65      14613.53       257.05 o                         
  -4   1   1       6989.94       6963.70       143.68 o                         
  -3   1   1      11083.32      11241.06       186.54 o                         
  -2   1   1      12719.72      13293.03       169.90 o                         
  -1   1   1        380.23        417.31        22.34 o                         
   0   1   1         43.97         57.70        21.33 o                         
   1   1   1       1055.01       1239.17        52.56 o                         
   2   1   1       9449.84       9578.43       139.44 o                         
   3   1   1       4704.26       4551.72        87.03 o                         
   4   1   1       6316.07       6500.13       144.58 o                         
   5   1   1       7627.51       8044.87       269.83 o                         
   6   1   1       2442.96       2707.21       154.83 o                         
   7   1   1      12158.20      11712.76       349.76 o                         
   8   1   1       3127.53       2872.84       240.88 o                         
   9   1   1       7342.53       7108.45       239.62 o                         
  10   1   1       5473.83       5384.42       309.87 o                         
  11   1   1       4199.27       4300.82       240.38 o                         
  12   1   1       2149.46       1906.06       224.84 o                         
  13   1   1       3843.76       4350.72       358.29 o                         
  14   1   1       2016.30       2646.76       514.70 o                         
  15   1   1       2948.25       2939.62       716.49 o                         
 -15   2   1         15.10         83.90       233.20 o                         
 -14   2   1       3728.94       3938.49       401.03 o                         
 -13   2   1       4007.79       4525.79       398.97 o                         
 -12   2   1        136.62        242.77       147.64 o                         
 -11   2   1       1404.72       1041.68       192.43 o                         
 -10   2   1       3096.39       3015.55       219.44 o                         
  -9   2   1      22844.44      22677.56       651.49 o                         
  -8   2   1        501.80        519.11        87.44 o                         
  -7   2   1       6694.06       6600.62       218.99 o                         
  -6   2   1        965.79        923.57        89.54 o                         
  -5   2   1      62441.20      62363.48      1073.90 o                         
  -4   2   1      38569.35      39643.20       698.61 o                         
  -3   2   1       1608.45       1550.98        45.45 o                         
  -2   2   1       5682.15       5846.82       129.49 o                         
  -1   2   1      37810.58      37792.29       576.25 o                         
   0   2   1      52876.14      50926.51       846.16 o                         
   1   2   1        911.21        926.11        53.83 o                         
   2   2   1       2980.36       2975.54        64.96 o                         
   3   2   1       3897.65       4100.33        81.50 o                         
   4   2   1      56604.52      56328.67       853.39 o                         
   5   2   1      25498.04      25458.65       379.31 o                         
   6   2   1         15.39        184.73        86.92 o                         
   7   2   1       1780.04       1856.35       111.08 o                         
   8   2   1       3374.76       3256.56       139.45 o                         
   9   2   1      20338.03      19406.58       938.85 o                         
  10   2   1       9488.29       9410.53       505.42 o                         
  11   2   1        325.15        320.90       153.91 o                         
  12   2   1       1065.19        628.82       432.49 o                         
  13   2   1       3798.82       4260.96       393.89 o                         
  14   2   1       8450.55       7788.88       538.84 o                         
  15   2   1        767.20        788.76       396.11 o                         
 -15   3   1        329.78        -10.23       323.29 o                         
 -14   3   1       4329.57       4447.91       449.40 o                         
 -13   3   1       2605.72       3098.59      1124.24 o                         
 -12   3   1       1895.06       2029.13       306.44 o                         
 -11   3   1       1368.75       1473.15       328.97 o                         
 -10   3   1       8003.48       7898.89       332.02 o                         
  -9   3   1       6524.22       6978.01       291.32 o                         
  -8   3   1        652.87        729.19       154.90 o                         
  -7   3   1       1929.92       1832.69       244.63 o                         
  -6   3   1       6315.28       6434.15       235.05 o                         
  -5   3   1       4462.53       4592.41       193.11 o                         
  -4   3   1         52.99         79.39        31.96 o                         
  -3   3   1       7112.58       7379.96       135.64 o                         
  -2   3   1      11045.54      11175.09       200.25 o                         
  -1   3   1        644.73        767.04        55.67 o                         
   0   3   1        452.05        547.57        58.01 o                         
   1   3   1      20367.26      21036.63       378.18 o                         
   2   3   1      21324.27      22394.11       373.55 o                         
   3   3   1       7653.06       7786.64       160.29 o                         
   4   3   1       9603.79       9432.72       181.55 o                         
   5   3   1      10566.93      10572.89       208.66 o                         
   6   3   1      29847.68      30039.46       580.42 o                         
   7   3   1       1559.17       1533.15       135.46 o                         
   8   3   1       4959.19       5137.91       448.39 o                         
   9   3   1       3090.96       3216.31       195.01 o                         
  10   3   1      10184.31       9198.58       495.67 o                         
  11   3   1        284.16       -116.74       187.42 o                         
  12   3   1       2413.73       2285.22       428.14 o                         
  13   3   1        924.27        583.14       251.78 o                         
  14   3   1       2764.34       3252.03       400.16 o                         
  15   3   1         41.59         63.84       361.16 o                         
 -14   4   1       2618.76       2457.33       389.78 o                         
 -13   4   1       2572.45       2583.20       373.45 o                         
 -12   4   1        361.69        269.55       236.60 o                         
 -11   4   1       1750.06       1782.08       307.76 o                         
 -10   4   1       5692.79       5768.94       451.03 o                         
  -9   4   1      26009.92      26020.78       673.08 o                         
  -8   4   1        982.28       1164.84       139.96 o                         
  -7   4   1       7832.53       8282.12       299.55 o                         
  -6   4   1       1964.90       2112.84       159.83 o                         
  -5   4   1      54174.56      55482.46       988.66 o                         
  -4   4   1      14866.59      14475.40       317.62 o                         
  -3   4   1      10141.09      10074.31       225.01 o                         
  -2   4   1       1288.66       1318.23        64.95 o                         
  -1   4   1      67104.20      68077.07      1041.47 o                         
   0   4   1      59319.02      59100.00      1017.01 o                         
   1   4   1         86.78        -16.17        27.42 o                         
   2   4   1       9719.08      10146.35       212.00 o                         
   3   4   1       3228.46       3269.07       105.73 o                         
   4   4   1      35596.16      35641.70       666.07 o                         
   5   4   1      20482.86      20944.24       433.50 o                         
   6   4   1         42.55         42.39        55.10 o                         
   7   4   1         37.60         -7.85        95.90 o                         
   8   4   1       2858.35       2729.24       381.54 o                         
   9   4   1      18179.27      17382.73       684.38 o                         
  10   4   1      10026.93       9757.73       615.86 o                         
  11   4   1        176.78        346.48       228.81 o                         
  12   4   1       1473.20       1141.84       381.40 o                         
  13   4   1       2635.80       3341.40       407.71 o                         
  14   4   1      10509.61      11396.99       662.81 o                         
 -13   5   1       5358.76       6042.50       528.99 o                         
 -12   5   1       1530.14       1952.85       353.65 o                         
 -11   5   1         52.44       -167.94       167.94 o                         
 -10   5   1       1386.01       1681.58       292.82 o                         
  -9   5   1       3490.04       4227.34       384.06 o                         
  -8   5   1       2680.21       2293.17       299.40 o                         
  -7   5   1       4519.60       4462.39       336.47 o                         
  -6   5   1       4824.80       5033.04       308.68 o                         
  -5   5   1        788.04        792.50       125.79 o                         
  -4   5   1       2911.14       2810.86       125.04 o                         
  -3   5   1      19541.17      20143.29       375.11 o                         
  -2   5   1      16920.70      17459.71       310.09 o                         
  -1   5   1        909.26        816.88        78.78 o                         
   0   5   1        299.45        303.01        81.98 o                         
   1   5   1      28598.58      29162.09       444.75 o                         
   2   5   1      37158.05      37888.83       578.23 o                         
   3   5   1        196.53        238.72        68.16 o                         
   4   5   1       5304.68       5273.83       232.05 o                         
   5   5   1      12044.58      11999.93       302.30 o                         
   6   5   1      30896.92      31921.79       763.66 o                         
   7   5   1        157.28        300.76       155.71 o                         
   8   5   1       5869.15       5686.91       429.37 o                         
   9   5   1       1251.21       1205.75       474.60 o                         
  10   5   1      13105.72      13117.97       863.42 o                         
  11   5   1       1578.87       1748.50       323.77 o                         
  12   5   1        501.36        514.06       269.79 o                         
  13   5   1         80.65        304.15       282.06 o                         
 -12   6   1          0.29         93.48       206.89 o                         
 -11   6   1         68.39         78.37       197.51 o                         
 -10   6   1        801.37       1263.47       294.30 o                         
  -9   6   1       2655.08       2984.23       291.74 o                         
  -8   6   1        638.09        473.60       162.08 o                         
  -7   6   1       3611.66       3450.46       278.57 o                         
  -6   6   1       3292.18       3336.43       204.59 o                         
  -5   6   1      18980.25      19232.85       473.15 o                         
  -4   6   1        482.21        444.38       104.94 o                         
  -3   6   1      11432.04      11235.92       324.33 o                         
  -2   6   1         94.26         73.79        57.38 o                         
  -1   6   1      18930.73      19695.68       383.81 o                         
   0   6   1       2893.40       3219.33       145.53 o                         
   1   6   1       5169.13       5265.25       157.76 o                         
   2   6   1       1194.65       1273.73        88.57 o                         
   3   6   1       7195.00       6974.70       206.53 o                         
   4   6   1       3713.39       3594.35       197.82 o                         
   5   6   1         24.35         24.64        84.99 o                         
   6   6   1         61.64        101.87       422.32 o                         
   7   6   1        496.82        419.20       203.86 o                         
   8   6   1        356.71        379.46       233.42 o                         
   9   6   1        665.61        675.45       254.48 o                         
  10   6   1       2146.40       2878.43       458.73 o                         
  11   6   1        116.30         20.37       264.59 o                         
  12   6   1        705.13        610.28       407.76 o                         
 -10   7   1        491.24        131.73       218.84 o                         
  -9   7   1        702.39        864.41       223.38 o                         
  -8   7   1       2523.94       2932.75       473.02 o                         
  -7   7   1       7871.96       7241.27       424.14 o                         
  -6   7   1       5520.11       5727.72       358.32 o                         
  -5   7   1         66.18         69.39       110.62 o                         
  -4   7   1         97.66         -7.75       103.49 o                         
  -3   7   1       9315.34       8983.92       303.55 o                         
  -2   7   1      15001.22      15288.26       522.50 o                         
  -1   7   1        498.51        418.77        91.81 o                         
   0   7   1        189.12        119.05        66.09 o                         
   1   7   1       7478.13       6961.01       210.26 o                         
   2   7   1      18185.68      18044.74       453.75 o                         
   3   7   1       1560.41       1594.60       150.70 o                         
   4   7   1        357.52        388.06       136.29 o                         
   5   7   1       2745.86       2564.15       240.92 o                         
   6   7   1      10528.46      10867.69       454.23 o                         
   7   7   1       1748.99       1391.67       230.22 o                         
   8   7   1         97.09        277.51       196.15 o                         
   9   7   1       1300.10       1444.48       335.59 o                         
  10   7   1       4300.43       4413.92       387.46 o                         
  -8   8   1        947.95        883.99       240.98 o                         
  -7   8   1        830.73        720.01       212.24 o                         
  -6   8   1        261.95        216.98       173.91 o                         
  -5   8   1        615.03        603.70       181.73 o                         
  -4   8   1       3441.74       3470.95       286.83 o                         
  -3   8   1       5587.69       5501.21       278.04 o                         
  -2   8   1        644.31        599.04       124.78 o                         
  -1   8   1       3876.94       3410.77       280.73 o                         
   0   8   1       2826.48       2574.50       251.42 o                         
   1   8   1      12767.62      12027.30       385.07 o                         
   2   8   1         31.73         64.25        98.79 o                         
   3   8   1       3292.78       3291.34       422.99 o                         
   4   8   1        748.71        731.39       182.47 o                         
   5   8   1       6686.48       6127.84       601.40 o                         
   6   8   1          0.42         60.95       172.24 o                         
   7   8   1       2198.07       1933.18       262.86 o                         
   8   8   1        493.05        512.96       318.62 o                         
  -4   9   1        944.62        412.65       460.18 o                         
  -3   9   1        453.39        186.99       256.30 o                         
  -2   9   1       7705.33       8522.46       860.66 o                         
  -1   9   1       3442.33       3263.22       258.56 o                         
   0   9   1        295.51        180.50       170.26 o                         
   1   9   1        144.17         -3.78       176.45 o                         
   2   9   1       2447.07       1893.72       320.96 o                         
   3   9   1       4754.26       4878.63       451.88 o                         
   4   9   1        875.95        855.22       359.90 o                         
 -16   0   2       3852.15       3954.94       611.63 o                         
 -15   0   2        941.31        783.47       372.81 o                         
 -14   0   2       3932.02       3293.79       535.91 o                         
 -13   0   2        259.74          1.08       152.88 o                         
 -12   0   2      13161.47      13622.34       551.42 o                         
 -11   0   2       4589.52       4377.26       566.34 o                         
 -10   0   2      21101.86      21310.90       708.16 o                         
  -9   0   2       5734.32       6155.26       779.11 o                         
  -8   0   2      22960.49      24656.78       804.86 o                         
  -7   0   2      16135.45      16822.08       438.01 o                         
  -6   0   2       3952.33       3728.19       195.55 o                         
  -5   0   2      13597.49      13770.19       351.21 o                         
  -4   0   2      38326.15      38423.33      1066.44 o                         
  -3   0   2      20254.69      20338.51       434.64 o                         
  -2   0   2        453.82        554.11        47.52 o                         
  -1   0   2      13586.90      13649.56       208.86 o                         
   1   0   2          1.40        -13.74        32.13 o                         
   2   0   2       3460.91       3522.27       100.25 o                         
   3   0   2      11327.25      10739.79       765.85 o                         
   4   0   2       7816.30       8459.09       345.14 o                         
   5   0   2      20303.14      20098.19      1643.84 o                         
   6   0   2        491.32        579.28       276.69 o                         
   7   0   2      41299.52      40234.62      2377.80 o                         
   8   0   2       5041.16       4401.48       362.47 o                         
   9   0   2      31716.45      31042.70      1138.66 o                         
  10   0   2       6249.39       6167.38       348.97 o                         
  11   0   2      14619.90      14207.08      1185.41 o                         
  12   0   2       8062.54       8117.09       443.31 o                         
  13   0   2       7966.73       9237.71       763.09 o                         
  14   0   2       7549.86       5897.32       701.92 o                         
  15   0   2       1940.14       2475.37       530.08 o                         
 -16   1   2        830.75       1290.80       309.33 o                         
 -15   1   2        169.69        172.17       180.51 o                         
 -14   1   2         21.66         99.69       165.07 o                         
 -13   1   2       2718.47       2686.10       257.65 o                         
 -12   1   2       5977.72       5858.69       275.13 o                         
 -11   1   2         69.83        -94.78        94.78 o                         
 -10   1   2       1898.97       1989.09       148.26 o                         
  -9   1   2          0.73         42.93        69.38 o                         
  -8   1   2      11847.22      11617.28       275.95 o                         
  -7   1   2      12749.79      12683.67       255.70 o                         
  -6   1   2        599.02        608.77        65.16 o                         
  -5   1   2        516.90        564.16        57.26 o                         
  -4   1   2       1090.25        950.87        62.45 o                         
  -3   1   2      17945.65      18125.75       270.10 o                         
  -2   1   2      17841.47      18291.76       288.94 o                         
  -1   1   2        824.11        920.22        42.95 o                         
   0   1   2        195.03        239.27        38.38 o                         
   1   1   2       8915.45       9132.54       173.10 o                         
   2   1   2      37303.59      37193.97       511.17 o                         
   3   1   2      13214.83      13813.12       198.13 o                         
   4   1   2       1985.68       1969.39        87.17 o                         
   5   1   2         51.92         79.49        48.79 o                         
   6   1   2       5957.06       5391.10       233.74 o                         
   7   1   2       4469.26       4157.75       168.40 o                         
   8   1   2        293.48        172.73        91.64 o                         
   9   1   2        238.56        267.97       112.24 o                         
  10   1   2       3102.32       2613.88       246.77 o                         
  11   1   2       4466.63       4428.26       296.13 o                         
  12   1   2        271.97        486.19       157.91 o                         
  13   1   2        446.70        319.67       160.40 o                         
  14   1   2         78.80        226.02       232.48 o                         
  15   1   2        574.46        917.65       291.28 o                         
 -16   2   2       2648.79       3001.49       870.85 o                         
 -15   2   2        516.96        537.63       268.61 o                         
 -14   2   2       2415.16       2565.99       341.86 o                         
 -13   2   2        192.01        465.52       209.31 o                         
 -12   2   2       8180.76       8308.65      1093.51 o                         
 -11   2   2       1244.32       1314.61       156.13 o                         
 -10   2   2       7716.82       7708.82       241.41 o                         
  -9   2   2         61.33        207.97        75.10 o                         
  -8   2   2      26886.66      27631.35       612.74 o                         
  -7   2   2       5048.17       5342.75       344.80 o                         
  -6   2   2      17830.52      18053.77       343.21 o                         
  -5   2   2       2320.46       2164.61        96.53 o                         
  -4   2   2      31831.31      32039.07       466.75 o                         
  -3   2   2      38455.93      39253.39       506.91 o                         
  -2   2   2       2816.13       2596.88        62.97 o                         
  -1   2   2          1.56         41.69        33.71 o                         
   0   2   2       9219.17       9476.39       167.02 o                         
   1   2   2         50.09        105.70        22.54 o                         
   2   2   2          8.43         31.75        36.96 o                         
   3   2   2       2547.48       2631.86        86.13 o                         
   4   2   2       4650.12       4647.34       135.48 o                         
   5   2   2       3942.32       3779.91        84.27 o                         
   6   2   2         22.26          2.92        37.47 o                         
   7   2   2      12886.11      12532.24       327.71 o                         
   8   2   2       3333.36       2864.18       184.13 o                         
   9   2   2       9275.34       8359.64       361.62 o                         
  10   2   2        770.27        830.60       171.18 o                         
  11   2   2      13245.14      13456.43       491.82 o                         
  12   2   2       4260.73       4403.87       502.54 o                         
  13   2   2       5045.54       4839.24       417.07 o                         
  14   2   2       3498.56       3102.94       859.20 o                         
  15   2   2       2123.75       2192.85       512.61 o                         
 -15   3   2        751.57        356.41       260.47 o                         
 -14   3   2        948.70        814.01       277.01 o                         
 -13   3   2       8175.27       8218.57       559.71 o                         
 -12   3   2      20700.12      20324.04       800.93 o                         
 -11   3   2       1398.23       1559.34       183.03 o                         
 -10   3   2       2555.06       2825.37       241.53 o                         
  -9   3   2        786.71        787.96       131.49 o                         
  -8   3   2      37875.96      39909.40       907.90 o                         
  -7   3   2      21892.04      22622.82       567.84 o                         
  -6   3   2        199.61        168.77        88.70 o                         
  -5   3   2       3265.11       3221.24       104.09 o                         
  -4   3   2       7272.19       7590.75       157.68 o                         
  -3   3   2      71820.73      71439.44       977.49 o                         
  -2   3   2      63337.40      65726.00       837.39 o                         
  -1   3   2        306.35        330.74        45.51 o                         
   0   3   2       4610.80       4697.32       155.53 o                         
   1   3   2      17236.91      17453.14       319.88 o                         
   2   3   2      92230.06      92895.75      1380.70 o                         
   3   3   2      28529.79      28470.85       526.90 o                         
   4   3   2       7127.40       7145.79       187.04 o                         
   5   3   2       1198.88       1142.00        58.88 o                         
   6   3   2      37051.31      37717.01       705.60 o                         
   7   3   2      25658.13      25860.49       728.24 o                         
   8   3   2         11.70        -66.14       107.29 o                         
   9   3   2       2369.56       2552.83       296.90 o                         
  10   3   2       6120.46       5920.55       484.94 o                         
  11   3   2      13247.56      13280.61       619.07 o                         
  12   3   2        494.74        419.41       226.54 o                         
  13   3   2        630.02        998.18       429.45 o                         
  14   3   2        929.79        475.94       255.76 o                         
  15   3   2       4016.52       3057.88       553.38 o                         
 -14   4   2         44.33        -22.60       243.73 o                         
 -13   4   2        895.60        960.26       304.79 o                         
 -12   4   2       3661.67       3513.69       396.46 o                         
 -11   4   2         24.73         51.61       175.11 o                         
 -10   4   2       2437.57       2233.95       302.74 o                         
  -9   4   2       2514.62       2853.75       215.69 o                         
  -8   4   2      17983.74      18250.99       644.51 o                         
  -7   4   2        342.08        306.58        98.65 o                         
  -6   4   2       6155.51       6425.75       256.20 o                         
  -5   4   2       5655.98       5627.21       168.45 o                         
  -4   4   2      43023.89      41624.29       659.62 o                         
  -3   4   2       1892.59       2013.68        65.26 o                         
  -2   4   2      15819.81      16224.48       284.75 o                         
  -1   4   2       2593.79       2773.07       106.83 o                         
   0   4   2      59205.45      59735.57      1028.21 o                         
   1   4   2      13454.83      13226.43       262.74 o                         
   2   4   2       4444.72       4347.24       126.68 o                         
   3   4   2          2.03         28.63        29.45 o                         
   4   4   2      14167.95      14561.27       324.47 o                         
   5   4   2       4161.32       4205.27       156.37 o                         
   6   4   2        116.58         59.11        58.85 o                         
   7   4   2       2316.23       1843.50       251.03 o                         
   8   4   2       5493.39       5378.28       402.62 o                         
   9   4   2        427.89        544.38       193.56 o                         
  10   4   2        522.52        894.25       247.03 o                         
  11   4   2       2829.51       3573.84       742.70 o                         
  12   4   2        869.39       1353.96       334.80 o                         
  13   4   2        136.39        171.34       248.16 o                         
  14   4   2        367.19        336.97       286.07 o                         
 -13   5   2       4491.77       3883.28       521.20 o                         
 -12   5   2       9941.09      10523.05       644.42 o                         
 -11   5   2        332.55        365.79       246.10 o                         
 -10   5   2       1212.58        738.73       246.65 o                         
  -9   5   2        770.47        511.20       191.68 o                         
  -8   5   2       9827.88       9744.97       363.47 o                         
  -7   5   2       5930.51       5724.53       270.52 o                         
  -6   5   2        450.99        550.49       105.02 o                         
  -5   5   2         24.34        -17.73        77.91 o                         
  -4   5   2        257.35        277.48        73.28 o                         
  -3   5   2       9497.65       9598.13       203.41 o                         
  -2   5   2      29063.79      30265.99       434.59 o                         
  -1   5   2       3650.22       3836.54       137.57 o                         
   0   5   2       1820.20       1815.77       109.40 o                         
   1   5   2          2.90         29.47        53.20 o                         
   2   5   2      33704.61      33515.96       569.10 o                         
   3   5   2      17059.83      17016.10       325.74 o                         
   4   5   2       2690.67       2876.27       193.38 o                         
   5   5   2       4725.58       4529.38       192.31 o                         
   6   5   2      12830.26      12786.17       395.90 o                         
   7   5   2      19495.49      19136.14       723.45 o                         
   8   5   2          1.72        -49.63       170.03 o                         
   9   5   2       3367.16       2760.05       342.34 o                         
  10   5   2        973.98       1071.00       279.73 o                         
  11   5   2       7635.08       8134.59      1025.07 o                         
  12   5   2        770.61       1064.46       312.72 o                         
  13   5   2        132.23        163.53       262.75 o                         
 -12   6   2        824.04        608.08       212.79 o                         
 -11   6   2         24.66        216.60       204.00 o                         
 -10   6   2          8.54        -55.72       265.76 o                         
  -9   6   2       5257.58       5351.17       362.88 o                         
  -8   6   2       7241.50       7506.08       400.54 o                         
  -7   6   2        218.56         95.02       103.71 o                         
  -6   6   2       1712.53       1623.74       274.09 o                         
  -5   6   2       8885.08       8903.12       344.72 o                         
  -4   6   2      28874.33      29531.98       635.05 o                         
  -3   6   2        470.02        396.49        78.81 o                         
  -2   6   2       4468.13       4439.07       150.52 o                         
  -1   6   2       3975.47       3974.52       152.36 o                         
   0   6   2      33099.20      34049.46       594.34 o                         
   1   6   2       3729.58       3471.61       150.01 o                         
   2   6   2       4148.19       4060.51       169.87 o                         
   3   6   2       1232.86       1187.65       101.99 o                         
   4   6   2      24848.30      24993.92       555.34 o                         
   5   6   2      10051.20      10446.74       513.69 o                         
   6   6   2        136.99        316.90       168.93 o                         
   7   6   2          2.91        113.79       321.84 o                         
   8   6   2       3594.07       4665.60       432.48 o                         
   9   6   2       4884.15       4565.90       433.83 o                         
  10   6   2       1482.51       1212.28       307.89 o                         
  11   6   2        639.32        356.77       266.65 o                         
  12   6   2        309.91        387.37       471.83 o                         
 -10   7   2         13.24       -127.29       234.30 o                         
  -9   7   2        173.08        455.58       205.45 o                         
  -8   7   2        172.70        318.62       222.01 o                         
  -7   7   2       1096.67        958.22       201.03 o                         
  -6   7   2        689.02        650.23       220.88 o                         
  -5   7   2       1847.00       1524.99       251.01 o                         
  -4   7   2       1452.28       1601.24       186.57 o                         
  -3   7   2       4216.16       3912.90       225.75 o                         
  -2   7   2       1790.82       1977.49       167.50 o                         
  -1   7   2       5121.54       5229.63       199.09 o                         
   0   7   2       2088.44       2251.42       132.35 o                         
   1   7   2       8150.07       8209.06       227.03 o                         
   2   7   2       1928.67       1962.91       163.43 o                         
   3   7   2      10888.24      11379.17       341.47 o                         
   4   7   2        452.67        436.88       184.67 o                         
   5   7   2      10963.90      11731.19       454.67 o                         
   6   7   2        249.75        315.68       275.55 o                         
   7   7   2       3511.53       4382.53       342.40 o                         
   8   7   2        121.12       -161.78       193.90 o                         
   9   7   2       1870.23       1321.04       255.79 o                         
  10   7   2        146.78        -52.83       207.99 o                         
  -8   8   2        773.44        820.67       257.96 o                         
  -7   8   2        152.83       -143.98       182.82 o                         
  -6   8   2        466.46        414.83       180.74 o                         
  -5   8   2       3576.82       3586.67       293.03 o                         
  -4   8   2       2718.37       3104.94       266.94 o                         
  -3   8   2         40.86         50.66       114.39 o                         
  -2   8   2          9.28        232.57       148.18 o                         
  -1   8   2       5437.24       5475.75       279.06 o                         
   0   8   2       8427.56       8800.26       494.14 o                         
   1   8   2        139.80         20.95       125.63 o                         
   2   8   2        528.82        178.33       196.87 o                         
   3   8   2       2572.05       2017.30       202.33 o                         
   4   8   2       8406.09       7868.54       418.33 o                         
   5   8   2        836.26        419.81       185.65 o                         
   6   8   2        482.22        847.19       213.38 o                         
   7   8   2        388.62        358.75       282.27 o                         
   8   8   2       4041.06       3801.63       476.20 o                         
  -4   9   2       2965.06       2851.09       533.00 o                         
  -3   9   2      11873.61      10961.04       611.57 o                         
  -2   9   2         20.22         56.29       185.88 o                         
  -1   9   2       4892.64       5182.24       422.46 o                         
   0   9   2        712.32        900.19       225.19 o                         
   1   9   2      13147.87      13044.91       535.52 o                         
   2   9   2       1781.27       1320.66       304.80 o                         
   3   9   2       1729.08       1825.14       319.65 o                         
   4   9   2         88.47       -233.05       233.05 o                         
 -16   1   3        564.08        936.90       378.63 o                         
 -15   1   3        554.20        601.77       192.32 o                         
 -14   1   3       1566.73       1522.26       231.57 o                         
 -13   1   3      11856.91      13049.76       594.41 o                         
 -12   1   3       8426.18       8766.22       320.27 o                         
 -11   1   3       4133.04       4304.21       236.34 o                         
 -10   1   3       2073.71       2179.82       145.05 o                         
  -9   1   3       5699.96       5819.86       186.43 o                         
  -8   1   3      20285.28      21216.01       382.11 o                         
  -7   1   3      61182.90      60203.71       878.31 o                         
  -6   1   3      33912.16      33164.80       689.05 o                         
  -5   1   3       2312.16       2580.03        96.22 o                         
  -4   1   3      15601.63      16624.80       303.45 o                         
  -3   1   3     284688.03     246749.39      4406.19 o                         
  -2   1   3     184902.03     168254.52      2214.28 o                         
  -1   1   3       8712.19       8669.98       129.23 o                         
   0   1   3      26365.94      27042.03       347.90 o                         
   1   1   3     211018.28     192550.89      2772.76 o                         
   2   1   3     349228.84     279126.19      3663.58 o                         
   3   1   3       1274.47       1150.63        42.40 o                         
   4   1   3      47263.55      45923.87       651.78 o                         
   5   1   3      44252.66      43007.42       779.25 o                         
   6   1   3     175849.55     150632.78      6054.70 o                         
   7   1   3      33286.23      31121.34       618.60 o                         
   8   1   3       3043.81       3003.06       163.68 o                         
   9   1   3        800.47       1026.10       171.78 o                         
  10   1   3      27727.26      28243.50       615.73 o                         
  11   1   3      13306.49      12844.34       850.90 o                         
  12   1   3       1478.22       1625.58       207.25 o                         
  13   1   3       1079.91       1083.32       238.25 o                         
  14   1   3       1191.69       1023.17       297.08 o                         
  15   1   3       1373.55       1047.39       303.73 o                         
 -16   2   3        712.11        732.93       287.29 o                         
 -15   2   3        465.56        242.55       222.17 o                         
 -14   2   3         51.65        111.80       201.10 o                         
 -13   2   3          3.67        118.28       201.70 o                         
 -12   2   3        250.64        346.88       149.72 o                         
 -11   2   3        885.74        773.50       157.43 o                         
 -10   2   3        734.61        894.15       111.59 o                         
  -9   2   3        379.16        393.65        98.56 o                         
  -8   2   3         34.98        -18.38        59.06 o                         
  -7   2   3       1362.52       1430.97        99.39 o                         
  -6   2   3       3292.04       3498.97       150.16 o                         
  -5   2   3        853.40        927.11        53.26 o                         
  -4   2   3       1346.95       1321.10        46.40 o                         
  -3   2   3        551.42        695.90        53.36 o                         
  -2   2   3       7246.90       7059.36       124.22 o                         
  -1   2   3       5393.30       5883.88       130.62 o                         
   0   2   3       3285.98       3285.63       102.87 o                         
   1   2   3       1109.91       1095.21        58.55 o                         
   2   2   3      11877.12      12174.98       210.91 o                         
   3   2   3       7300.62       7218.16       144.63 o                         
   4   2   3        809.86        791.54        58.01 o                         
   5   2   3       5919.60       6126.15       125.10 o                         
   6   2   3       1294.92       1133.52        74.43 o                         
   7   2   3       8628.54       8375.19       235.85 o                         
   8   2   3        145.45        220.96       130.29 o                         
   9   2   3       1857.37       1618.93       302.64 o                         
  10   2   3         31.17         22.93       138.53 o                         
  11   2   3       2094.69       2003.56       235.64 o                         
  12   2   3        130.87         85.27       139.10 o                         
  13   2   3        701.08        559.71       181.59 o                         
  14   2   3        552.03        286.34       266.50 o                         
  15   2   3        110.30         14.56       340.77 o                         
 -15   3   3         27.82       -317.47       317.47 o                         
 -14   3   3       3831.99       3589.86       572.31 o                         
 -13   3   3       2949.51       3324.88       495.13 o                         
 -12   3   3         50.64         39.71       237.37 o                         
 -11   3   3         16.18        221.26       148.99 o                         
 -10   3   3       3995.38       3779.98       481.97 o                         
  -9   3   3       2088.52       2146.37       199.11 o                         
  -8   3   3         68.01        114.07        72.29 o                         
  -7   3   3      12921.13      12755.21       309.22 o                         
  -6   3   3      20445.86      20491.91       491.01 o                         
  -5   3   3        696.11        686.75        72.17 o                         
  -4   3   3       2733.16       2784.90       105.42 o                         
  -3   3   3      29588.88      30029.14       384.54 o                         
  -2   3   3      40260.50      40511.96       534.59 o                         
  -1   3   3        246.75        270.15        48.66 o                         
   0   3   3       8258.67       8295.87       186.45 o                         
   1   3   3      21969.32      22161.84       362.90 o                         
   2   3   3      79341.23      81005.34      1210.83 o                         
   3   3   3        311.40        309.39        51.92 o                         
   4   3   3       6044.92       5883.56       187.49 o                         
   5   3   3       5653.90       5831.12       168.40 o                         
   6   3   3      23925.55      23545.28       476.13 o                         
   7   3   3        996.22        965.80       142.38 o                         
   8   3   3        291.28        320.48       174.02 o                         
   9   3   3       4364.97       3759.01       331.23 o                         
  10   3   3       6532.90       6491.10       459.44 o                         
  11   3   3        139.51       -131.44       186.79 o                         
  12   3   3         10.67        338.25       267.95 o                         
  13   3   3       2018.22       2152.08       330.90 o                         
  14   3   3        476.18        466.14       355.33 o                         
 -14   4   3         18.70        190.49       264.35 o                         
 -13   4   3        524.90        138.99       244.84 o                         
 -12   4   3        170.27        336.29       474.74 o                         
 -11   4   3        174.13        213.11       215.98 o                         
 -10   4   3        269.63        135.02       121.55 o                         
  -9   4   3       3291.18       3139.98       250.01 o                         
  -8   4   3        195.00        127.74       105.74 o                         
  -7   4   3         98.46         82.85        89.54 o                         
  -6   4   3        276.69        208.84        59.70 o                         
  -5   4   3       3633.26       3705.61       163.42 o                         
  -4   4   3        117.18         93.34        49.27 o                         
  -3   4   3        432.70        465.09        40.64 o                         
  -2   4   3       1426.75       1365.93       104.14 o                         
  -1   4   3       3513.68       3603.05       149.76 o                         
   0   4   3       2029.73       2011.60       123.87 o                         
   1   4   3        120.12        110.29        59.63 o                         
   2   4   3       4760.93       4596.64       154.21 o                         
   3   4   3       5879.61       5397.48       169.99 o                         
   4   4   3       1965.83       1933.95       108.70 o                         
   5   4   3        602.13        724.95        75.12 o                         
   6   4   3       6079.57       5963.92       187.85 o                         
   7   4   3       7865.79       7986.70       351.78 o                         
   8   4   3       1700.07       1804.42       264.59 o                         
   9   4   3       3904.09       4064.17       372.70 o                         
  10   4   3        477.39        546.59       479.11 o                         
  11   4   3       2619.67       2104.09       339.50 o                         
  12   4   3         23.31        167.20       232.48 o                         
  13   4   3        639.74        472.66       271.27 o                         
  14   4   3          2.56        -29.38       317.47 o                         
 -13   5   3         48.11        288.28       203.05 o                         
 -12   5   3       6952.84       6222.76       419.77 o                         
 -11   5   3        144.07        290.39       236.73 o                         
 -10   5   3       8700.25       8595.76       520.27 o                         
  -9   5   3        452.89        356.67       106.81 o                         
  -8   5   3      12594.73      12533.95       426.65 o                         
  -7   5   3       3656.31       3467.75       207.08 o                         
  -6   5   3       7842.33       7852.01       269.51 o                         
  -5   5   3       2228.37       1986.80       150.14 o                         
  -4   5   3       8373.49       8337.29       221.50 o                         
  -3   5   3       4584.86       4443.14       185.86 o                         
  -2   5   3       4008.85       3854.43       112.61 o                         
  -1   5   3       2689.36       2667.56       119.55 o                         
   0   5   3       2731.03       2419.89       136.00 o                         
   1   5   3       3784.70       3642.03       133.33 o                         
   2   5   3        890.30       1045.36        79.54 o                         
   3   5   3         46.36         52.01        63.46 o                         
   4   5   3        115.70         38.11        56.75 o                         
   5   5   3        712.41        739.57        88.56 o                         
   6   5   3        741.23        826.32       220.85 o                         
   7   5   3       5048.62       4524.22       371.67 o                         
   8   5   3          3.89        -81.10       302.90 o                         
   9   5   3       3638.75       3853.62       384.06 o                         
  10   5   3        108.00        -88.05       215.21 o                         
  11   5   3       6831.37       7218.88       682.85 o                         
  12   5   3        535.43        283.03       281.11 o                         
  13   5   3       3528.90       3237.08       441.75 o                         
 -12   6   3         11.56        114.59       195.43 o                         
 -11   6   3       4819.36       5410.42       421.63 o                         
 -10   6   3         24.02         73.43       172.54 o                         
  -9   6   3       8177.19       8144.63       425.64 o                         
  -8   6   3       1031.12       1142.05       200.92 o                         
  -7   6   3       7581.00       7621.48       340.41 o                         
  -6   6   3       2745.46       2835.47       197.02 o                         
  -5   6   3       6164.68       6439.04       264.30 o                         
  -4   6   3       5040.57       5333.58       203.14 o                         
  -3   6   3        973.78       1014.94       100.66 o                         
  -2   6   3       3968.06       4093.31       177.91 o                         
  -1   6   3         47.91        109.76        60.11 o                         
   0   6   3        185.76         76.04        78.03 o                         
   1   6   3        923.19        877.75        76.80 o                         
   2   6   3       1213.81       1196.36       104.60 o                         
   3   6   3         87.01        116.97        65.91 o                         
   4   6   3        898.93        841.43       177.05 o                         
   5   6   3        175.54        430.39       192.27 o                         
   6   6   3       5052.93       4276.23       426.54 o                         
   7   6   3        449.29        387.23       212.73 o                         
   8   6   3       3183.17       3305.39       369.18 o                         
   9   6   3         96.27          5.18       297.08 o                         
  10   6   3       4845.60       5464.74       674.25 o                         
  11   6   3       1511.56       1025.56       326.19 o                         
 -10   7   3       4587.66       4614.17       379.39 o                         
  -9   7   3         47.93        250.40       193.08 o                         
  -8   7   3      10870.99      12060.63       505.91 o                         
  -7   7   3       4848.87       4792.30       341.10 o                         
  -6   7   3       3330.58       2987.85       217.97 o                         
  -5   7   3       2323.81       2039.52       185.36 o                         
  -4   7   3       6279.79       6346.01       279.61 o                         
  -3   7   3      12924.60      12964.75       376.77 o                         
  -2   7   3         68.30          7.47        78.58 o                         
  -1   7   3       2357.32       2470.07       164.03 o                         
   0   7   3          1.11          4.28        88.90 o                         
   1   7   3       4491.66       4522.78       183.84 o                         
   2   7   3       5408.61       5146.28       189.50 o                         
   3   7   3        423.06        287.95       131.91 o                         
   4   7   3        673.14        664.92       171.83 o                         
   5   7   3         74.44        302.49       144.93 o                         
   6   7   3       4583.77       4231.70       326.22 o                         
   7   7   3       6591.21       6525.97       415.81 o                         
   8   7   3          0.16        212.82       232.60 o                         
   9   7   3       2857.71       3017.53       399.42 o                         
  10   7   3        287.63        365.10       303.64 o                         
  -8   8   3       1261.63        916.55       239.91 o                         
  -7   8   3       8045.53       8280.86       642.17 o                         
  -6   8   3       4706.44       4424.48       361.17 o                         
  -5   8   3       3145.18       2976.24       284.80 o                         
  -4   8   3       2799.58       2884.22       220.63 o                         
  -3   8   3       2974.14       2708.07       205.20 o                         
  -2   8   3       4901.90       5276.43       321.88 o                         
  -1   8   3        120.37        -48.84       102.24 o                         
   0   8   3       2474.73       2910.82       312.31 o                         
   1   8   3        314.95        209.02       160.19 o                         
   2   8   3        262.45        264.98       248.53 o                         
   3   8   3       1217.89       1032.45       171.53 o                         
   4   8   3        469.48        107.19       154.70 o                         
   5   8   3       1612.10       1341.01       228.15 o                         
   6   8   3       3820.96       3811.47       327.34 o                         
   7   8   3         15.45        -87.47       190.11 o                         
  -4   9   3        418.52        333.95       235.69 o                         
  -3   9   3       1620.47       1160.31       294.62 o                         
  -2   9   3         28.20         80.71       151.13 o                         
  -1   9   3        602.06        643.04       247.97 o                         
   0   9   3        327.98        289.29       197.25 o                         
   1   9   3         40.78       -145.34       169.03 o                         
   2   9   3        454.04        588.09       320.38 o                         
   3   9   3         93.57       -148.22       221.66 o                         
 -16   0   4        126.59        460.18       361.16 o                         
 -15   0   4       2839.51       2326.83       492.22 o                         
 -14   0   4       8925.69      10742.09       539.55 o                         
 -13   0   4        623.77        637.37       207.33 o                         
 -12   0   4       9454.14       9785.59       469.43 o                         
 -11   0   4       3006.44       2689.28       332.03 o                         
 -10   0   4      40626.69      42750.54       975.53 o                         
  -9   0   4        201.49        237.27       105.38 o                         
  -8   0   4      35709.26      34404.88      1370.63 o                         
  -7   0   4        570.81        568.84       108.26 o                         
  -6   0   4      38653.20      39309.96       838.21 o                         
  -5   0   4      14237.65      13667.99       350.32 o                         
  -4   0   4      20168.31      19418.65       432.57 o                         
  -3   0   4          0.78         17.73        35.88 o                         
  -2   0   4      84989.27      83371.39      1361.01 o                         
  -1   0   4        196.23        178.24        41.74 o                         
   0   0   4        710.11        701.20        47.69 o                         
   1   0   4        907.48        927.92        79.03 o                         
   2   0   4      15765.54      15572.61       351.77 o                         
   3   0   4       1055.04       1002.48        86.38 o                         
   4   0   4         26.05        126.42       160.19 o                         
   5   0   4       9044.04       9255.17       336.52 o                         
   6   0   4       7360.09       7565.82       309.68 o                         
   7   0   4       5782.39       6266.58       448.53 o                         
   8   0   4       2438.44       2455.76       626.20 o                         
   9   0   4       3900.39       4443.44       283.92 o                         
  10   0   4        939.15        660.28       159.44 o                         
  11   0   4        836.17       1563.33       219.72 o                         
  12   0   4        244.84        -66.99       276.69 o                         
  13   0   4       4060.67       4333.57       570.86 o                         
  14   0   4        159.95        -29.13       311.64 o                         
  15   0   4       2493.26       3104.48       562.12 o                         
 -16   1   4        398.64        634.93       381.54 o                         
 -15   1   4          0.26         72.15       173.39 o                         
 -14   1   4        186.44        -42.56       203.62 o                         
 -13   1   4        287.62        410.61       128.44 o                         
 -12   1   4       1956.96       2112.20       190.44 o                         
 -11   1   4        118.90        182.45        94.55 o                         
 -10   1   4       1175.56       1240.42       114.56 o                         
  -9   1   4         19.40        -53.17        67.01 o                         
  -8   1   4       9755.60       9381.75       322.26 o                         
  -7   1   4      11981.53      11907.01       264.52 o                         
  -6   1   4       1340.19       1276.92        82.89 o                         
  -5   1   4       7232.91       7023.27       153.06 o                         
  -4   1   4       2591.35       2534.09       182.57 o                         
  -3   1   4      29783.51      29424.26       390.54 o                         
  -2   1   4       4534.54       4919.27        76.13 o                         
  -1   1   4      10156.46      10427.06       144.01 o                         
   0   1   4        138.04        264.63        33.56 o                         
   1   1   4      23237.49      23691.96       335.05 o                         
   2   1   4      30671.40      31515.53       446.30 o                         
   3   1   4          3.60         26.32        22.09 o                         
   4   1   4        790.96        769.66        49.61 o                         
   5   1   4        666.80        775.45        69.68 o                         
   6   1   4       7166.09       6835.62       204.33 o                         
   7   1   4       3131.65       2844.85       146.81 o                         
   8   1   4        385.49        509.58        95.05 o                         
   9   1   4         21.84         27.52        75.25 o                         
  10   1   4       1197.88       1499.98       199.02 o                         
  11   1   4       3632.66       3294.77       263.22 o                         
  12   1   4        243.35        335.03       280.80 o                         
  13   1   4        326.50        400.93       185.62 o                         
  14   1   4          1.56        -44.07       217.84 o                         
  15   1   4       1322.23       1076.74       309.33 o                         
 -16   2   4       1161.29       1523.41       422.17 o                         
 -15   2   4        235.79        454.86       400.47 o                         
 -14   2   4       4857.94       5194.46       444.72 o                         
 -13   2   4         49.76        -41.71       193.07 o                         
 -12   2   4       8425.09       8403.48       441.02 o                         
 -11   2   4         22.71        213.31       103.77 o                         
 -10   2   4      17552.42      17903.93       444.13 o                         
  -9   2   4         52.04         64.42        70.52 o                         
  -8   2   4      20785.33      20606.24       485.87 o                         
  -7   2   4       3151.72       3150.76       134.77 o                         
  -6   2   4      25923.63      26036.74       459.41 o                         
  -5   2   4       2517.00       2486.26        61.82 o                         
  -4   2   4      16094.39      16422.42       327.97 o                         
  -3   2   4       6015.83       6267.20       128.43 o                         
  -2   2   4       5371.77       5137.60        95.33 o                         
  -1   2   4         72.03         24.84        31.87 o                         
   0   2   4        634.09        516.73        50.36 o                         
   1   2   4      13807.90      14682.17       285.31 o                         
   2   2   4       3996.58       4128.09        78.86 o                         
   3   2   4      10899.37      10738.43       285.75 o                         
   4   2   4      10611.69      10701.58       298.25 o                         
   5   2   4       2459.87       2389.69       136.84 o                         
   6   2   4       3800.12       3791.35       122.18 o                         
   7   2   4       9199.57       9144.19       252.89 o                         
   8   2   4       1613.92       1280.49       244.08 o                         
   9   2   4       5752.96       5226.17       316.48 o                         
  10   2   4       1882.27       1791.88       215.44 o                         
  11   2   4       3754.13       3978.19       302.60 o                         
  12   2   4       1170.08        878.49       302.32 o                         
  13   2   4       1886.47       2078.27       294.33 o                         
  14   2   4        623.66        991.92       284.47 o                         
  15   2   4       1060.78        704.84       498.04 o                         
 -15   3   4        221.13        548.05       257.21 o                         
 -14   3   4        496.30        453.39       238.66 o                         
 -13   3   4       2240.10       1820.05       304.95 o                         
 -12   3   4      10964.83      10363.86       415.08 o                         
 -11   3   4       1792.60       1794.79       203.36 o                         
 -10   3   4       5382.85       5570.81       291.68 o                         
  -9   3   4        648.84        546.10        99.82 o                         
  -8   3   4      25396.24      25955.54       542.10 o                         
  -7   3   4      36974.30      37194.52       640.21 o                         
  -6   3   4       3125.49       3221.88       137.49 o                         
  -5   3   4      21985.85      22441.12       403.64 o                         
  -4   3   4      16848.71      16643.12       285.66 o                         
  -3   3   4      86907.36      86727.81      1104.87 o                         
  -2   3   4       9502.44       9775.78       162.87 o                         
  -1   3   4      28090.62      28809.16       475.15 o                         
   0   3   4        150.85        111.74        45.99 o                         
   1   3   4      88927.93      86747.70      1329.70 o                         
   2   3   4      45860.67      47189.50       727.70 o                         
   3   3   4        425.13        364.33        50.48 o                         
   4   3   4       5102.85       5054.64       158.69 o                         
   5   3   4      11283.63      11709.18       266.39 o                         
   6   3   4      32942.76      32684.38       757.26 o                         
   7   3   4       8879.83       9602.76       330.45 o                         
   8   3   4       1384.45       1335.88       515.37 o                         
   9   3   4        440.31        514.78       202.79 o                         
  10   3   4       4544.38       3832.15       361.12 o                         
  11   3   4      12465.26      12139.02      1632.33 o                         
  12   3   4       2615.54       2955.16       354.13 o                         
  13   3   4        970.83       1168.78       284.62 o                         
  14   3   4        105.60        -30.58       241.35 o                         
 -14   4   4       1029.46        860.01       231.23 o                         
 -13   4   4         53.07        -21.34       215.19 o                         
 -12   4   4       7816.52       7393.69       559.06 o                         
 -11   4   4       6660.18       6679.23       344.16 o                         
 -10   4   4        236.64        208.73       128.22 o                         
  -9   4   4         21.99        -72.62        99.21 o                         
  -8   4   4       6518.32       6640.61       297.11 o                         
  -7   4   4       7980.48       7782.88       228.91 o                         
  -6   4   4       1003.16        938.42       113.33 o                         
  -5   4   4       4519.67       4463.51       147.20 o                         
  -4   4   4       7044.94       6980.15       159.49 o                         
  -3   4   4       1699.13       1620.80        62.13 o                         
  -2   4   4        611.97        672.38        53.16 o                         
  -1   4   4      12562.22      13028.95       258.69 o                         
   0   4   4       5851.90       5973.89       177.99 o                         
   1   4   4        584.71        528.43        64.84 o                         
   2   4   4       2016.07       1999.33        90.16 o                         
   3   4   4      31987.37      32579.00       617.19 o                         
   4   4   4       8943.65       9175.06       233.44 o                         
   5   4   4       7429.28       7450.52       206.30 o                         
   6   4   4        613.40        661.97       117.38 o                         
   7   4   4      22945.69      23231.24       612.61 o                         
   8   4   4      14300.34      15029.20       633.23 o                         
   9   4   4       2377.71       2035.03       279.43 o                         
  10   4   4       2913.88       3096.44       512.61 o                         
  11   4   4       4668.26       5013.92       512.61 o                         
  12   4   4       5302.37       5819.82       862.11 o                         
  13   4   4        134.12         94.62       262.91 o                         
 -14   5   4          6.22       -323.29       323.29 o                         
 -13   5   4        247.73        342.89       214.23 o                         
 -12   5   4       2817.82       2515.70       297.90 o                         
 -11   5   4       1006.71        872.01       215.83 o                         
 -10   5   4        687.99        752.46       191.88 o                         
  -9   5   4         98.57         90.77       110.42 o                         
  -8   5   4      10390.12      10342.33       333.54 o                         
  -7   5   4      10928.53      10082.29       473.27 o                         
  -6   5   4       4734.35       4322.43       235.57 o                         
  -5   5   4       9665.95      10107.40       299.02 o                         
  -4   5   4       9629.09      10260.90       252.08 o                         
  -3   5   4      43200.13      43902.70       603.65 o                         
  -2   5   4         31.97          9.09        40.13 o                         
  -1   5   4      15928.91      16162.30       286.36 o                         
   0   5   4        187.74        193.84        65.95 o                         
   1   5   4      41814.08      42477.03       787.62 o                         
   2   5   4       8751.13       9099.94       210.55 o                         
   3   5   4       3606.17       3347.91       154.68 o                         
   4   5   4        486.63        563.36        78.11 o                         
   5   5   4       7827.28       8080.52       349.14 o                         
   6   5   4      10111.40      10149.32       353.36 o                         
   7   5   4        880.33       1066.36       145.20 o                         
   8   5   4        117.68        164.15       188.27 o                         
   9   5   4         11.51       -189.83       189.83 o                         
  10   5   4        699.20        414.43       260.23 o                         
  11   5   4       3259.10       2782.72       384.96 o                         
  12   5   4       1476.86       1195.84       330.02 o                         
 -12   6   4       2929.39       2508.98       306.77 o                         
 -11   6   4       7712.30       7818.67       471.02 o                         
 -10   6   4       2564.50       2289.60       275.34 o                         
  -9   6   4        847.55        851.71       209.10 o                         
  -8   6   4       3791.17       3850.12       242.14 o                         
  -7   6   4       5496.90       5258.85       353.97 o                         
  -6   6   4       5808.81       5844.86       277.21 o                         
  -5   6   4       6263.26       5804.04       254.14 o                         
  -4   6   4       3372.19       3398.27       163.60 o                         
  -3   6   4        833.85        734.08       114.47 o                         
  -2   6   4       6560.06       6715.83       211.04 o                         
  -1   6   4      23453.51      24437.79       457.90 o                         
   0   6   4       9938.36      10214.29       247.56 o                         
   1   6   4         36.65         25.00        61.53 o                         
   2   6   4        831.70        807.19        96.45 o                         
   3   6   4      22605.00      22350.63       631.38 o                         
   4   6   4      11437.89      12332.02       406.04 o                         
   5   6   4        266.61        -44.39       136.69 o                         
   6   6   4          1.50       -233.74       391.74 o                         
   7   6   4      13367.85      13388.60       636.13 o                         
   8   6   4      10394.47      10257.55       548.83 o                         
   9   6   4         50.16        122.06       563.58 o                         
  10   6   4        271.13        124.63       288.34 o                         
  11   6   4       4672.34       4990.39       505.91 o                         
 -11   7   4         49.15        215.53       343.68 o                         
 -10   7   4          0.36         88.40       289.94 o                         
  -9   7   4        174.46        159.45       191.06 o                         
  -8   7   4        250.76        -94.44       171.91 o                         
  -7   7   4        556.22        598.19       188.77 o                         
  -6   7   4       1077.83       1216.76       157.53 o                         
  -5   7   4       1672.43       1832.74       203.35 o                         
  -4   7   4       1139.36       1093.74       151.22 o                         
  -3   7   4       1368.01       1394.00       156.14 o                         
  -2   7   4       4022.74       3975.38       189.32 o                         
  -1   7   4       4972.28       5317.31       507.84 o                         
   0   7   4       2465.57       2389.31       163.07 o                         
   1   7   4       6570.28       6275.97       207.47 o                         
   2   7   4       1101.38        914.70       119.14 o                         
   3   7   4       5082.73       5225.94       323.67 o                         
   4   7   4        415.33        467.40       184.99 o                         
   5   7   4       2775.56       3105.04       289.57 o                         
   6   7   4        528.64        395.88       237.37 o                         
   7   7   4       1564.34       2013.35       327.55 o                         
   8   7   4        125.78        125.38       233.62 o                         
   9   7   4        378.96        234.36       265.46 o                         
  -8   8   4       1002.11       1037.33       441.17 o                         
  -7   8   4        202.09        116.54       190.56 o                         
  -6   8   4       1386.68       1194.97       225.13 o                         
  -5   8   4       7467.46       8131.30       505.11 o                         
  -4   8   4       6096.72       6021.39       299.72 o                         
  -3   8   4        132.32         49.55       131.61 o                         
  -2   8   4         81.35        311.67       141.33 o                         
  -1   8   4       6378.02       6032.98       273.48 o                         
   0   8   4      10515.50      10374.12       323.96 o                         
   1   8   4       1094.98        995.44       201.37 o                         
   2   8   4          0.08        -45.54       137.93 o                         
   3   8   4       2890.61       2731.13       281.88 o                         
   4   8   4       6823.33       5997.49       432.07 o                         
   5   8   4       1881.70       1970.99       227.23 o                         
   6   8   4        297.18        341.22       191.76 o                         
   7   8   4       1375.50       1386.30       282.71 o                         
  -4   9   4         22.65        -10.38       257.76 o                         
  -3   9   4        100.22        -19.23       330.62 o                         
  -2   9   4       3508.44       2966.91       297.81 o                         
  -1   9   4       1738.36       1205.53       226.19 o                         
   0   9   4        606.85        740.18       269.70 o                         
   1   9   4         16.17       -197.58       197.58 o                         
   2   9   4       5315.52       4357.98       663.91 o                         
   3   9   4       2210.91       1901.81       392.65 o                         
 -16   1   5       1686.15       2501.02       685.90 o                         
 -15   1   5       1380.76       1708.33       239.78 o                         
 -14   1   5       7572.05       7738.81       509.56 o                         
 -13   1   5         31.25        101.92       121.91 o                         
 -12   1   5       6916.76       7411.17       359.97 o                         
 -11   1   5       2844.60       3036.27       164.86 o                         
 -10   1   5      32731.52      33873.24       577.02 o                         
  -9   1   5        881.91        825.91       100.37 o                         
  -8   1   5      25360.84      25399.44       475.26 o                         
  -7   1   5       2323.53       2337.72       113.96 o                         
  -6   1   5      78090.38      75083.04      1069.14 o                         
  -5   1   5       8365.97       8360.70       152.94 o                         
  -4   1   5      39591.71      39531.62       522.71 o                         
  -3   1   5       2813.32       2952.05        76.16 o                         
  -2   1   5      34723.85      34454.15       393.88 o                         
  -1   1   5      43379.86      42604.98       546.67 o                         
   0   1   5      10574.56      10856.46       144.08 o                         
   1   1   5         60.68        110.57        25.23 o                         
   2   1   5       2757.58       2802.98        80.09 o                         
   3   1   5       8012.27       8149.80       231.98 o                         
   4   1   5      10480.92      10449.24       232.90 o                         
   5   1   5       8647.74       8497.50       240.81 o                         
   6   1   5       3055.51       3078.24       161.85 o                         
   7   1   5       5567.97       5578.51       205.99 o                         
   8   1   5       3378.13       3547.11       285.84 o                         
   9   1   5      20545.25      20673.46       480.50 o                         
  10   1   5        195.05        131.75       215.03 o                         
  11   1   5      15950.08      16800.31       544.09 o                         
  12   1   5         13.16       -126.15       143.79 o                         
  13   1   5      13803.87      15382.35       719.68 o                         
  14   1   5        622.38        915.98       455.81 o                         
  15   1   5       6450.21       7115.39       603.43 o                         
 -16   2   5       1463.17       1495.82       313.88 o                         
 -15   2   5       7979.55       9220.20       571.28 o                         
 -14   2   5       1577.35       2202.15       320.01 o                         
 -13   2   5       1958.23       1542.64       206.52 o                         
 -12   2   5          6.21        -54.45       131.53 o                         
 -11   2   5      15754.35      16442.92       438.03 o                         
 -10   2   5      13393.23      13791.99       338.02 o                         
  -9   2   5          1.98          5.54        71.59 o                         
  -8   2   5        689.96        587.03        98.28 o                         
  -7   2   5      14446.58      14654.49       307.22 o                         
  -6   2   5      47835.57      47499.88       673.57 o                         
  -5   2   5      10353.76      10523.23       261.63 o                         
  -4   2   5       3526.30       3693.31       132.47 o                         
  -3   2   5        191.81        159.48        38.77 o                         
  -2   2   5      26228.06      26931.74       392.46 o                         
  -1   2   5      84271.41      87308.82      1296.55 o                         
   0   2   5      15751.21      16311.31       317.78 o                         
   1   2   5       1570.13       1728.77        68.36 o                         
   2   2   5         19.14         40.72        18.52 o                         
   3   2   5      23704.88      23496.99       578.25 o                         
   4   2   5      35888.17      35874.89       991.45 o                         
   5   2   5       1086.09        951.31        99.26 o                         
   6   2   5       1392.48       1341.64       140.51 o                         
   7   2   5       3138.60       3513.11       282.35 o                         
   8   2   5      25898.78      23058.68      1345.58 o                         
   9   2   5       4635.64       4533.39       302.98 o                         
  10   2   5        475.32        370.80       175.27 o                         
  11   2   5          8.67       -145.88       145.88 o                         
  12   2   5       4210.11       4357.99       332.69 o                         
  13   2   5       3065.81       3190.46       363.69 o                         
  14   2   5         35.84       -314.55       326.20 o                         
 -15   3   5        123.81        151.47       181.74 o                         
 -14   3   5       1767.89       1936.61       329.73 o                         
 -13   3   5         11.28        107.79       205.92 o                         
 -12   3   5        566.42        541.63       167.06 o                         
 -11   3   5       4189.65       4368.23       294.15 o                         
 -10   3   5       9652.19       9709.03       302.16 o                         
  -9   3   5         17.39        101.50        80.43 o                         
  -8   3   5       7572.29       8166.18       227.41 o                         
  -7   3   5      10034.38      10030.33       243.21 o                         
  -6   3   5      32120.00      32154.33       510.12 o                         
  -5   3   5         50.21         17.54        44.45 o                         
  -4   3   5      14983.58      15037.76       266.58 o                         
  -3   3   5       4976.68       4788.25       114.05 o                         
  -2   3   5      47907.29      48607.35       689.97 o                         
  -1   3   5       2152.15       2458.15       102.67 o                         
   0   3   5       5628.13       5782.41       140.87 o                         
   1   3   5       2926.39       3162.83        94.67 o                         
   2   3   5      22210.25      22220.73       302.77 o                         
   3   3   5       1142.87       1196.12        51.58 o                         
   4   3   5         52.03         99.31        51.29 o                         
   5   3   5       8161.84       8103.05       215.76 o                         
   6   3   5       4694.19       4245.88       260.04 o                         
   7   3   5          3.18        -10.31       102.41 o                         
   8   3   5        159.55        138.41       175.00 o                         
   9   3   5       6267.96       5407.02       409.68 o                         
  10   3   5        602.94        202.44       205.54 o                         
  11   3   5       1599.20       1518.95       283.59 o                         
  12   3   5         33.56       -195.23       195.23 o                         
  13   3   5       4616.93       4744.31       453.43 o                         
  14   3   5        334.84        595.46       258.76 o                         
 -14   4   5       2519.00       2698.61       298.96 o                         
 -13   4   5       2034.73       1936.78       262.98 o                         
 -12   4   5          5.56        155.05       174.09 o                         
 -11   4   5      18933.72      18743.42       507.26 o                         
 -10   4   5      15528.40      15681.21       441.20 o                         
  -9   4   5        109.00         86.27       133.26 o                         
  -8   4   5       1867.47       1956.17       164.54 o                         
  -7   4   5       8531.29       8673.56       228.41 o                         
  -6   4   5      37012.22      37070.24       585.21 o                         
  -5   4   5      15676.99      15960.46       295.92 o                         
  -4   4   5        746.33        718.49        61.63 o                         
  -3   4   5       1029.76       1052.69        42.57 o                         
  -2   4   5      10594.04      10570.58       186.20 o                         
  -1   4   5      26929.85      27106.53       495.77 o                         
   0   4   5      14804.83      15512.04       340.33 o                         
   1   4   5        862.41        895.22        78.23 o                         
   2   4   5        298.20        302.92        41.39 o                         
   3   4   5      18298.47      18196.34       462.39 o                         
   4   4   5      48564.33      49761.18       899.54 o                         
   5   4   5       7215.94       7358.58       283.51 o                         
   6   4   5       4811.90       4564.22       244.13 o                         
   7   4   5        374.41        374.54       111.14 o                         
   8   4   5      20105.86      20387.32       763.93 o                         
   9   4   5       8927.93       8889.22       532.81 o                         
  10   4   5        401.27        160.14       181.91 o                         
  11   4   5         38.15         67.54       228.57 o                         
  12   4   5       5328.32       4799.21       461.13 o                         
  13   4   5       4088.81       3952.66       446.37 o                         
 -14   5   5         29.76        -42.13       302.22 o                         
 -13   5   5        126.56        111.33       280.62 o                         
 -12   5   5        291.48        431.85       203.70 o                         
 -11   5   5       1965.54       2087.94       321.20 o                         
 -10   5   5       1087.60       1114.22       157.09 o                         
  -9   5   5        363.61        261.60       117.90 o                         
  -8   5   5         71.75          1.17       102.11 o                         
  -7   5   5      11016.83      11066.52       340.78 o                         
  -6   5   5       7167.50       7270.96       268.97 o                         
  -5   5   5       2548.22       2734.88       177.29 o                         
  -4   5   5       1807.44       1663.76        88.27 o                         
  -3   5   5      23062.39      23289.21       394.44 o                         
  -2   5   5      23526.90      23790.75       388.18 o                         
  -1   5   5       1727.95       1591.02        86.64 o                         
   0   5   5       6719.44       7134.19       218.69 o                         
   1   5   5      16067.25      16447.46       337.16 o                         
   2   5   5      34919.17      35248.62       682.21 o                         
   3   5   5         52.72        134.96        64.84 o                         
   4   5   5       4857.41       4985.12       251.58 o                         
   5   5   5       4584.56       4304.76       238.94 o                         
   6   5   5      19222.78      20136.92       562.65 o                         
   7   5   5       1505.10       1554.76       175.73 o                         
   8   5   5        761.22        595.64       265.04 o                         
   9   5   5        549.51        583.10       222.59 o                         
  10   5   5       3546.34       3063.71       397.42 o                         
  11   5   5       1523.24       2110.22       381.54 o                         
  12   5   5        248.64        146.04       257.51 o                         
 -12   6   5        402.48        243.36       233.03 o                         
 -11   6   5       2762.06       2972.12       318.34 o                         
 -10   6   5       2346.97       1995.70       261.12 o                         
  -9   6   5          2.20        189.81       217.73 o                         
  -8   6   5          6.74        -57.30       110.13 o                         
  -7   6   5       1250.42        909.90       228.27 o                         
  -6   6   5       1721.31       1820.06       212.26 o                         
  -5   6   5        854.83        834.02       129.50 o                         
  -4   6   5       1924.18       1750.24       130.27 o                         
  -3   6   5         93.52         40.28        73.62 o                         
  -2   6   5       1203.60        991.15       105.16 o                         
  -1   6   5        624.15        513.90        77.48 o                         
   0   6   5      13462.17      14201.27       413.77 o                         
   1   6   5       2419.01       2346.73       127.19 o                         
   2   6   5       7076.45       7183.98       226.27 o                         
   3   6   5       1511.96       1690.34       168.81 o                         
   4   6   5       9570.42       9377.00       355.20 o                         
   5   6   5       7711.54       7909.68       484.62 o                         
   6   6   5       1786.15       1776.23       290.39 o                         
   7   6   5       1761.96       2167.09       326.38 o                         
   8   6   5       4475.62       5083.16       453.20 o                         
   9   6   5       4934.04       4682.72       470.32 o                         
  10   6   5        161.99        -25.78       239.92 o                         
  11   6   5       1227.83       1218.67       340.47 o                         
 -10   7   5         22.49         11.58       188.42 o                         
  -9   7   5         44.12       -108.30       179.48 o                         
  -8   7   5       1369.11        957.35       205.30 o                         
  -7   7   5       3700.51       3944.88       257.44 o                         
  -6   7   5        711.65        565.23       144.23 o                         
  -5   7   5        770.56        700.51       143.97 o                         
  -4   7   5        348.23        449.65       121.25 o                         
  -3   7   5      11749.33      12012.07       363.89 o                         
  -2   7   5       4936.04       5068.52       207.53 o                         
  -1   7   5       2482.13       2650.64       232.16 o                         
   0   7   5        686.13        603.38       129.46 o                         
   1   7   5      13011.41      13158.50       300.24 o                         
   2   7   5      14108.65      14185.74       683.95 o                         
   3   7   5        212.79        181.26       102.19 o                         
   4   7   5       3391.68       3513.92       312.06 o                         
   5   7   5       3056.69       3045.99       439.79 o                         
   6   7   5      10899.62      10183.58       959.54 o                         
   7   7   5        564.13        759.33       253.78 o                         
   8   7   5        815.28       1220.25       307.61 o                         
   9   7   5        264.50        306.70       557.75 o                         
  -8   8   5         56.59        195.88       237.35 o                         
  -7   8   5        101.42       -179.33       179.33 o                         
  -6   8   5       3958.84       3742.92       312.79 o                         
  -5   8   5       1014.36        657.24       153.98 o                         
  -4   8   5       2414.58       2377.50       205.57 o                         
  -3   8   5        454.78        203.60       146.20 o                         
  -2   8   5      10034.24       9223.64       588.33 o                         
  -1   8   5       7197.96       7833.62       302.76 o                         
   0   8   5       2426.48       2306.20       203.51 o                         
   1   8   5       2612.80       2866.38       385.98 o                         
   2   8   5       7385.61       7417.99       499.09 o                         
   3   8   5      11272.93      11569.48       892.85 o                         
   4   8   5        690.57        649.52       307.26 o                         
   5   8   5       3781.32       3370.30       264.56 o                         
   6   8   5       1819.05       1614.80       372.82 o                         
   7   8   5       7810.21       7021.61       455.25 o                         
  -4   9   5       2473.58       2064.73       315.52 o                         
  -3   9   5       1830.94       1803.80       209.26 o                         
  -2   9   5          9.44        -79.72       177.30 o                         
  -1   9   5        259.53         16.46       172.79 o                         
   0   9   5        695.30        563.78       207.24 o                         
   1   9   5       3491.39       2797.56       370.09 o                         
   2   9   5        477.44        205.04       302.90 o                         
 -16   0   6      10103.19      10478.17       838.81 o                         
 -15   0   6      17073.79      19555.69      1147.54 o                         
 -14   0   6         16.08       -119.81       260.67 o                         
 -13   0   6        883.08        678.08       201.54 o                         
 -12   0   6      10069.21      10280.13       402.43 o                         
 -11   0   6      30222.82      32861.08       814.66 o                         
 -10   0   6      18692.38      19084.91       536.03 o                         
  -9   0   6       2297.00       2034.91       179.53 o                         
  -8   0   6        259.62        263.23       155.57 o                         
  -7   0   6       8998.80       8707.45       284.93 o                         
  -6   0   6      60346.44      57922.42      1011.16 o                         
  -5   0   6     136094.03     129146.73      2132.06 o                         
  -4   0   6      16163.93      16924.25       506.50 o                         
  -3   0   6       4890.88       4820.52       117.46 o                         
  -2   0   6      10100.83       9564.83       251.39 o                         
  -1   0   6     313445.84     266482.75      9530.94 o                         
   0   0   6      59257.00      61032.79       907.09 o                         
   1   0   6       6287.39       6094.68       149.02 o                         
   2   0   6       5352.17       6185.50       157.28 o                         
   3   0   6     268265.22     225839.67      7181.28 o                         
   4   0   6     159445.05     147648.98      3464.96 o                         
   5   0   6       8469.32       9122.49       339.35 o                         
   6   0   6      11844.34      12581.53       438.76 o                         
   7   0   6      57297.75      56676.84      1471.91 o                         
   8   0   6      73941.70      73266.75      1869.52 o                         
   9   0   6       1709.17       1957.66       217.68 o                         
  10   0   6       3280.53       3374.14       396.11 o                         
  11   0   6       5327.22       6252.65       664.06 o                         
  12   0   6      17501.98      18851.14      1109.68 o                         
  13   0   6       4017.27       4065.62       597.07 o                         
  14   0   6        159.55        241.74       352.42 o                         
 -16   1   6          6.88        -10.86       348.05 o                         
 -15   1   6        316.38        410.03       229.62 o                         
 -14   1   6        668.55        574.66       185.78 o                         
 -13   1   6         29.43       -122.11       122.11 o                         
 -12   1   6         34.51        -53.12        86.23 o                         
 -11   1   6        147.48         86.61        84.43 o                         
 -10   1   6       1400.82       1529.95       122.23 o                         
  -9   1   6        726.89        711.07       100.37 o                         
  -8   1   6        128.29        107.12        70.43 o                         
  -7   1   6         14.15          8.09        48.03 o                         
  -6   1   6         46.51         87.49        37.03 o                         
  -5   1   6        470.49        480.85        45.73 o                         
  -4   1   6       1060.68        995.90        51.08 o                         
  -3   1   6          1.40         18.46        23.58 o                         
  -2   1   6       4420.17       4612.41        86.88 o                         
  -1   1   6       3190.16       3412.87        82.36 o                         
   0   1   6       8510.74       8957.62       146.91 o                         
   1   1   6        613.47        734.35        38.80 o                         
   2   1   6       4141.01       4433.98       128.46 o                         
   3   1   6        428.20        480.26        53.08 o                         
   4   1   6       4742.79       4569.80        92.19 o                         
   5   1   6       1852.74       1833.98        79.46 o                         
   6   1   6       2027.22       2010.72       126.76 o                         
   7   1   6         43.02         98.38        84.92 o                         
   8   1   6       1832.03       1985.33       145.29 o                         
   9   1   6       1946.52       2127.91       251.74 o                         
  10   1   6        342.68        244.92       148.42 o                         
  11   1   6        878.43        656.56       173.60 o                         
  12   1   6        110.83        187.69       158.61 o                         
  13   1   6        551.46        693.61       250.35 o                         
  14   1   6        125.10        184.70       234.10 o                         
 -16   2   6       6928.25       7401.24       451.09 o                         
 -15   2   6       7373.75       7450.54       420.00 o                         
 -14   2   6        143.94         82.23       356.79 o                         
 -13   2   6        161.26        196.37       259.78 o                         
 -12   2   6       5845.40       5939.80       287.89 o                         
 -11   2   6      11751.32      12484.32       350.29 o                         
 -10   2   6       3807.46       4046.50       195.90 o                         
  -9   2   6       5939.35       5911.79       210.34 o                         
  -8   2   6       5496.95       5192.81       153.09 o                         
  -7   2   6       4856.51       4829.90       131.34 o                         
  -6   2   6      10071.72      10457.52       169.70 o                         
  -5   2   6      31828.81      31494.16       524.68 o                         
  -4   2   6       9984.29      10006.42       208.36 o                         
  -3   2   6       5229.97       5252.17       103.53 o                         
  -2   2   6      14470.68      14751.28       268.07 o                         
  -1   2   6     173142.61     170974.84      2495.33 o                         
   0   2   6      58014.52      58862.81       897.84 o                         
   1   2   6       9757.13       9926.87       190.10 o                         
   2   2   6       2559.50       2535.99        82.78 o                         
   3   2   6     102756.51      99976.45      1485.09 o                         
   4   2   6      76554.13      74239.26      1490.01 o                         
   5   2   6        477.16        314.02        75.95 o                         
   6   2   6       4532.44       4411.74       151.66 o                         
   7   2   6      28437.74      26917.29       761.08 o                         
   8   2   6      29435.33      27490.95      1211.33 o                         
   9   2   6         70.79        150.86       246.59 o                         
  10   2   6       1078.34        850.35       190.13 o                         
  11   2   6       4079.12       4210.66       320.41 o                         
  12   2   6       7654.00       8252.80       466.93 o                         
  13   2   6        860.01        655.79       365.52 o                         
  14   2   6        108.24        349.51       384.46 o                         
 -15   3   6        940.01        985.11       221.94 o                         
 -14   3   6       1630.01       1207.07       216.95 o                         
 -13   3   6        209.36        189.67       131.77 o                         
 -12   3   6        128.91       -122.33       122.33 o                         
 -11   3   6       1739.86       1586.22       138.00 o                         
 -10   3   6       2178.01       1861.86       138.22 o                         
  -9   3   6          2.41         -9.77        66.97 o                         
  -8   3   6        336.37        254.58        71.80 o                         
  -7   3   6       1606.37       1598.37       116.27 o                         
  -6   3   6       3122.70       3127.06       123.27 o                         
  -5   3   6       2042.67       1871.30        94.63 o                         
  -4   3   6       2490.11       2537.82        99.97 o                         
  -3   3   6        278.83        201.81        47.14 o                         
  -2   3   6       1287.66       1351.91        80.15 o                         
  -1   3   6       6499.27       6990.72       166.11 o                         
   0   3   6      12341.94      12625.02       224.49 o                         
   1   3   6        789.56        804.84        55.70 o                         
   2   3   6       3605.09       3752.32       104.20 o                         
   3   3   6       2762.29       2559.78       120.64 o                         
   4   3   6      18537.33      18415.69       382.18 o                         
   5   3   6       1109.19       1101.52        88.28 o                         
   6   3   6       5225.48       4891.28       244.02 o                         
   7   3   6        652.25        473.59       123.00 o                         
   8   3   6      10267.09       9071.21       454.48 o                         
   9   3   6       4750.00       4727.85       392.10 o                         
  10   3   6       1455.64       1301.49       268.71 o                         
  11   3   6       1416.13       1128.84       266.46 o                         
  12   3   6       1918.31       1872.96       316.29 o                         
  13   3   6       3321.31       3146.17       384.84 o                         
  14   3   6         11.51         95.48       254.17 o                         
 -14   4   6       1236.62       1466.75       234.93 o                         
 -13   4   6        882.58        938.19       229.37 o                         
 -12   4   6       5243.51       5765.57       310.37 o                         
 -11   4   6          4.01        210.84       127.79 o                         
 -10   4   6       3480.57       3372.24       257.64 o                         
  -9   4   6       1730.93       1595.47       195.82 o                         
  -8   4   6       9362.33       9423.02       249.02 o                         
  -7   4   6         36.04         41.63        59.89 o                         
  -6   4   6       5973.10       5811.57       167.51 o                         
  -5   4   6       3661.94       3747.23       157.82 o                         
  -4   4   6      14668.33      14775.71       255.76 o                         
  -3   4   6        415.66        433.73        27.80 o                         
  -2   4   6       8722.81       8964.22       168.71 o                         
  -1   4   6       3462.21       3434.20       118.01 o                         
   0   4   6      16431.83      16475.10       312.53 o                         
   1   4   6         19.75         -5.02        36.78 o                         
   2   4   6       2012.16       2057.88        79.32 o                         
   3   4   6       2897.04       2766.19       119.61 o                         
   4   4   6       5641.23       5520.21       281.14 o                         
   5   4   6        338.11        243.44       103.51 o                         
   6   4   6       1002.37        928.32       132.81 o                         
   7   4   6       1624.55       1530.30       183.51 o                         
   8   4   6        614.92        484.61       170.90 o                         
   9   4   6        182.12        247.07       218.11 o                         
  10   4   6         41.24        309.15       208.25 o                         
  11   4   6       1350.48       1405.60       300.21 o                         
  12   4   6        230.51        126.63       244.43 o                         
  13   4   6       1345.70        851.61       288.21 o                         
 -14   5   6         95.55        433.99       344.61 o                         
 -13   5   6        323.96        152.65       195.82 o                         
 -12   5   6        550.72        566.13       205.81 o                         
 -11   5   6       2608.65       2543.28       268.52 o                         
 -10   5   6          0.27        178.96       127.35 o                         
  -9   5   6       2166.11       2280.50       187.61 o                         
  -8   5   6       1012.64       1007.17       136.40 o                         
  -7   5   6       9108.67       9131.29       495.14 o                         
  -6   5   6        229.07        229.08       122.04 o                         
  -5   5   6       2884.89       3017.61       184.67 o                         
  -4   5   6         45.82         84.46        50.21 o                         
  -3   5   6       7872.47       7550.68       200.43 o                         
  -2   5   6       3816.43       3803.96       120.97 o                         
  -1   5   6          0.60         80.34        54.53 o                         
   0   5   6        480.91        481.26        78.79 o                         
   1   5   6        626.97        531.99        72.51 o                         
   2   5   6        388.03        504.06        82.98 o                         
   3   5   6       2289.19       1949.13       171.39 o                         
   4   5   6       6201.42       6508.72       287.23 o                         
   5   5   6         99.19         -5.95       102.87 o                         
   6   5   6       2980.05       2806.39       218.84 o                         
   7   5   6        141.37        392.42       122.56 o                         
   8   5   6       8485.75       8228.47       521.83 o                         
   9   5   6       1518.28       2294.79       466.01 o                         
  10   5   6       1862.14       2066.49       345.77 o                         
  11   5   6         40.90        -69.43       627.65 o                         
  12   5   6       3548.10       2840.07       410.40 o                         
 -12   6   6       2213.27       2253.36       348.58 o                         
 -11   6   6       4208.22       3658.14       336.79 o                         
 -10   6   6      10663.58      11260.88       489.49 o                         
  -9   6   6        589.93        728.72       154.26 o                         
  -8   6   6       9803.63       9516.03       576.73 o                         
  -7   6   6       1241.82       1128.02       151.33 o                         
  -6   6   6      20119.32      20495.93       517.13 o                         
  -5   6   6        608.40        640.47       124.58 o                         
  -4   6   6      10294.51      10977.00       290.32 o                         
  -3   6   6        383.24        245.62        92.72 o                         
  -2   6   6      15093.07      15966.05       357.77 o                         
  -1   6   6       5147.97       5127.17       196.69 o                         
   0   6   6       1554.46       1666.52       108.48 o                         
   1   6   6        746.86        607.38       101.67 o                         
   2   6   6       3088.70       2772.27       191.96 o                         
   3   6   6       4018.98       4061.63       252.41 o                         
   4   6   6        579.05        325.77       126.68 o                         
   5   6   6        166.55         88.31       146.44 o                         
   6   6   6        205.79        280.57       401.93 o                         
   7   6   6        447.76        704.73       256.10 o                         
   8   6   6       4626.98       4688.17       453.83 o                         
   9   6   6       2719.30       2716.84       467.46 o                         
  10   6   6        542.01        401.67       283.13 o                         
  11   6   6       1056.63        684.45       521.35 o                         
 -10   7   6       1935.59       2172.74       376.95 o                         
  -9   7   6      10090.01       9994.92       497.33 o                         
  -8   7   6        402.75        469.64       189.09 o                         
  -7   7   6      10471.45      10321.55       472.70 o                         
  -6   7   6         65.92        -86.33       111.98 o                         
  -5   7   6      14215.45      14455.21       427.36 o                         
  -4   7   6        492.70        651.91       130.13 o                         
  -3   7   6      10272.20      10467.57       293.36 o                         
  -2   7   6       3036.93       2585.92       161.39 o                         
  -1   7   6       3196.41       3037.08       207.07 o                         
   0   7   6       1466.92       1306.43       156.18 o                         
   1   7   6       1151.57       1068.55       150.08 o                         
   2   7   6       1652.35       1483.25       138.76 o                         
   3   7   6         95.83         50.61        93.06 o                         
   4   7   6         79.99         99.75       170.77 o                         
   5   7   6        565.05        483.71       236.73 o                         
   6   7   6         57.70       -191.61       203.11 o                         
   7   7   6       2208.46       2379.66       363.28 o                         
   8   7   6       2675.34       2725.97       575.23 o                         
   9   7   6        349.62        118.59       277.66 o                         
  -8   8   6       3356.18       2930.10       304.40 o                         
  -7   8   6        503.91        250.52       190.57 o                         
  -6   8   6       7586.52       7508.67       596.26 o                         
  -5   8   6        496.51        174.54       180.35 o                         
  -4   8   6       4001.77       3655.50       287.25 o                         
  -3   8   6        682.31        820.25       177.38 o                         
  -2   8   6       3876.52       3855.96       306.00 o                         
  -1   8   6       3418.36       3385.06       212.58 o                         
   0   8   6        170.07        169.12       126.07 o                         
   1   8   6       1231.50       1213.92       215.69 o                         
   2   8   6         35.00         34.69       162.79 o                         
   3   8   6       1989.45       2178.65       435.32 o                         
   4   8   6       1907.75       1807.00       270.05 o                         
   5   8   6         61.20       -152.79       152.79 o                         
   6   8   6        660.00        517.53       183.62 o                         
  -3   9   6       5138.71       5091.31       311.77 o                         
  -2   9   6        187.21        128.30       194.80 o                         
  -1   9   6       5077.01       4873.17       370.27 o                         
   0   9   6       1492.51       1215.51       234.73 o                         
   1   9   6        810.19        711.29       266.41 o                         
 -16   1   7        764.44        787.73       280.07 o                         
 -15   1   7        134.81        433.86       223.78 o                         
 -14   1   7        127.23        -81.77       119.37 o                         
 -13   1   7       4125.72       3972.37       185.01 o                         
 -12   1   7       4479.47       4929.46       219.04 o                         
 -11   1   7       2507.32       2601.57       155.55 o                         
 -10   1   7       7234.92       7060.45       200.81 o                         
  -9   1   7      12166.37      12122.05       309.97 o                         
  -8   1   7      32424.47      31805.63       441.97 o                         
  -7   1   7       2586.16       2613.83       106.10 o                         
  -6   1   7      15254.96      15049.27       246.59 o                         
  -5   1   7      10705.87      10517.25       182.29 o                         
  -4   1   7      55840.14      55323.75       718.32 o                         
  -3   1   7         44.82         49.89        33.70 o                         
  -2   1   7      22535.33      23372.18       301.99 o                         
  -1   1   7        633.16        604.28        35.97 o                         
   0   1   7      23847.68      23638.65       364.53 o                         
   1   1   7       1464.40       1457.12        53.46 o                         
   2   1   7        827.43        826.33        46.92 o                         
   3   1   7      11822.99      11634.23       201.61 o                         
   4   1   7       4653.54       4701.80       133.90 o                         
   5   1   7       3509.72       3405.28        85.93 o                         
   6   1   7        380.69        428.88        86.56 o                         
   7   1   7      10266.64      10364.07       325.95 o                         
   8   1   7       4681.89       4127.21       201.03 o                         
   9   1   7       2136.55       1625.49       187.19 o                         
  10   1   7         51.45        -37.72       133.87 o                         
  11   1   7       3688.95       3966.02       289.81 o                         
  12   1   7        469.44        722.31       330.57 o                         
  13   1   7        659.83        901.40       545.96 o                         
  14   1   7         52.31        325.80       258.16 o                         
 -16   2   7        889.38        981.37       286.05 o                         
 -15   2   7       1757.17       2356.11       261.94 o                         
 -14   2   7         26.04          8.61       133.83 o                         
 -13   2   7       1515.68       1617.81       186.69 o                         
 -12   2   7        212.96        293.48       105.86 o                         
 -11   2   7       5094.45       4857.11       206.03 o                         
 -10   2   7       9094.36       8953.67       242.31 o                         
  -9   2   7        648.80        559.92        93.98 o                         
  -8   2   7       7224.24       7135.07       206.97 o                         
  -7   2   7        758.52        770.84        82.56 o                         
  -6   2   7      39899.73      39230.57       648.73 o                         
  -5   2   7       7586.51       7434.35       223.84 o                         
  -4   2   7      18106.29      18462.46       330.36 o                         
  -3   2   7       8941.74       9015.76       152.47 o                         
  -2   2   7      59196.82      58808.29       903.21 o                         
  -1   2   7      66506.66      67689.92      1029.51 o                         
   0   2   7        304.04        423.97        54.01 o                         
   1   2   7      27285.33      27590.21       411.97 o                         
   2   2   7        830.81        786.07        70.54 o                         
   3   2   7      56507.95      57253.65       882.86 o                         
   4   2   7       8506.33       8719.37       332.95 o                         
   5   2   7       5120.13       5498.80       304.93 o                         
   6   2   7       2056.94       2289.10       161.99 o                         
   7   2   7       7448.72       6152.95       315.60 o                         
   8   2   7      15109.38      13833.20       878.62 o                         
   9   2   7       1008.96       1029.75       180.87 o                         
  10   2   7        694.06        989.58       187.12 o                         
  11   2   7          1.67       -158.79       158.79 o                         
  12   2   7       3532.68       3637.18       316.81 o                         
  13   2   7       2903.83       3766.65       393.29 o                         
  14   2   7         42.05       -168.93       340.77 o                         
 -15   3   7        799.04        963.23       221.98 o                         
 -14   3   7       5592.07       5953.43       408.65 o                         
 -13   3   7         14.75        141.32       137.57 o                         
 -12   3   7       4270.06       4174.34       219.61 o                         
 -11   3   7        685.94        573.00       114.25 o                         
 -10   3   7      10986.87      11004.41       304.55 o                         
  -9   3   7        133.98         10.97        69.04 o                         
  -8   3   7       7041.71       7264.40       283.23 o                         
  -7   3   7       1013.22       1033.37        87.27 o                         
  -6   3   7      19176.70      19203.43       395.25 o                         
  -5   3   7        741.95        655.98        72.69 o                         
  -4   3   7       2219.70       2007.26       127.65 o                         
  -3   3   7        240.92        283.70        24.82 o                         
  -2   3   7       6734.95       6606.60       164.62 o                         
  -1   3   7          0.77         16.57        57.18 o                         
   0   3   7        165.62        100.31        50.55 o                         
   1   3   7      14612.46      14803.72       286.62 o                         
   2   3   7       3428.72       3310.74        72.92 o                         
   3   3   7       1952.88       2051.60       104.21 o                         
   4   3   7        225.00        247.75        57.34 o                         
   5   3   7      12575.76      11947.43       292.05 o                         
   6   3   7        108.51          0.37       104.20 o                         
   7   3   7       8488.00       8334.09       382.55 o                         
   8   3   7        105.19        174.29       175.35 o                         
   9   3   7      11487.34      10612.53      1498.36 o                         
  10   3   7       1424.90       1394.00       261.68 o                         
  11   3   7       3320.41       3794.06       389.75 o                         
  12   3   7        280.50        386.71       240.72 o                         
  13   3   7       3151.48       3158.42       393.64 o                         
 -14   4   7         32.53       -105.51       177.04 o                         
 -13   4   7        606.94        326.45       194.22 o                         
 -12   4   7         31.51         77.80       130.56 o                         
 -11   4   7       3778.70       3695.67       243.52 o                         
 -10   4   7       6788.37       6773.71       294.86 o                         
  -9   4   7       1027.37       1012.63       144.61 o                         
  -8   4   7       9460.95       9431.53       318.01 o                         
  -7   4   7        741.35        801.64        83.95 o                         
  -6   4   7      43840.98      44365.16       687.20 o                         
  -5   4   7      13358.53      13341.79       268.43 o                         
  -4   4   7      20131.08      20251.87       327.41 o                         
  -3   4   7       9994.72      10277.06       173.60 o                         
  -2   4   7      42022.44      42641.06       639.51 o                         
  -1   4   7      55362.97      55756.00       807.95 o                         
   0   4   7       1353.96       1502.52        98.24 o                         
   1   4   7      27410.59      27513.34       435.57 o                         
   2   4   7       4613.49       4763.97       143.04 o                         
   3   4   7      44517.50      46601.88       854.52 o                         
   4   4   7       6274.07       6285.39       272.12 o                         
   5   4   7       9202.69      10362.82       420.27 o                         
   6   4   7        347.46        494.35       129.28 o                         
   7   4   7       8424.04       8280.28       357.48 o                         
   8   4   7      11292.16      11472.36       975.68 o                         
   9   4   7        523.23        226.89       332.03 o                         
  10   4   7        703.21         66.93       374.26 o                         
  11   4   7         10.71         50.37       226.39 o                         
  12   4   7       2757.80       2599.54       374.85 o                         
  13   4   7       3932.13       4120.59       665.37 o                         
 -13   5   7       2189.66       2431.57       289.54 o                         
 -12   5   7       1200.89       1361.01       301.50 o                         
 -11   5   7        498.93        369.46       148.50 o                         
 -10   5   7      16702.26      17262.06       483.21 o                         
  -9   5   7      10714.55      10464.37       359.48 o                         
  -8   5   7          0.71         60.16       101.66 o                         
  -7   5   7        162.80         91.63        99.27 o                         
  -6   5   7       7751.96       7704.52       273.19 o                         
  -5   5   7      10566.91      10807.40       265.25 o                         
  -4   5   7       5040.87       5105.07       161.81 o                         
  -3   5   7       7056.73       7189.90       172.30 o                         
  -2   5   7       5159.04       5076.71       212.07 o                         
  -1   5   7       3385.81       3436.14       157.53 o                         
   0   5   7      10342.57       9986.68       249.25 o                         
   1   5   7      15201.64      15660.23       329.76 o                         
   2   5   7       2040.61       1845.33       121.04 o                         
   3   5   7        275.83        211.47       101.72 o                         
   4   5   7       6163.54       6037.52       285.08 o                         
   5   5   7      23905.66      23553.17       632.93 o                         
   6   5   7       2418.73       2548.94       216.96 o                         
   7   5   7       1551.82       1540.64       201.71 o                         
   8   5   7       1129.08        977.49       173.16 o                         
   9   5   7      14066.38      13562.23       677.75 o                         
  10   5   7       1851.41       1752.69       337.59 o                         
  11   5   7       2312.06       2615.80       400.59 o                         
  12   5   7          0.66        315.35       290.76 o                         
 -12   6   7         60.78       -101.90       196.52 o                         
 -11   6   7         45.39        -35.33       191.07 o                         
 -10   6   7        774.51        464.00       196.69 o                         
  -9   6   7          9.17        -61.83       128.19 o                         
  -8   6   7       2059.50       1914.96       186.03 o                         
  -7   6   7        235.47        166.50       120.23 o                         
  -6   6   7       5412.61       5441.59       273.50 o                         
  -5   6   7       2280.11       2238.08       181.16 o                         
  -4   6   7       4305.55       4470.92       201.16 o                         
  -3   6   7       2186.69       2156.47       144.01 o                         
  -2   6   7      11354.12      11625.20       296.28 o                         
  -1   6   7       8057.04       7718.12       218.14 o                         
   0   6   7       3414.85       3291.60       143.18 o                         
   1   6   7       8434.70       8545.27       296.11 o                         
   2   6   7       2574.13       2317.60       181.97 o                         
   3   6   7       8131.86       8218.31       306.34 o                         
   4   6   7         81.92        -31.60       116.74 o                         
   5   6   7       3043.09       3060.00       303.62 o                         
   6   6   7        147.65         44.85       334.94 o                         
   7   6   7       1342.50       1619.04       305.41 o                         
   8   6   7         19.64        -94.98       348.05 o                         
   9   6   7          3.47        138.22       245.35 o                         
  10   6   7        302.33        622.62       314.11 o                         
 -10   7   7       5062.69       4625.36       373.45 o                         
  -9   7   7       4857.06       4975.16       370.56 o                         
  -8   7   7       1587.89       1296.94       184.50 o                         
  -7   7   7       2306.87       2343.01       217.95 o                         
  -6   7   7       5417.72       5346.35       290.91 o                         
  -5   7   7       4795.84       4334.67       253.72 o                         
  -4   7   7       4571.24       4614.20       296.75 o                         
  -3   7   7       7434.85       7609.05       265.51 o                         
  -2   7   7       3963.95       3804.06       222.62 o                         
  -1   7   7       1522.22       1397.60       157.53 o                         
   0   7   7       4441.64       3883.32       235.70 o                         
   1   7   7      12204.39      11689.23       407.36 o                         
   2   7   7       5113.32       5266.30       228.95 o                         
   3   7   7        382.07        228.73       123.39 o                         
   4   7   7       2526.76       2952.46       353.41 o                         
   5   7   7       9994.33      10825.48       486.15 o                         
   6   7   7       3908.58       3937.91       423.04 o                         
   7   7   7         26.64        162.01       244.79 o                         
   8   7   7       1325.60       1273.06       335.39 o                         
  -8   8   7         19.64        340.29       196.10 o                         
  -7   8   7        904.61       1114.52       225.18 o                         
  -6   8   7         33.96         39.27       137.02 o                         
  -5   8   7         12.06        164.51       136.02 o                         
  -4   8   7        782.08       1088.04       267.37 o                         
  -3   8   7        905.40       1140.82       188.51 o                         
  -2   8   7        249.43        347.11       146.17 o                         
  -1   8   7         19.08       -109.61       109.61 o                         
   0   8   7       1853.39       1631.16       181.75 o                         
   1   8   7        337.39        246.37       168.35 o                         
   2   8   7        895.42        475.92       182.60 o                         
   3   8   7        150.28        177.73       203.87 o                         
   4   8   7       5427.36       5629.53       444.81 o                         
   5   8   7        869.58        848.79       279.63 o                         
   6   8   7       1736.45       1917.04       244.69 o                         
  -2   9   7       4520.21       4425.97       529.34 o                         
  -1   9   7         43.36         76.78       204.33 o                         
   0   9   7        140.67        241.84       205.03 o                         
 -16   0   8       2449.04       3352.05       567.95 o                         
 -15   0   8        536.81        448.18       286.89 o                         
 -14   0   8        191.42        203.54       326.20 o                         
 -13   0   8      10517.97      10038.61       409.11 o                         
 -12   0   8      12918.32      13130.97       380.73 o                         
 -11   0   8       4366.63       4444.78       219.22 o                         
 -10   0   8       4068.64       4063.72       197.00 o                         
  -9   0   8      27308.73      27025.87       563.10 o                         
  -8   0   8      49650.73      49155.75       903.26 o                         
  -7   0   8       4545.72       4577.22       231.17 o                         
  -6   0   8      46381.51      45025.17       804.90 o                         
  -5   0   8      32098.45      32093.75       584.17 o                         
  -4   0   8     146295.02     138463.59      2633.40 o                         
  -3   0   8       2646.07       2803.98        85.35 o                         
  -2   0   8      36859.85      37581.82       764.47 o                         
  -1   0   8        254.32        235.82        63.09 o                         
   0   0   8      93962.82      92237.77      1242.46 o                         
   1   0   8      33037.94      33373.37       595.01 o                         
   2   0   8        446.08        475.41        59.70 o                         
   3   0   8       1470.97       1473.73        92.49 o                         
   4   0   8       1630.79       1533.68       146.21 o                         
   5   0   8       2415.47       2479.98       204.19 o                         
   6   0   8       6629.05       6638.37       318.18 o                         
   7   0   8        942.92        644.97       156.03 o                         
   8   0   8       3657.00       3877.17       293.12 o                         
   9   0   8        166.38        303.19       161.62 o                         
  10   0   8      12354.89      12572.28       838.81 o                         
  11   0   8       8918.29       9508.58       760.17 o                         
  12   0   8       3161.26       2533.62       486.39 o                         
  13   0   8       8547.67       9030.92       879.59 o                         
  14   0   8       1938.51       1563.74       471.83 o                         
 -16   1   8        238.12         58.71       224.37 o                         
 -15   1   8        210.40        118.10       201.10 o                         
 -14   1   8       1063.86       1405.76       194.80 o                         
 -13   1   8       3395.67       3548.93       190.41 o                         
 -12   1   8        481.05        382.69        93.60 o                         
 -11   1   8         97.29        101.91        81.37 o                         
 -10   1   8       1496.73       1595.82       156.80 o                         
  -9   1   8       7725.09       7945.90       174.40 o                         
  -8   1   8        985.19        948.97        75.06 o                         
  -7   1   8        639.51        623.91        58.44 o                         
  -6   1   8         23.85         14.45        39.71 o                         
  -5   1   8      12308.30      12568.08       210.80 o                         
  -4   1   8      11787.97      11721.05       193.19 o                         
  -3   1   8       2148.86       2064.89        76.26 o                         
  -2   1   8         45.32         30.45        24.05 o                         
  -1   1   8       3433.00       3259.39        70.83 o                         
   0   1   8      11541.26      12283.62       223.15 o                         
   1   1   8       4156.42       4091.49        90.74 o                         
   2   1   8        699.81        711.01        43.86 o                         
   3   1   8        459.37        504.18        44.28 o                         
   4   1   8       4295.49       4014.79       137.67 o                         
   5   1   8       7931.97       7999.88       169.16 o                         
   6   1   8       3607.37       3475.74       180.74 o                         
   7   1   8          3.49          6.74        82.85 o                         
   8   1   8        122.63        153.20       126.18 o                         
   9   1   8       1888.66       1896.85       210.36 o                         
  10   1   8       1600.62       1876.76       218.53 o                         
  11   1   8         81.62        -85.55       139.07 o                         
  12   1   8         88.24        409.21       227.57 o                         
  13   1   8        556.61        480.95       248.56 o                         
  14   1   8       1280.22       1703.04       343.86 o                         
 -16   2   8       1797.37       2226.42       335.05 o                         
 -15   2   8          4.93        -64.26       234.83 o                         
 -14   2   8         28.98         82.45       196.74 o                         
 -13   2   8       5687.86       6023.04       310.23 o                         
 -12   2   8       6159.50       6242.67       240.27 o                         
 -11   2   8       2121.49       2188.62       145.23 o                         
 -10   2   8       1709.91       1827.38       130.84 o                         
  -9   2   8      16030.28      16003.84       354.06 o                         
  -8   2   8      29051.09      28884.30       547.05 o                         
  -7   2   8       3765.69       3752.71       152.32 o                         
  -6   2   8      12559.80      12117.73       206.89 o                         
  -5   2   8      22070.84      22239.87       329.08 o                         
  -4   2   8      74318.27      73624.98       946.78 o                         
  -3   2   8        137.49        158.85        41.27 o                         
  -2   2   8      13935.22      14211.61       250.13 o                         
  -1   2   8      15157.22      15288.58       243.95 o                         
   0   2   8      61754.78      62606.41       961.95 o                         
   1   2   8       6967.42       7264.57       170.92 o                         
   2   2   8       5987.25       6299.79       161.21 o                         
   3   2   8        151.08        228.44        64.74 o                         
   4   2   8       6786.68       6816.67       337.99 o                         
   5   2   8       2494.95       2211.86       150.08 o                         
   6   2   8       4773.78       4548.86       223.98 o                         
   7   2   8       2506.82       2246.15       174.12 o                         
   8   2   8        720.82        871.86       167.93 o                         
   9   2   8       1092.17       1211.51       199.11 o                         
  10   2   8       4004.68       3905.17       296.62 o                         
  11   2   8       7557.05       8300.22       431.90 o                         
  12   2   8        150.32        507.47       452.90 o                         
  13   2   8       2380.99       2373.43       521.35 o                         
 -15   3   8        186.38         79.74       183.34 o                         
 -14   3   8       6661.34       6949.80       638.83 o                         
 -13   3   8      15182.54      15742.44       478.36 o                         
 -12   3   8        427.72        476.80       116.14 o                         
 -11   3   8       2974.22       3316.06       198.20 o                         
 -10   3   8       2587.04       2686.00       150.93 o                         
  -9   3   8      36544.38      36586.19       609.49 o                         
  -8   3   8      12120.83      11912.41       268.34 o                         
  -7   3   8        328.62        398.95        77.21 o                         
  -6   3   8         24.57        -23.95        55.63 o                         
  -5   3   8      21930.01      22440.19       412.86 o                         
  -4   3   8      29881.02      30386.01       517.68 o                         
  -3   3   8       2595.78       2601.26        78.96 o                         
  -2   3   8         89.79        101.45        53.10 o                         
  -1   3   8       9983.74       9879.68       217.51 o                         
   0   3   8      27347.88      28071.98       482.89 o                         
   1   3   8      27127.22      27206.91       472.26 o                         
   2   3   8       4117.38       4090.91       102.72 o                         
   3   3   8        111.57        152.04        59.60 o                         
   4   3   8       3754.01       3486.76       156.38 o                         
   5   3   8      23666.05      22716.76       480.26 o                         
   6   3   8      11288.35      11001.08       377.09 o                         
   7   3   8         25.29         -4.77       121.26 o                         
   8   3   8        541.72        415.05       158.41 o                         
   9   3   8       6033.29       4988.42       409.24 o                         
  10   3   8      11831.07      11010.53       559.04 o                         
  11   3   8        667.82        397.09       236.37 o                         
  12   3   8        467.00        245.17       235.74 o                         
  13   3   8        747.79        670.16       333.49 o                         
 -14   4   8         47.34          6.88       174.41 o                         
 -13   4   8         56.13       -140.10       140.10 o                         
 -12   4   8       1104.26        988.22       223.18 o                         
 -11   4   8        214.83        305.89       122.81 o                         
 -10   4   8        234.02        420.95       131.73 o                         
  -9   4   8       3680.08       3472.21       165.52 o                         
  -8   4   8        980.06        877.81        97.40 o                         
  -7   4   8       2250.18       2252.02       124.18 o                         
  -6   4   8         84.28         51.20        58.03 o                         
  -5   4   8      22540.96      22743.07       397.70 o                         
  -4   4   8      13742.66      13503.25       247.40 o                         
  -3   4   8       4775.78       4736.89       108.23 o                         
  -2   4   8        838.46        839.27        75.00 o                         
  -1   4   8      22552.09      22250.42       374.59 o                         
   0   4   8      18101.83      18423.75       350.55 o                         
   1   4   8       2547.03       2476.68       137.20 o                         
   2   4   8        635.88        690.22        84.01 o                         
   3   4   8      18496.57      19031.03       890.15 o                         
   4   4   8      13123.38      13423.30       414.96 o                         
   5   4   8       1014.96       1075.87       156.38 o                         
   6   4   8       1238.00       1398.20       214.76 o                         
   7   4   8       6441.95       5934.94       316.83 o                         
   8   4   8       4423.50       3957.11       300.79 o                         
   9   4   8         11.02         72.86       204.54 o                         
  10   4   8         17.91         39.61       225.17 o                         
  11   4   8       2539.51       2813.99       381.33 o                         
  12   4   8        934.53        323.96       278.37 o                         
 -13   5   8       9802.48       9340.26       511.76 o                         
 -12   5   8        867.23        681.05       343.82 o                         
 -11   5   8       2046.54       1990.69       203.55 o                         
 -10   5   8        488.18        433.80       144.14 o                         
  -9   5   8      14234.39      14469.34       432.31 o                         
  -8   5   8       5376.91       5404.94       274.74 o                         
  -7   5   8        225.31        197.60       111.33 o                         
  -6   5   8         17.88         14.93        79.58 o                         
  -5   5   8       6684.61       6253.95       182.97 o                         
  -4   5   8       7425.73       7363.26       180.60 o                         
  -3   5   8       2396.37       2335.17       111.71 o                         
  -2   5   8        321.97        269.22        67.10 o                         
  -1   5   8        735.64        896.87        81.65 o                         
   0   5   8        917.10        969.37        95.68 o                         
   1   5   8      13189.25      12438.56       346.38 o                         
   2   5   8      13122.81      13472.94       367.27 o                         
   3   5   8        471.41        512.81       126.60 o                         
   4   5   8       1397.31       1391.08       204.77 o                         
   5   5   8       2775.62       3103.92       239.54 o                         
   6   5   8      12153.54      11783.54       585.71 o                         
   7   5   8       1274.02       1366.10       182.78 o                         
   8   5   8       1890.61       1929.16       220.16 o                         
   9   5   8        199.11       -179.24       381.54 o                         
  10   5   8       6493.99       6261.04       536.42 o                         
  11   5   8       1479.58       1506.75       358.19 o                         
 -12   6   8        186.57         -4.99       278.52 o                         
 -11   6   8        861.16        864.07       223.93 o                         
 -10   6   8        360.75        236.11       147.35 o                         
  -9   6   8        189.39        431.73       143.97 o                         
  -8   6   8          5.36        170.70       120.89 o                         
  -7   6   8         70.70        -86.31       117.44 o                         
  -6   6   8       2762.22       2696.65       202.03 o                         
  -5   6   8       4958.67       4983.73       256.80 o                         
  -4   6   8        192.16        316.03        92.85 o                         
  -3   6   8       3681.53       3771.77       236.79 o                         
  -2   6   8       2014.86       2057.23       120.10 o                         
  -1   6   8      25090.41      26002.95       509.12 o                         
   0   6   8       2733.93       2293.05       151.25 o                         
   1   6   8       8457.06       8888.08       308.21 o                         
   2   6   8        293.64        615.00       181.61 o                         
   3   6   8      18431.89      18680.09       489.91 o                         
   4   6   8       8168.96       8518.67       330.89 o                         
   5   6   8       3435.89       3474.23       259.38 o                         
   6   6   8       1858.06       1489.60       212.37 o                         
   7   6   8       7111.00       6909.55       531.70 o                         
   8   6   8       8649.84       9115.42       629.71 o                         
   9   6   8        135.75         32.36       248.80 o                         
  10   6   8       1226.29       1393.00       342.40 o                         
 -10   7   8        175.80         28.45       202.18 o                         
  -9   7   8        724.48        594.97       218.15 o                         
  -8   7   8        123.32       -133.34       133.34 o                         
  -7   7   8        139.85        -72.15       130.07 o                         
  -6   7   8        179.46         98.19       166.05 o                         
  -5   7   8        481.20        451.97       135.20 o                         
  -4   7   8        896.25        815.48       130.77 o                         
  -3   7   8        717.24        752.91       114.19 o                         
  -2   7   8       3442.56       3309.42       197.47 o                         
  -1   7   8        407.51        296.98       119.79 o                         
   0   7   8       9107.15       9410.76       524.14 o                         
   1   7   8         42.10        -46.03       114.57 o                         
   2   7   8       9070.83       9225.62       445.15 o                         
   3   7   8        322.31        407.02       175.52 o                         
   4   7   8       9948.59       9908.68       480.71 o                         
   5   7   8       1469.07       1305.26       250.03 o                         
   6   7   8       6012.58       6254.60       434.14 o                         
   7   7   8       2008.00       2297.40       314.81 o                         
   8   7   8       4770.50       4018.26       388.37 o                         
  -8   8   8        219.98        698.31       211.99 o                         
  -7   8   8       1051.90       1099.04       190.18 o                         
  -6   8   8        895.06        884.02       176.14 o                         
  -5   8   8        130.24        -17.49       160.64 o                         
  -4   8   8        138.93        293.55       161.88 o                         
  -3   8   8          6.96       -129.75       129.75 o                         
  -2   8   8       2395.30       2547.92       225.25 o                         
  -1   8   8       3290.82       3147.77       212.89 o                         
   0   8   8        241.63        241.00       142.73 o                         
   1   8   8       2758.69       2656.14       324.12 o                         
   2   8   8        579.30        434.82       188.99 o                         
   3   8   8       8677.43       9548.12       662.11 o                         
   4   8   8       1359.56        894.17       363.78 o                         
   5   8   8       2453.47       2086.04       426.47 o                         
 -16   1   9       3602.36       2934.55       361.19 o                         
 -15   1   9        349.60        277.33       230.53 o                         
 -14   1   9      25020.85      26463.85       652.53 o                         
 -13   1   9      10762.66      11261.98       306.13 o                         
 -12   1   9       1998.49       1807.48       155.02 o                         
 -11   1   9        819.18        923.46       173.86 o                         
 -10   1   9      19730.70      19621.57       383.96 o                         
  -9   1   9      28362.37      27877.93       470.26 o                         
  -8   1   9       9754.66       9123.47       191.66 o                         
  -7   1   9       1723.84       1565.87        82.33 o                         
  -6   1   9       2030.65       1803.00        79.90 o                         
  -5   1   9      16681.07      16228.96       299.59 o                         
  -4   1   9      72475.90      70740.43       908.88 o                         
  -3   1   9      64653.76      64093.43       897.73 o                         
  -2   1   9       2846.78       2962.56        65.36 o                         
  -1   1   9       6347.70       6470.57       120.23 o                         
   0   1   9      56704.30      56434.38       686.97 o                         
   1   1   9     164934.23     154915.89      3114.38 o                         
   2   1   9      12781.11      13000.28       187.84 o                         
   3   1   9      23858.31      23253.11       517.79 o                         
   4   1   9       5225.95       5208.26       150.40 o                         
   5   1   9      94385.67      89535.65      1495.30 o                         
   6   1   9      27269.35      26974.69       506.82 o                         
   7   1   9       8653.07       9178.26       283.65 o                         
   8   1   9         13.97         32.83       130.95 o                         
   9   1   9      35115.30      36071.30       907.05 o                         
  10   1   9      17185.00      17891.09       607.05 o                         
  11   1   9        372.56        303.71       167.54 o                         
  12   1   9         33.74        254.81       270.87 o                         
  13   1   9       5666.72       5861.19       860.66 o                         
  14   1   9       4508.55       4414.83       780.56 o                         
 -16   2   9        416.19        -55.34       366.98 o                         
 -15   2   9        315.71        178.74       142.80 o                         
 -14   2   9        137.52         70.10       121.11 o                         
 -13   2   9       3605.78       4005.61       204.30 o                         
 -12   2   9       1953.82       2106.43       160.43 o                         
 -11   2   9          1.14         31.58        90.52 o                         
 -10   2   9         87.51        131.73        86.77 o                         
  -9   2   9       3343.43       3250.02       163.50 o                         
  -8   2   9       4583.64       4296.68       182.95 o                         
  -7   2   9         93.46         24.73        62.37 o                         
  -6   2   9        772.45        841.58        86.61 o                         
  -5   2   9       5265.01       5367.57       121.94 o                         
  -4   2   9       8609.05       8985.79       165.76 o                         
  -3   2   9       5335.67       5513.23       113.96 o                         
  -2   2   9         49.40        166.27        48.08 o                         
  -1   2   9         34.35         34.42        38.18 o                         
   0   2   9       1887.93       1813.62        93.93 o                         
   1   2   9       9629.69       9820.17       215.49 o                         
   2   2   9       2334.16       2533.58       112.42 o                         
   3   2   9        365.17        341.63        66.71 o                         
   4   2   9         13.40        133.78        73.16 o                         
   5   2   9      10995.27      10640.51       346.51 o                         
   6   2   9      12974.41      12679.27       358.88 o                         
   7   2   9        397.36        326.77       119.56 o                         
   8   2   9       3311.08       2756.35       250.19 o                         
   9   2   9        217.71        -62.66       163.03 o                         
  10   2   9       8288.62       8955.36       731.77 o                         
  11   2   9       1181.26       1392.72       230.01 o                         
  12   2   9       1277.36       1227.25       271.34 o                         
  13   2   9        245.95        553.38       369.89 o                         
 -15   3   9        283.95        192.50       193.59 o                         
 -14   3   9       5620.24       6023.73       324.00 o                         
 -13   3   9       1002.60       1035.99       177.89 o                         
 -12   3   9        303.50        357.31       103.99 o                         
 -11   3   9       1057.29       1002.13       117.52 o                         
 -10   3   9       7543.30       7379.96       351.83 o                         
  -9   3   9        296.71        301.34        83.80 o                         
  -8   3   9         22.61        -67.70        67.70 o                         
  -7   3   9       4548.45       4534.35       174.68 o                         
  -6   3   9       7111.22       7089.68       210.41 o                         
  -5   3   9         12.66         32.52        55.83 o                         
  -4   3   9       3616.27       3834.33       172.86 o                         
  -3   3   9      27830.48      27930.27       441.26 o                         
  -2   3   9      10409.89      10343.29       248.29 o                         
  -1   3   9       3898.49       3912.59       123.23 o                         
   0   3   9        458.54        556.61        68.53 o                         
   1   3   9      34951.53      34404.10       581.51 o                         
   2   3   9       7818.14       8171.55       204.48 o                         
   3   3   9       7528.61       7004.03       188.27 o                         
   4   3   9         14.56         48.89        65.90 o                         
   5   3   9      21987.09      22359.23       482.09 o                         
   6   3   9       8863.82       8364.86       335.58 o                         
   7   3   9       2020.25       2187.82       209.62 o                         
   8   3   9        179.64        -96.15       182.74 o                         
   9   3   9       6730.73       6681.11       473.12 o                         
  10   3   9       2481.43       2320.35       492.22 o                         
  11   3   9        216.38        258.14       225.06 o                         
  12   3   9         78.86        133.73       230.00 o                         
  13   3   9       1603.07       1483.75       467.32 o                         
 -14   4   9        566.08        295.15       206.04 o                         
 -13   4   9       3506.26       4067.71       283.90 o                         
 -12   4   9        277.23        271.41       152.36 o                         
 -11   4   9        240.78        297.41       131.56 o                         
 -10   4   9       1286.69       1265.99       147.64 o                         
  -9   4   9       7678.77       7525.79       524.72 o                         
  -8   4   9       2042.15       2106.01       126.58 o                         
  -7   4   9         18.56         -4.09        61.73 o                         
  -6   4   9       2521.42       2412.64       141.52 o                         
  -5   4   9      10339.55      10666.65       239.71 o                         
  -4   4   9       2444.21       2448.55       108.82 o                         
  -3   4   9          7.92         69.30        51.29 o                         
  -2   4   9        790.54        885.71       107.50 o                         
  -1   4   9       2595.73       2587.41       107.99 o                         
   0   4   9       7316.35       7735.59       224.43 o                         
   1   4   9       4732.08       4901.03       138.56 o                         
   2   4   9       3055.17       2644.11       289.23 o                         
   3   4   9        370.88        376.15        93.44 o                         
   4   4   9         32.47        -17.59       102.65 o                         
   5   4   9       7951.83       8061.74       347.46 o                         
   6   4   9      10639.69      11192.09       406.09 o                         
   7   4   9          2.23        108.63       140.58 o                         
   8   4   9       1440.47       1447.95       205.30 o                         
   9   4   9       2596.82       2856.24       406.30 o                         
  10   4   9       9623.53       9537.79       621.58 o                         
  11   4   9        293.86        171.85       254.64 o                         
  12   4   9       2961.15       2548.39       388.93 o                         
 -13   5   9       2237.15       1955.66       277.95 o                         
 -12   5   9        242.14        305.09       156.74 o                         
 -11   5   9       3936.65       3999.91       271.41 o                         
 -10   5   9       1016.87       1139.36       172.59 o                         
  -9   5   9       6098.39       6501.42       304.28 o                         
  -8   5   9       3029.95       3139.48       196.78 o                         
  -7   5   9       9645.46       9981.29       298.30 o                         
  -6   5   9       7912.62       8106.47       221.22 o                         
  -5   5   9       9010.02       9098.80       227.42 o                         
  -4   5   9      12751.89      13080.95       259.66 o                         
  -3   5   9       4124.27       4403.24       151.17 o                         
  -2   5   9      14155.13      14424.83       290.42 o                         
  -1   5   9       2109.28       2093.14       118.76 o                         
   0   5   9      11209.02      11606.35       281.88 o                         
   1   5   9        344.70        169.87       101.43 o                         
   2   5   9       5674.03       5631.84       248.87 o                         
   3   5   9        286.83        184.75       112.49 o                         
   4   5   9       4152.58       3902.04       301.76 o                         
   5   5   9        116.16         52.54       135.21 o                         
   6   5   9        180.84        226.10       136.64 o                         
   7   5   9         15.12         68.40       131.23 o                         
   8   5   9         60.11         97.80       152.36 o                         
   9   5   9         64.09       -207.52       207.52 o                         
  10   5   9        486.49        611.93       286.25 o                         
  11   5   9        291.42        500.01       295.67 o                         
 -12   6   9       1583.93       1765.68       276.87 o                         
 -11   6   9        674.56        398.04       204.36 o                         
 -10   6   9       4083.67       3630.10       263.47 o                         
  -9   6   9       4591.09       4562.53       352.62 o                         
  -8   6   9       1700.06       1636.13       189.38 o                         
  -7   6   9       4102.51       4256.62       254.28 o                         
  -6   6   9       4045.60       3872.50       238.25 o                         
  -5   6   9      11261.92      11323.57       353.81 o                         
  -4   6   9         85.78        132.20        93.29 o                         
  -3   6   9       4647.25       5010.44       221.76 o                         
  -2   6   9       1226.06       1313.73       107.54 o                         
  -1   6   9       7623.25       7708.76       239.70 o                         
   0   6   9        330.08        254.42        94.41 o                         
   1   6   9       1689.24       1542.03       166.43 o                         
   2   6   9          0.94         50.84       132.00 o                         
   3   6   9       1434.07       1407.57       171.13 o                         
   4   6   9       1396.49       1437.68       173.23 o                         
   5   6   9       1842.99       2096.52       195.31 o                         
   6   6   9       1142.99       1145.74       209.31 o                         
   7   6   9        227.60          1.21       412.12 o                         
   8   6   9        129.19       -210.48       235.64 o                         
   9   6   9       1903.75       1920.05       373.76 o                         
  10   6   9       3125.55       2335.57       690.27 o                         
 -10   7   9        159.00         98.21       211.16 o                         
  -9   7   9       7649.93       7426.77       430.80 o                         
  -8   7   9       4150.83       4352.18       468.65 o                         
  -7   7   9       4569.92       4008.47       268.43 o                         
  -6   7   9       5618.05       5564.02       296.42 o                         
  -5   7   9       3995.00       4380.08       266.86 o                         
  -4   7   9      12165.79      12210.06       384.60 o                         
  -3   7   9        270.16        478.13       124.47 o                         
  -2   7   9       5861.18       5704.58       306.35 o                         
  -1   7   9        312.27        237.91       122.41 o                         
   0   7   9       9422.26       9079.05       338.44 o                         
   1   7   9        962.90       1081.56       181.81 o                         
   2   7   9       2184.64       2501.43       315.71 o                         
   3   7   9        308.52        222.09       171.10 o                         
   4   7   9       1374.64       1062.52       173.50 o                         
   5   7   9       2241.54       2599.97       300.03 o                         
   6   7   9        383.00        398.05       206.05 o                         
   7   7   9          8.61       -193.63       203.11 o                         
   8   7   9         43.59       -227.41       227.41 o                         
  -7   8   9       5869.60       5766.02       330.95 o                         
  -6   8   9       4147.64       4274.43       331.26 o                         
  -5   8   9       7351.50       7650.84       549.17 o                         
  -4   8   9       3354.25       3887.70       300.99 o                         
  -3   8   9      11965.54      12270.91       481.72 o                         
  -2   8   9        156.05         68.40       135.00 o                         
  -1   8   9       5991.74       5473.82       266.78 o                         
   0   8   9        133.34         15.35       132.10 o                         
   1   8   9       5211.63       5441.02       303.83 o                         
   2   8   9        133.34         39.18       187.68 o                         
   3   8   9       1596.60       1664.98       254.62 o                         
   4   8   9        178.47        -51.53       200.58 o                         
   5   8   9        312.11        324.23       227.96 o                         
 -16   0  10         14.00        372.81       337.86 o                         
 -15   0  10       1059.84        839.02       255.01 o                         
 -14   0  10       1502.24       1710.19       263.67 o                         
 -13   0  10         71.15        175.92       143.72 o                         
 -12   0  10          0.21        -58.40       131.46 o                         
 -11   0  10       6723.87       7035.54       261.39 o                         
 -10   0  10       4396.69       4355.62       210.39 o                         
  -9   0  10       1141.79       1305.32       181.94 o                         
  -8   0  10         37.50         33.93        59.38 o                         
  -7   0  10      25920.58      26058.11       514.80 o                         
  -6   0  10       9715.99       9577.04       282.33 o                         
  -5   0  10      16123.11      15715.99       392.32 o                         
  -4   0  10       8218.77       8452.62       189.94 o                         
  -3   0  10      36588.15      35623.65       864.63 o                         
  -2   0  10      17720.42      18598.96       432.02 o                         
  -1   0  10        539.98        610.25        52.15 o                         
   0   0  10        404.34        393.61        54.32 o                         
   1   0  10      41305.70      41424.87       660.24 o                         
   2   0  10      11825.10      11650.82       266.39 o                         
   3   0  10       8270.05       8131.88       262.32 o                         
   4   0  10        805.87        991.50        93.35 o                         
   5   0  10      20199.49      21265.62       508.46 o                         
   6   0  10       4076.77       3790.14       189.15 o                         
   7   0  10       1381.15       1719.96       272.18 o                         
   8   0  10          3.45        112.57       148.27 o                         
   9   0  10       8017.79       8790.77       518.77 o                         
  10   0  10        828.01       1377.63       390.28 o                         
  11   0  10       1325.15       1872.47       442.71 o                         
  12   0  10          3.27       -282.52       282.52 o                         
  13   0  10       2888.16       3931.64       640.76 o                         
 -16   1  10        697.83        687.36       387.37 o                         
 -15   1  10         31.49        155.86       291.25 o                         
 -14   1  10        954.55        928.95       151.63 o                         
 -13   1  10        854.97        764.09       118.96 o                         
 -12   1  10        190.72         -4.11        93.53 o                         
 -11   1  10       1318.90       1325.94       129.67 o                         
 -10   1  10          6.65         21.32        71.36 o                         
  -9   1  10       3386.90       3318.57       128.11 o                         
  -8   1  10       2158.95       1967.44        96.51 o                         
  -7   1  10       2051.61       1969.59        91.16 o                         
  -6   1  10       2137.12       1956.36        84.92 o                         
  -5   1  10       2449.24       2413.02        84.98 o                         
  -4   1  10       8860.65       9041.61       162.51 o                         
  -3   1  10        181.28        228.37        46.81 o                         
  -2   1  10      10658.58      10464.56       178.60 o                         
  -1   1  10        489.54        511.56        38.64 o                         
   0   1  10      13724.51      13915.64       211.21 o                         
   1   1  10       5734.48       5927.23       129.10 o                         
   2   1  10       6121.41       6189.59       154.16 o                         
   3   1  10       4094.01       3898.08       108.23 o                         
   4   1  10       4422.17       4289.89       175.08 o                         
   5   1  10       9782.65      10010.63       225.59 o                         
   6   1  10        507.35        495.49        79.13 o                         
   7   1  10       2419.53       2723.15       178.36 o                         
   8   1  10          5.15       -118.32       118.32 o                         
   9   1  10       1755.94       1825.82       259.44 o                         
  10   1  10       1332.54       1282.29       206.75 o                         
  11   1  10         41.66        293.86       217.84 o                         
  12   1  10        339.80        341.59       289.80 o                         
  13   1  10         77.59        345.92       323.29 o                         
 -15   2  10        756.80        719.87       278.61 o                         
 -14   2  10       1357.42       1193.74       169.99 o                         
 -13   2  10        866.75        802.66       128.34 o                         
 -12   2  10       1368.85       1465.87       136.39 o                         
 -11   2  10       4944.20       4955.34       296.56 o                         
 -10   2  10       4280.10       4289.13       198.60 o                         
  -9   2  10       2873.49       3008.88       161.01 o                         
  -8   2  10       8650.24       8404.35       214.61 o                         
  -7   2  10       5054.69       5036.11       161.28 o                         
  -6   2  10       7476.76       7344.07       169.84 o                         
  -5   2  10       4880.47       4933.50       122.22 o                         
  -4   2  10       4753.38       4668.45       115.89 o                         
  -3   2  10       9658.26       9986.50       170.62 o                         
  -2   2  10       4488.28       4367.86       106.32 o                         
  -1   2  10       7169.36       6807.76       154.80 o                         
   0   2  10       5121.61       5216.53       157.76 o                         
   1   2  10       9544.53       9552.31       216.64 o                         
   2   2  10       3111.45       3001.08       129.02 o                         
   3   2  10       1894.59       1750.84       107.06 o                         
   4   2  10         40.21        -63.91        63.91 o                         
   5   2  10      10261.43      10217.98       352.20 o                         
   6   2  10        188.79        124.91       104.89 o                         
   7   2  10       7712.42       7148.18       288.26 o                         
   8   2  10          9.61        155.43       151.20 o                         
   9   2  10       6630.63       6305.94       375.01 o                         
  10   2  10        265.97         45.02       177.41 o                         
  11   2  10       2432.79       2371.16       318.33 o                         
  12   2  10          0.84        509.70       358.24 o                         
  13   2  10       2326.38       2519.06       541.73 o                         
 -15   3  10         73.25         53.85       191.96 o                         
 -14   3  10       2361.33       2628.05       276.55 o                         
 -13   3  10       1361.42       1217.95       180.25 o                         
 -12   3  10        859.60        949.75       128.26 o                         
 -11   3  10       2579.92       2568.46       159.50 o                         
 -10   3  10        302.46        347.51        96.44 o                         
  -9   3  10      13348.96      13319.00       441.30 o                         
  -8   3  10       4458.25       4421.73       181.77 o                         
  -7   3  10       8428.87       8517.09       230.60 o                         
  -6   3  10      10416.03      10831.47       255.04 o                         
  -5   3  10      13022.74      13436.62       287.03 o                         
  -4   3  10      46140.36      47065.66       764.89 o                         
  -3   3  10         79.10         83.38        46.07 o                         
  -2   3  10      43883.54      43553.20       716.68 o                         
  -1   3  10       1292.58       1274.59        83.31 o                         
   0   3  10      59512.00      59883.89       950.88 o                         
   1   3  10      21481.51      21233.72       397.85 o                         
   2   3  10      12516.48      13117.74       284.55 o                         
   3   3  10      13088.03      12854.82       285.31 o                         
   4   3  10      13519.82      13326.58       297.50 o                         
   5   3  10      33669.04      34812.57       693.09 o                         
   6   3  10        147.34        227.03       127.26 o                         
   7   3  10       7083.07       6992.89       378.30 o                         
   8   3  10          0.86        340.64       188.94 o                         
   9   3  10       7871.80       7921.85       894.01 o                         
  10   3  10       3969.22       3388.74       374.39 o                         
  11   3  10        115.26         38.33       241.74 o                         
  12   3  10        804.32        552.97       287.97 o                         
 -14   4  10        912.96        516.73       289.60 o                         
 -13   4  10       4330.41       4382.53       290.31 o                         
 -12   4  10      10321.64       9845.07       384.71 o                         
 -11   4  10         81.66        165.76       119.23 o                         
 -10   4  10       2350.74       2100.13       171.18 o                         
  -9   4  10       5884.26       5913.72       231.04 o                         
  -8   4  10      23828.85      23876.13       525.53 o                         
  -7   4  10        710.34        756.87       107.46 o                         
  -6   4  10       2483.06       2375.72       171.93 o                         
  -5   4  10       2450.62       2656.73       184.31 o                         
  -4   4  10      23400.79      24054.13       412.13 o                         
  -3   4  10       5710.43       5689.20       185.85 o                         
  -2   4  10        635.42        675.47       111.24 o                         
  -1   4  10       1640.25       1460.35        97.39 o                         
   0   4  10       2063.63       2059.48       106.45 o                         
   1   4  10       1302.00       1317.87        86.81 o                         
   2   4  10       6348.87       6284.46       229.77 o                         
   3   4  10       9062.71       8879.54       283.45 o                         
   4   4  10         20.76        -15.25        95.27 o                         
   5   4  10        636.24        496.40       124.30 o                         
   6   4  10       4663.46       4185.46       636.83 o                         
   7   4  10      10078.25       9734.24       405.35 o                         
   8   4  10          4.24        -22.98       137.66 o                         
   9   4  10       1607.85       2119.91       322.38 o                         
  10   4  10       2592.48       2174.45       347.77 o                         
  11   4  10       6736.67       5529.31       854.83 o                         
  12   4  10          6.48        200.97       266.57 o                         
 -13   5  10         30.91         24.78       241.74 o                         
 -12   5  10        841.31        623.44       175.88 o                         
 -11   5  10        638.27        737.28       165.80 o                         
 -10   5  10         16.59       -107.91       122.11 o                         
  -9   5  10       3773.66       3836.86       221.76 o                         
  -8   5  10       3067.88       3274.92       201.55 o                         
  -7   5  10       1637.19       1766.69       152.02 o                         
  -6   5  10       5374.15       5590.34       231.24 o                         
  -5   5  10       2420.14       2386.96       137.42 o                         
  -4   5  10      19294.32      19548.38       342.98 o                         
  -3   5  10          1.38         69.71        60.52 o                         
  -2   5  10      23569.85      24643.37       432.89 o                         
  -1   5  10       1455.69       1592.57       132.81 o                         
   0   5  10      28678.98      28813.39       489.13 o                         
   1   5  10      10045.88      10128.59       313.20 o                         
   2   5  10       9476.01      10091.12       321.46 o                         
   3   5  10       7001.61       7237.46       342.53 o                         
   4   5  10       6792.37       6539.29       295.78 o                         
   5   5  10      13582.97      13353.74       564.38 o                         
   6   5  10         89.36        -12.08       125.66 o                         
   7   5  10       3406.82       3471.67       313.09 o                         
   8   5  10         69.06        -70.64       158.76 o                         
   9   5  10       2320.84       2193.32       583.96 o                         
  10   5  10        714.08        256.60       287.25 o                         
  11   5  10          0.61       -287.52       287.52 o                         
 -12   6  10      12058.90      11690.06      1546.41 o                         
 -11   6  10        861.41        852.50       223.08 o                         
 -10   6  10        365.84        146.09       155.62 o                         
  -9   6  10       4129.12       4514.38       281.23 o                         
  -8   6  10      17037.18      17032.21       489.47 o                         
  -7   6  10       5681.94       5759.36       286.77 o                         
  -6   6  10        231.91         92.57       105.70 o                         
  -5   6  10       4258.84       4300.29       245.07 o                         
  -4   6  10      14803.59      14512.07       356.74 o                         
  -3   6  10       8300.09       8353.48       232.03 o                         
  -2   6  10       2974.51       2981.16       138.76 o                         
  -1   6  10       4274.06       4384.52       202.12 o                         
   0   6  10       5092.31       5160.38       225.62 o                         
   1   6  10       5127.83       4912.74       291.75 o                         
   2   6  10       8933.30       9247.53       333.68 o                         
   3   6  10       6841.63       7020.13       305.64 o                         
   4   6  10       1266.09       1146.53       164.71 o                         
   5   6  10        747.46        440.97       159.75 o                         
   6   6  10       8177.33       8820.70       380.68 o                         
   7   6  10       8279.55       7986.70       481.35 o                         
   8   6  10        132.27        -95.42       204.79 o                         
   9   6  10        144.50        -59.84       216.96 o                         
 -10   7  10          5.32       -198.80       243.20 o                         
  -9   7  10        620.09        580.29       214.40 o                         
  -8   7  10         51.20         67.17       144.05 o                         
  -7   7  10         68.24       -127.80       127.80 o                         
  -6   7  10       1108.73       1032.37       170.68 o                         
  -5   7  10        168.41        345.08       134.76 o                         
  -4   7  10       1761.53       1845.92       156.49 o                         
  -3   7  10        133.41        -10.10       100.77 o                         
  -2   7  10       4481.07       4612.10       234.82 o                         
  -1   7  10       1329.20       1699.90       175.66 o                         
   0   7  10       2155.49       2125.10       197.22 o                         
   1   7  10        478.92        305.01       109.32 o                         
   2   7  10       2794.22       2897.88       230.20 o                         
   3   7  10        901.70        657.39       154.14 o                         
   4   7  10       1127.50       1060.05       176.89 o                         
   5   7  10        178.95         91.09       231.85 o                         
   6   7  10        880.08        942.77       378.40 o                         
   7   7  10         51.26       -215.72       215.72 o                         
  -7   8  10       1070.84        716.93       203.91 o                         
  -6   8  10       1763.65       2091.99       245.25 o                         
  -5   8  10       4567.63       4764.06       338.99 o                         
  -4   8  10       2680.93       2556.18       231.92 o                         
  -3   8  10        544.35        619.59       160.34 o                         
  -2   8  10       2183.57       2175.99       203.07 o                         
  -1   8  10       8317.67       8377.27       324.61 o                         
   0   8  10       4780.10       4798.85       294.58 o                         
   1   8  10        466.45        552.65       154.10 o                         
   2   8  10       1149.02       1063.77       229.12 o                         
   3   8  10       5172.31       4975.92       479.55 o                         
   4   8  10       3612.42       3403.51       344.37 o                         
 -16   1  11        791.11       1345.59       448.53 o                         
 -15   1  11       3060.12       2578.65       243.79 o                         
 -14   1  11        880.19       1168.92       186.57 o                         
 -13   1  11        667.43        628.70       140.93 o                         
 -12   1  11       1338.70       1196.53       135.46 o                         
 -11   1  11      23483.08      23962.78       458.80 o                         
 -10   1  11       5757.74       5907.00       196.58 o                         
  -9   1  11       9417.52       9040.60       202.02 o                         
  -8   1  11        393.36        505.78        63.45 o                         
  -7   1  11      70755.00      69160.56       919.67 o                         
  -6   1  11      36235.86      35769.05       506.91 o                         
  -5   1  11      19359.18      19768.22       302.33 o                         
  -4   1  11       8818.23       8621.34       235.59 o                         
  -3   1  11      76877.89      76728.65       987.63 o                         
  -2   1  11     100038.96      97786.38      1240.49 o                         
  -1   1  11       6304.95       6311.86       132.00 o                         
   0   1  11      21614.12      21685.24       305.04 o                         
   1   1  11      10264.77      10075.35       176.51 o                         
   2   1  11      56094.24      54616.80       952.06 o                         
   3   1  11       4583.85       4449.56       110.75 o                         
   4   1  11       1374.37       1464.47        96.49 o                         
   5   1  11        100.36        157.50        63.98 o                         
   6   1  11       6701.08       6420.69       196.75 o                         
   7   1  11       5680.11       5325.13       258.54 o                         
   8   1  11       5635.93       6162.40       358.36 o                         
   9   1  11         67.28       -141.93       141.93 o                         
  10   1  11       1979.87       1977.28       238.30 o                         
  11   1  11         32.98        270.76       226.43 o                         
  12   1  11       7192.98       7546.69       566.34 o                         
  13   1  11       1855.52       1969.79       362.40 o                         
 -15   2  11        554.48        669.30       231.49 o                         
 -14   2  11        780.24        806.73       154.40 o                         
 -13   2  11        238.81        235.10       105.05 o                         
 -12   2  11      11167.09      10658.92       291.38 o                         
 -11   2  11       8101.86       7913.93       273.89 o                         
 -10   2  11        386.34        336.28        96.92 o                         
  -9   2  11       2121.20       2292.44       140.41 o                         
  -8   2  11       7288.50       7139.00       201.48 o                         
  -7   2  11      24527.23      24401.06       425.39 o                         
  -6   2  11       4617.27       4512.77       124.59 o                         
  -5   2  11        183.36        249.56        67.66 o                         
  -4   2  11       5485.20       5314.49       135.74 o                         
  -3   2  11      17354.93      17536.83       297.73 o                         
  -2   2  11      12915.81      12900.73       230.38 o                         
  -1   2  11         38.41         27.96        36.34 o                         
   0   2  11       1209.06       1206.01        78.98 o                         
   1   2  11       9089.17       8889.67       212.79 o                         
   2   2  11      10053.23      10134.86       236.68 o                         
   3   2  11       4889.94       4605.48       184.75 o                         
   4   2  11        661.87        563.78        87.25 o                         
   5   2  11       1064.64       1181.69       111.22 o                         
   6   2  11       3941.52       3713.10       208.97 o                         
   7   2  11       5368.21       5205.80       231.34 o                         
   8   2  11       1045.65        998.87       190.03 o                         
   9   2  11         15.04       -118.76       160.49 o                         
  10   2  11        800.27        686.91       238.83 o                         
  11   2  11       3836.09       3970.71       393.90 o                         
  12   2  11       1787.07       1709.37       474.74 o                         
 -15   3  11        508.93        699.66       213.93 o                         
 -14   3  11       1932.20       1515.91       239.28 o                         
 -13   3  11         11.25        -54.64       128.29 o                         
 -12   3  11         38.02          6.01        92.70 o                         
 -11   3  11       3764.27       3670.63       188.36 o                         
 -10   3  11       2905.24       2943.24       170.41 o                         
  -9   3  11       1042.57        825.31       109.84 o                         
  -8   3  11        661.86        623.35        93.59 o                         
  -7   3  11      20022.69      20245.81       407.74 o                         
  -6   3  11       8945.53       8601.06       258.54 o                         
  -5   3  11       3188.07       3252.90       138.54 o                         
  -4   3  11         12.99        -12.79        46.23 o                         
  -3   3  11      30263.60      29765.05       633.83 o                         
  -2   3  11      12589.99      12643.34       251.06 o                         
  -1   3  11       8047.63       7685.37       212.07 o                         
   0   3  11        687.30        682.71        75.39 o                         
   1   3  11      24693.27      24303.60       448.90 o                         
   2   3  11      17168.31      17743.77       458.50 o                         
   3   3  11        401.09        472.29        83.72 o                         
   4   3  11         62.47          9.97        66.06 o                         
   5   3  11       6675.98       6239.49       208.65 o                         
   6   3  11       3565.72       3640.69       221.96 o                         
   7   3  11         13.42       -108.82       108.82 o                         
   8   3  11        952.86        850.95       256.30 o                         
   9   3  11       3221.93       2910.00       601.44 o                         
  10   3  11        151.39         73.49       211.79 o                         
  11   3  11         73.53       -145.78       237.02 o                         
  12   3  11       1659.54       1156.65       301.01 o                         
 -14   4  11       1177.77       1194.21       256.01 o                         
 -13   4  11        126.15        304.94       203.00 o                         
 -12   4  11      10259.03      10616.05       409.54 o                         
 -11   4  11      11633.55      11793.61       372.38 o                         
 -10   4  11          3.51        -40.50        82.66 o                         
  -9   4  11       1967.97       1715.62       130.71 o                         
  -8   4  11       7915.27       7724.90       224.06 o                         
  -7   4  11      24761.45      24669.35       449.06 o                         
  -6   4  11       2574.72       2393.67       138.29 o                         
  -5   4  11       1001.68       1120.89       101.20 o                         
  -4   4  11       2042.01       2089.48       112.86 o                         
  -3   4  11      18590.78      18890.62       342.89 o                         
  -2   4  11      13753.36      13809.08       277.55 o                         
  -1   4  11       3218.74       3350.90       141.23 o                         
   0   4  11       2049.13       2142.90       115.41 o                         
   1   4  11       2749.31       2791.26       118.53 o                         
   2   4  11       3124.48       3253.86       194.31 o                         
   3   4  11       4297.26       4558.97       231.98 o                         
   4   4  11       4196.54       4519.70       238.37 o                         
   5   4  11        220.06         36.49       119.39 o                         
   6   4  11       1325.44       1676.26       173.32 o                         
   7   4  11       5887.16       5696.73       298.06 o                         
   8   4  11       4829.86       4760.40       283.96 o                         
   9   4  11        104.80        116.12       232.04 o                         
  10   4  11          4.07       -221.10       236.17 o                         
  11   4  11       2776.16       2791.34       742.70 o                         
 -13   5  11        488.64        280.95       217.19 o                         
 -12   5  11        801.53       1028.25       215.21 o                         
 -11   5  11         79.52        -99.73       160.43 o                         
 -10   5  11       1512.20       1196.83       173.94 o                         
  -9   5  11       1157.24       1210.85       193.58 o                         
  -8   5  11        377.55        319.70       180.35 o                         
  -7   5  11        268.29        260.83       104.87 o                         
  -6   5  11          0.06        -63.77        63.77 o                         
  -5   5  11         34.57          2.28        65.33 o                         
  -4   5  11       4137.05       4044.85       150.81 o                         
  -3   5  11       6297.52       6330.40       179.30 o                         
  -2   5  11         93.79        154.62        65.49 o                         
  -1   5  11       2809.38       2777.48       140.65 o                         
   0   5  11       4187.91       4375.17       198.62 o                         
   1   5  11      17806.95      18453.33       464.34 o                         
   2   5  11          4.49        -31.58       101.55 o                         
   3   5  11       9023.88      10010.53       342.04 o                         
   4   5  11        762.93        842.76       142.92 o                         
   5   5  11      17834.46      17538.70       799.87 o                         
   6   5  11       2223.11       2037.02       219.40 o                         
   7   5  11       4136.14       4390.22       282.75 o                         
   8   5  11          7.33         85.17       152.64 o                         
   9   5  11       6729.01       6139.95       484.45 o                         
  10   5  11       1768.42        941.22       268.23 o                         
 -12   6  11       1115.89        445.62       634.93 o                         
 -11   6  11       4397.44       4636.14       376.83 o                         
 -10   6  11          2.71        126.42       167.59 o                         
  -9   6  11       2603.72       2427.40       242.36 o                         
  -8   6  11         92.06        160.30       166.89 o                         
  -7   6  11       4498.84       4372.96       262.43 o                         
  -6   6  11       1382.59       1322.39       164.45 o                         
  -5   6  11          0.91         77.84       113.51 o                         
  -4   6  11        178.77        154.02        96.61 o                         
  -3   6  11        169.91        334.98        79.80 o                         
  -2   6  11        228.70        191.49        82.40 o                         
  -1   6  11       1500.09       1519.23       137.08 o                         
   0   6  11       1649.63       1564.35       153.17 o                         
   1   6  11        505.49        356.33       112.11 o                         
   2   6  11       1016.86        800.12       194.64 o                         
   3   6  11       2568.44       2699.84       221.40 o                         
   4   6  11       5788.56       6539.79       327.51 o                         
   5   6  11        650.20        581.10       161.11 o                         
   6   6  11       4686.19       4951.73       308.81 o                         
   7   6  11        524.11        546.80       235.44 o                         
   8   6  11       7139.87       6946.93       475.48 o                         
   9   6  11        307.36        154.89       313.85 o                         
 -10   7  11       1148.75        671.52       332.03 o                         
  -9   7  11        851.91       1066.37       232.58 o                         
  -8   7  11        127.25        299.35       179.33 o                         
  -7   7  11        409.87        479.63       154.51 o                         
  -6   7  11          0.33        130.42       129.25 o                         
  -5   7  11        973.04       1009.83       208.47 o                         
  -4   7  11       2091.23       2037.29       187.84 o                         
  -3   7  11        118.09         -9.43       103.11 o                         
  -2   7  11       1612.07       1754.66       166.65 o                         
  -1   7  11        317.76        335.33       133.44 o                         
   0   7  11       4846.71       4968.59       282.54 o                         
   1   7  11       4730.24       4522.25       234.33 o                         
   2   7  11       1225.52       1022.12       142.14 o                         
   3   7  11       4932.07       5087.64       300.04 o                         
   4   7  11       1697.00       1658.93       206.07 o                         
   5   7  11       9776.54      11593.45       561.30 o                         
   6   7  11         31.06        -47.62       207.45 o                         
   7   7  11       5308.98       5778.86       550.28 o                         
  -6   8  11         43.55         91.75       208.01 o                         
  -5   8  11         18.08       -196.61       196.61 o                         
  -4   8  11         75.37         15.59       147.19 o                         
  -3   8  11       2217.80       1929.50       215.86 o                         
  -2   8  11       1799.99       2048.34       193.21 o                         
  -1   8  11        521.29        563.00       142.00 o                         
   0   8  11        796.28       1074.15       177.98 o                         
   1   8  11       5020.60       5195.71       373.41 o                         
   2   8  11      10636.97      11025.47       655.59 o                         
   3   8  11         45.82         -8.09       242.18 o                         
 -15   0  12        443.13        577.91       256.35 o                         
 -14   0  12       7684.42       7452.32       696.10 o                         
 -13   0  12       5157.30       5290.20       427.17 o                         
 -12   0  12      36403.93      36026.60      1237.69 o                         
 -11   0  12       5835.42       5751.04       239.59 o                         
 -10   0  12       4777.06       4779.41       250.22 o                         
  -9   0  12       1514.00       1344.96       205.73 o                         
  -8   0  12      45592.76      43276.54       951.05 o                         
  -7   0  12      26764.24      26622.63       630.33 o                         
  -6   0  12       1874.55       1816.19       140.23 o                         
  -5   0  12         12.57        -58.57        80.93 o                         
  -4   0  12       4081.38       3977.07       185.10 o                         
  -3   0  12      29820.49      30518.04       674.02 o                         
  -2   0  12      61620.77      61386.77      1240.23 o                         
  -1   0  12      18354.00      18753.75       451.76 o                         
   0   0  12       2779.89       2489.28       110.17 o                         
   1   0  12        544.74        490.49        66.23 o                         
   2   0  12      66214.87      65739.40      1027.73 o                         
   3   0  12      80772.54      79125.02      1370.07 o                         
   4   0  12         29.40         74.74        64.60 o                         
   5   0  12       9080.41       9246.33       457.92 o                         
   6   0  12      17652.25      18617.38       634.06 o                         
   7   0  12      49523.56      54202.45      2673.42 o                         
   8   0  12       2389.85       2297.79       254.46 o                         
   9   0  12       5751.76       5393.45       608.72 o                         
  10   0  12       2179.73       2239.45       445.62 o                         
  11   0  12      19169.59      21981.54      1220.36 o                         
  12   0  12       1711.95       1380.55       425.23 o                         
 -16   1  12        623.27       1604.52       448.53 o                         
 -15   1  12       1169.07        951.42       192.16 o                         
 -14   1  12         46.87       -131.25       131.25 o                         
 -13   1  12         31.40         84.15       183.91 o                         
 -12   1  12        837.39        892.88       117.79 o                         
 -11   1  12       1862.43       1871.93       221.98 o                         
 -10   1  12         35.80         76.22        71.55 o                         
  -9   1  12        254.88        356.95        74.10 o                         
  -8   1  12        532.92        589.13        67.58 o                         
  -7   1  12       6809.42       6620.86       154.15 o                         
  -6   1  12       3011.37       3086.89       130.77 o                         
  -5   1  12         64.24        128.54        54.11 o                         
  -4   1  12        416.39        405.40        58.97 o                         
  -3   1  12       1264.20       1273.24        52.14 o                         
  -2   1  12       1376.74       1412.77        69.94 o                         
  -1   1  12       1767.51       1805.24        74.72 o                         
   0   1  12        306.75        226.55        46.27 o                         
   1   1  12        665.78        600.75        57.82 o                         
   2   1  12       4645.75       4426.87       115.92 o                         
   3   1  12       2244.47       2283.82        91.77 o                         
   4   1  12        157.02        111.66        66.59 o                         
   5   1  12        825.06        918.27        89.25 o                         
   6   1  12         76.07         68.53        66.74 o                         
   7   1  12       2760.38       2984.35       247.03 o                         
   8   1  12        956.64       1096.07       189.42 o                         
   9   1  12        191.77        340.11       166.30 o                         
  10   1  12        174.46         82.43       201.80 o                         
  11   1  12       1129.01       1542.08       298.54 o                         
  12   1  12       1324.68       1617.73       337.74 o                         
 -15   2  12        173.43        186.14       182.84 o                         
 -14   2  12       2866.80       3270.89       235.00 o                         
 -13   2  12       4027.87       3724.87       225.76 o                         
 -12   2  12      19976.90      20974.79       538.30 o                         
 -11   2  12       1519.32       1416.73       137.50 o                         
 -10   2  12       2842.15       2869.46       167.22 o                         
  -9   2  12       1264.63       1175.93       107.86 o                         
  -8   2  12      20106.23      20088.69       380.79 o                         
  -7   2  12      11083.12      11571.80       255.29 o                         
  -6   2  12       2946.99       2890.48       114.90 o                         
  -5   2  12       4245.65       4220.32       162.02 o                         
  -4   2  12       1343.79       1280.67        70.51 o                         
  -3   2  12       1694.37       1922.10        79.67 o                         
  -2   2  12      18942.67      18911.95       261.75 o                         
  -1   2  12      19766.53      20020.93       296.13 o                         
   0   2  12        124.95        192.37        49.47 o                         
   1   2  12       1693.50       1762.87        90.09 o                         
   2   2  12      22863.84      22560.39       424.32 o                         
   3   2  12      44281.04      44547.73       747.99 o                         
   4   2  12        146.06        117.68       106.43 o                         
   5   2  12       6426.57       5996.64       206.88 o                         
   6   2  12       6793.28       6128.73       225.48 o                         
   7   2  12      31079.45      30510.96       667.03 o                         
   8   2  12       1805.62       1750.83       265.36 o                         
   9   2  12       4237.59       4219.68       379.05 o                         
  10   2  12        328.02         58.68       215.77 o                         
  11   2  12       8141.46       9323.21       643.17 o                         
  12   2  12       1036.69       1004.83       439.79 o                         
 -15   3  12       2997.78       3108.41       316.66 o                         
 -14   3  12         69.19        257.73       156.65 o                         
 -13   3  12        254.52        213.99       125.62 o                         
 -12   3  12       4644.54       4821.16       249.38 o                         
 -11   3  12      11611.54      12621.92       359.92 o                         
 -10   3  12        478.17        346.97       101.86 o                         
  -9   3  12        263.04        177.56        90.38 o                         
  -8   3  12       2339.40       2427.60       148.11 o                         
  -7   3  12      13626.55      13561.51       313.20 o                         
  -6   3  12       2885.88       2826.23       237.24 o                         
  -5   3  12        167.11        113.61        79.81 o                         
  -4   3  12       1377.17       1559.42       100.47 o                         
  -3   3  12      14148.44      13923.47       268.83 o                         
  -2   3  12       9444.99       9752.47       215.46 o                         
  -1   3  12       2049.04       2104.64       108.13 o                         
   0   3  12         73.57         94.86        59.21 o                         
   1   3  12       2171.68       2208.33       124.99 o                         
   2   3  12       9999.57       9896.89       246.70 o                         
   3   3  12      11275.70      11097.47       270.81 o                         
   4   3  12        588.71        725.84        94.50 o                         
   5   3  12        542.97        656.89       121.48 o                         
   6   3  12        511.72        351.16       125.41 o                         
   7   3  12      12096.66      11405.63       376.20 o                         
   8   3  12       4099.67       3612.53       290.94 o                         
   9   3  12       1343.76       1167.05       608.58 o                         
  10   3  12        869.05        980.43       274.75 o                         
  11   3  12       3626.61       4037.84       423.31 o                         
  12   3  12       5941.36       6811.95       547.34 o                         
 -14   4  12         63.68         10.86       187.50 o                         
 -13   4  12        905.30        625.71       204.77 o                         
 -12   4  12        998.71        758.00       172.58 o                         
 -11   4  12        141.74        184.47       145.29 o                         
 -10   4  12        142.20        184.83       108.15 o                         
  -9   4  12       4116.51       3806.24       181.23 o                         
  -8   4  12        852.77        896.19       100.66 o                         
  -7   4  12       2741.12       2691.36       213.24 o                         
  -6   4  12        169.42        209.73        80.10 o                         
  -5   4  12      12797.42      12750.13       296.00 o                         
  -4   4  12       1457.10       1393.00        99.46 o                         
  -3   4  12       6973.88       6907.84       256.75 o                         
  -2   4  12          1.66         94.95        66.19 o                         
  -1   4  12      16473.72      16699.58       323.08 o                         
   0   4  12       1393.29       1347.99       112.19 o                         
   1   4  12       9184.24       8964.39       242.13 o                         
   2   4  12        608.77        511.81       112.04 o                         
   3   4  12      13569.53      14009.09       439.76 o                         
   4   4  12       4169.28       3994.97       229.80 o                         
   5   4  12       2863.02       3016.90       214.74 o                         
   6   4  12        524.95        365.25       135.51 o                         
   7   4  12       1758.13       1827.65       259.72 o                         
   8   4  12        599.36        312.96       149.79 o                         
   9   4  12        557.21        259.86       195.28 o                         
  10   4  12          2.33       -190.02       270.87 o                         
  11   4  12        430.99        312.61       401.93 o                         
 -13   5  12        102.65       -126.89       239.29 o                         
 -12   5  12       4490.82       5163.75       475.73 o                         
 -11   5  12       2788.82       3155.55       421.19 o                         
 -10   5  12        998.93        837.37       176.84 o                         
  -9   5  12        119.41        106.64       128.38 o                         
  -8   5  12       7712.20       7714.81       281.89 o                         
  -7   5  12       8096.09       8002.37       237.92 o                         
  -6   5  12        510.17        591.67        89.53 o                         
  -5   5  12       1842.19       1905.26       154.44 o                         
  -4   5  12       4308.04       4330.97       160.66 o                         
  -3   5  12      12542.88      12868.57       265.26 o                         
  -2   5  12        690.35        763.52        89.25 o                         
  -1   5  12          2.53        -60.07        81.41 o                         
   0   5  12       1570.27       1688.51       137.44 o                         
   1   5  12       4879.35       5063.89       224.71 o                         
   2   5  12       2024.82       2186.78       186.62 o                         
   3   5  12       1566.34       1730.51       202.59 o                         
   4   5  12        635.14        682.05       139.77 o                         
   5   5  12        190.40        194.96       134.14 o                         
   6   5  12        701.45        604.25       154.59 o                         
   7   5  12       4883.77       4950.90       311.47 o                         
   8   5  12       1528.81       1389.15       263.08 o                         
   9   5  12        706.28        253.97       230.71 o                         
  10   5  12        239.29        -75.48       222.34 o                         
 -11   6  12       1668.08       1139.23       253.83 o                         
 -10   6  12        908.02        519.70       261.26 o                         
  -9   6  12       5156.53       5321.25       416.85 o                         
  -8   6  12        268.33        298.42       185.72 o                         
  -7   6  12       9861.04       9490.57       424.61 o                         
  -6   6  12        107.90         -2.43       103.66 o                         
  -5   6  12      11637.09      12361.08       386.63 o                         
  -4   6  12        925.52       1199.61       133.29 o                         
  -3   6  12      15397.61      15736.32       314.79 o                         
  -2   6  12       4554.31       4846.66       207.06 o                         
  -1   6  12       8111.22       8621.98       277.47 o                         
   0   6  12       6099.16       6097.63       247.04 o                         
   1   6  12       4698.93       4574.65       252.39 o                         
   2   6  12       7325.72       6796.10       320.55 o                         
   3   6  12        226.29        188.24       137.02 o                         
   4   6  12       2033.65       1786.65       197.22 o                         
   5   6  12        594.27        535.69       163.60 o                         
   6   6  12       1979.07       1685.15       214.62 o                         
   7   6  12         34.40       -215.73       215.73 o                         
   8   6  12        121.27        215.82       232.56 o                         
  -9   7  12          0.07        125.60       187.36 o                         
  -8   7  12       6678.68       6085.41       404.31 o                         
  -7   7  12        494.56        371.89       221.95 o                         
  -6   7  12       9048.62       9304.76       436.48 o                         
  -5   7  12       1990.54       1888.46       202.99 o                         
  -4   7  12       7446.84       7522.39       279.37 o                         
  -3   7  12       4370.57       4062.39       326.41 o                         
  -2   7  12       5288.60       5239.80       277.93 o                         
  -1   7  12       4570.55       4341.87       324.88 o                         
   0   7  12       2885.29       2880.40       300.16 o                         
   1   7  12       6055.53       5846.23       268.61 o                         
   2   7  12         32.22       -109.43       109.43 o                         
   3   7  12        807.39        960.66       182.02 o                         
   4   7  12        207.66         16.47       230.66 o                         
   5   7  12        623.16        539.18       232.98 o                         
   6   7  12          7.28        -43.35       243.63 o                         
  -6   8  12        475.54        169.52       213.09 o                         
  -5   8  12       4304.32       4459.53       352.74 o                         
  -4   8  12       2226.98       1995.00       256.58 o                         
  -3   8  12       2201.44       1764.55       230.46 o                         
  -2   8  12       2517.32       2464.33       213.94 o                         
  -1   8  12        894.70        775.86       251.21 o                         
   0   8  12       2582.47       2545.68       228.35 o                         
   1   8  12        119.92         42.45       150.16 o                         
   2   8  12       1696.45       1446.81       215.83 o                         
   3   8  12         21.04        259.11       261.16 o                         
 -15   1  13          1.70        -72.16       159.56 o                         
 -14   1  13         90.99       -152.92       152.92 o                         
 -13   1  13       2118.91       2009.67       231.43 o                         
 -12   1  13       2214.13       2312.71       283.41 o                         
 -11   1  13       1389.09       1328.21       143.54 o                         
 -10   1  13         80.91         40.90        87.11 o                         
  -9   1  13       6793.62       6294.26       275.73 o                         
  -8   1  13       3301.34       3099.70       117.09 o                         
  -7   1  13       2600.43       2509.10       101.43 o                         
  -6   1  13        121.69        177.54        60.77 o                         
  -5   1  13      13175.50      12585.14       427.84 o                         
  -4   1  13       5596.20       5403.40       123.73 o                         
  -3   1  13       2020.93       2022.67        79.62 o                         
  -2   1  13       2066.92       1969.64        81.69 o                         
  -1   1  13      17248.63      17149.98       237.35 o                         
   0   1  13          2.97         -3.20        42.59 o                         
   1   1  13       7347.61       7082.22       151.98 o                         
   2   1  13       1946.61       1860.94        81.90 o                         
   3   1  13      18282.86      18213.44       333.19 o                         
   4   1  13         17.41         18.37        58.94 o                         
   5   1  13       7560.23       7491.04       260.34 o                         
   6   1  13       2130.87       2036.93       148.22 o                         
   7   1  13      15011.31      15614.00       502.52 o                         
   8   1  13        145.28        -39.80       196.57 o                         
   9   1  13       3383.03       3103.31       356.21 o                         
  10   1  13        534.58        400.18       229.57 o                         
  11   1  13       5730.85       6651.31       516.14 o                         
  12   1  13        324.49        169.70       308.73 o                         
 -15   2  13       1082.67        965.59       189.41 o                         
 -14   2  13       2320.13       2413.48       201.93 o                         
 -13   2  13        209.26        384.95       143.06 o                         
 -12   2  13       4331.88       4299.11       428.71 o                         
 -11   2  13        335.88        559.67       132.87 o                         
 -10   2  13       4570.03       4021.29       286.06 o                         
  -9   2  13       3343.82       3619.97       237.63 o                         
  -8   2  13       1196.27       1211.53       124.70 o                         
  -7   2  13      11310.14      11143.69       253.07 o                         
  -6   2  13          5.83         67.05        73.60 o                         
  -5   2  13      12717.26      12668.91       235.95 o                         
  -4   2  13       2671.67       2618.26        99.19 o                         
  -3   2  13      18113.72      18740.22       275.20 o                         
  -2   2  13      16255.61      16003.43       232.04 o                         
  -1   2  13       4315.80       4341.33       136.04 o                         
   0   2  13      18804.32      18731.64       307.03 o                         
   1   2  13       1665.35       1754.34        89.31 o                         
   2   2  13      28744.22      28194.22       511.82 o                         
   3   2  13        956.23       1062.06       100.00 o                         
   4   2  13      10977.73      10653.94       304.20 o                         
   5   2  13       1153.34       1081.76       118.94 o                         
   6   2  13       8727.61       8821.11       261.95 o                         
   7   2  13       6100.50       5745.45       284.89 o                         
   8   2  13       1631.03       1601.21       263.29 o                         
   9   2  13       2617.32       1981.66       301.40 o                         
  10   2  13        483.21        425.65       224.37 o                         
  11   2  13       3687.94       4295.71       632.02 o                         
  12   2  13        524.63        949.49       454.36 o                         
 -15   3  13       1552.15       1664.77       566.34 o                         
 -14   3  13        902.89        905.68       195.85 o                         
 -13   3  13       1447.77       1575.29       178.24 o                         
 -12   3  13        131.36         15.30       113.78 o                         
 -11   3  13       9323.71       9270.74       304.84 o                         
 -10   3  13       4940.82       4844.29       254.15 o                         
  -9   3  13       3707.65       3888.76       275.78 o                         
  -8   3  13       2517.99       2806.37       186.16 o                         
  -7   3  13       8972.81       8933.48       287.02 o                         
  -6   3  13       8005.57       8488.46       230.39 o                         
  -5   3  13       2145.76       1915.68       126.74 o                         
  -4   3  13       2325.36       2341.93       152.67 o                         
  -3   3  13       8395.86       8812.22       184.19 o                         
  -2   3  13       7177.60       7369.96       187.00 o                         
  -1   3  13        383.35        309.24        70.51 o                         
   0   3  13        131.18         79.91        73.59 o                         
   1   3  13       2584.96       2327.87       156.95 o                         
   2   3  13        187.29        194.01        73.39 o                         
   3   3  13         59.29         47.92        74.36 o                         
   4   3  13       2587.46       2441.38       147.63 o                         
   5   3  13       4634.27       4290.56       238.65 o                         
   6   3  13        420.52        383.68       131.87 o                         
   7   3  13       1832.99       2070.75       197.33 o                         
   8   3  13       2024.65       1304.72       214.77 o                         
   9   3  13       2655.69       2187.31       332.95 o                         
  10   3  13        872.73        696.83       439.79 o                         
  11   3  13       2086.15       1529.67       327.59 o                         
 -14   4  13       2105.16       2098.69       281.77 o                         
 -13   4  13        540.85        468.99       186.63 o                         
 -12   4  13       3200.59       3192.66       431.74 o                         
 -11   4  13         66.71         60.65       138.18 o                         
 -10   4  13       3506.08       3138.51       196.13 o                         
  -9   4  13       2231.45       2182.70       206.07 o                         
  -8   4  13        964.07       1085.38       167.41 o                         
  -7   4  13       7795.49       8076.19       304.99 o                         
  -6   4  13         70.10        -26.54        63.03 o                         
  -5   4  13      14453.62      14538.24       327.79 o                         
  -4   4  13       4366.28       4587.41       269.01 o                         
  -3   4  13      15802.87      15862.91       287.32 o                         
  -2   4  13      18231.45      17970.62       378.66 o                         
  -1   4  13       3784.24       3680.85       156.24 o                         
   0   4  13      24948.09      25780.19       452.97 o                         
   1   4  13       2827.98       2503.63       142.19 o                         
   2   4  13      33715.20      34858.04       728.15 o                         
   3   4  13       1287.59       1311.01       154.29 o                         
   4   4  13      20182.51      20927.61       523.15 o                         
   5   4  13       3237.38       3081.57       223.65 o                         
   6   4  13       9110.38       9185.05       350.06 o                         
   7   4  13       6970.29       7794.48       353.59 o                         
   8   4  13       1188.03       1291.27       187.31 o                         
   9   4  13       2283.00       2282.64       291.19 o                         
  10   4  13        626.63        688.86       461.64 o                         
 -13   5  13        436.04        438.79       329.12 o                         
 -12   5  13          8.31        -68.33       173.34 o                         
 -11   5  13      11169.51      10990.14       427.13 o                         
 -10   5  13       9705.52      10347.68       398.78 o                         
  -9   5  13        205.64        136.87       140.17 o                         
  -8   5  13          6.17        -13.48       126.15 o                         
  -7   5  13      17781.49      19105.79       442.96 o                         
  -6   5  13      20122.45      20545.75       455.72 o                         
  -5   5  13         66.71          8.55        66.88 o                         
  -4   5  13        541.46        507.64        81.32 o                         
  -3   5  13       8713.46       8725.36       200.86 o                         
  -2   5  13      19354.49      20003.67       360.03 o                         
  -1   5  13       4000.80       4041.42       184.65 o                         
   0   5  13        642.04        559.16       148.83 o                         
   1   5  13       3877.72       3585.52       194.47 o                         
   2   5  13       6074.58       5704.46       291.75 o                         
   3   5  13       4650.33       4922.20       271.88 o                         
   4   5  13       4933.63       5005.05       281.37 o                         
   5   5  13       1669.10       1233.20       178.39 o                         
   6   5  13         76.81        164.25       147.26 o                         
   7   5  13       1011.93        849.84       233.92 o                         
   8   5  13       7294.75       7762.42       388.57 o                         
   9   5  13       3306.15       2808.03       392.52 o                         
 -11   6  13        492.42        581.60       213.93 o                         
 -10   6  13         77.31        -28.99       180.71 o                         
  -9   6  13          2.30         83.69       168.61 o                         
  -8   6  13         86.25        134.24       167.64 o                         
  -7   6  13        142.84        112.53       141.23 o                         
  -6   6  13        178.89        380.04       153.91 o                         
  -5   6  13       1710.31       1767.25       369.11 o                         
  -4   6  13       3380.88       3874.57       211.64 o                         
  -3   6  13       1514.37       1581.08       118.99 o                         
  -2   6  13       6478.76       6333.28       223.51 o                         
  -1   6  13        275.22        316.99       150.63 o                         
   0   6  13       9020.66       9439.70       437.04 o                         
   1   6  13          0.43       -102.65       102.65 o                         
   2   6  13       7665.45       7643.34       299.80 o                         
   3   6  13        161.68        375.31       140.85 o                         
   4   6  13       6651.05       7105.32       342.36 o                         
   5   6  13        712.94        807.87       184.66 o                         
   6   6  13       2359.20       2461.27       239.74 o                         
   7   6  13        715.22        607.26       187.32 o                         
   8   6  13       1255.48       1793.58       375.29 o                         
  -9   7  13        326.44        436.12       218.88 o                         
  -8   7  13        492.13        458.11       204.56 o                         
  -7   7  13       7129.39       6887.43       480.44 o                         
  -6   7  13       7935.49       8148.99       446.57 o                         
  -5   7  13       1372.00       1072.95       258.31 o                         
  -4   7  13       1894.30       1931.32       283.66 o                         
  -3   7  13       8243.85       8216.44       350.47 o                         
  -2   7  13       7987.27       8402.65       315.85 o                         
  -1   7  13       1265.79       1206.88       201.55 o                         
   0   7  13       1625.99       1802.39       197.92 o                         
   1   7  13       5998.32       6364.00       313.05 o                         
   2   7  13       5585.10       6167.65       291.55 o                         
   3   7  13       2377.43       2256.90       210.57 o                         
   4   7  13       2448.95       2429.20       241.29 o                         
   5   7  13       2903.27       3214.56       345.63 o                         
  -5   8  13       1052.40        322.43       225.37 o                         
  -4   8  13       1287.93        996.70       231.90 o                         
  -3   8  13       1029.10        837.93       180.38 o                         
  -2   8  13        406.51        391.18       190.86 o                         
  -1   8  13        129.88        160.26       150.99 o                         
   0   8  13       1242.05       1298.31       195.24 o                         
   1   8  13        269.09          0.33       208.09 o                         
 -15   0  14       1578.51       1106.77       384.46 o                         
 -14   0  14       5227.35       5272.01       451.77 o                         
 -13   0  14       6337.99       6179.92       471.17 o                         
 -12   0  14         46.37        -75.68       297.08 o                         
 -11   0  14         32.28       -128.30       215.53 o                         
 -10   0  14      13588.25      12614.42       412.08 o                         
  -9   0  14      39113.34      38171.93       914.03 o                         
  -8   0  14         89.56         44.03       102.21 o                         
  -7   0  14      15170.75      14964.44       423.58 o                         
  -6   0  14       9976.82       9754.17       316.89 o                         
  -5   0  14     106864.40     103984.77      2061.00 o                         
  -4   0  14      10883.31      11002.97       331.13 o                         
  -3   0  14      24823.29      25076.13       593.71 o                         
  -2   0  14         11.82         79.84        94.45 o                         
  -1   0  14     111828.38     113945.70      2231.79 o                         
   0   0  14      40539.99      39778.92       727.16 o                         
   1   0  14      14034.00      13283.99       279.93 o                         
   2   0  14       5317.98       5206.12       209.61 o                         
   3   0  14      34819.34      34474.51       599.69 o                         
   4   0  14      42711.88      43057.41       965.44 o                         
   5   0  14       1450.82       1579.14       196.14 o                         
   6   0  14       2922.13       2680.07       253.33 o                         
   7   0  14         50.54        198.49       154.61 o                         
   8   0  14       2405.89       2740.41       442.71 o                         
   9   0  14       4140.59       4781.81       585.42 o                         
  10   0  14       1895.08       1342.68       407.76 o                         
  11   0  14          1.75       -131.06       311.64 o                         
  12   0  14        403.27         -8.74       329.12 o                         
 -15   1  14       1229.70       1431.39       212.30 o                         
 -14   1  14        727.78        761.63       347.02 o                         
 -13   1  14        109.41        170.84       189.71 o                         
 -12   1  14        529.84        497.77       119.15 o                         
 -11   1  14        813.22        869.25       127.57 o                         
 -10   1  14       5434.88       5102.20       227.83 o                         
  -9   1  14       1280.71       1222.37       127.30 o                         
  -8   1  14        166.45        183.08        74.40 o                         
  -7   1  14          2.98          9.40        63.82 o                         
  -6   1  14       5252.46       5540.61       168.64 o                         
  -5   1  14       3922.30       3671.33       141.75 o                         
  -4   1  14          6.18         -2.16        72.40 o                         
  -3   1  14         52.45         86.79        60.89 o                         
  -2   1  14       1731.73       1668.74        94.42 o                         
  -1   1  14       5084.98       4905.65       172.96 o                         
   0   1  14        638.70        666.96        63.34 o                         
   1   1  14        188.82        217.75        55.27 o                         
   2   1  14        813.41        806.80        86.14 o                         
   3   1  14       2625.01       2757.67       131.12 o                         
   4   1  14       1037.69       1065.78        97.66 o                         
   5   1  14        131.68        110.65        70.44 o                         
   6   1  14        240.87        230.71       151.58 o                         
   7   1  14        320.09        417.75       154.19 o                         
   8   1  14        954.81        995.15       184.75 o                         
   9   1  14        357.60        590.43       234.46 o                         
  10   1  14         87.65        208.22       211.05 o                         
  11   1  14         46.22        -80.77       253.39 o                         
  12   1  14        264.54         64.85       248.11 o                         
 -15   2  14        526.14        476.93       176.02 o                         
 -14   2  14       1136.40       1174.42       193.54 o                         
 -13   2  14       3643.18       3912.09       258.75 o                         
 -12   2  14        534.62        389.91       136.80 o                         
 -11   2  14          3.95          4.05       113.43 o                         
 -10   2  14       5123.09       4985.92       246.47 o                         
  -9   2  14      21028.96      21059.79       457.89 o                         
  -8   2  14        488.98        324.05        98.09 o                         
  -7   2  14       5293.63       5386.73       209.96 o                         
  -6   2  14       6235.79       6060.22       211.15 o                         
  -5   2  14      54707.73      54780.85       823.68 o                         
  -4   2  14       3941.16       3803.12       123.32 o                         
  -3   2  14      16466.51      16749.85       285.41 o                         
  -2   2  14        236.45        191.00        51.08 o                         
  -1   2  14      67778.20      67455.84       845.61 o                         
   0   2  14      24196.87      23737.48       456.88 o                         
   1   2  14       3746.82       3780.33       150.62 o                         
   2   2  14        448.54        476.03       117.50 o                         
   3   2  14      21640.74      21235.08       425.64 o                         
   4   2  14      10492.33      10642.57       314.66 o                         
   5   2  14         49.43         79.86       102.64 o                         
   6   2  14        118.99        154.00        98.74 o                         
   7   2  14       2976.35       2888.76       208.89 o                         
   8   2  14       2790.11       2468.88       309.67 o                         
   9   2  14        898.35       1335.96       263.40 o                         
  10   2  14       1044.89       1273.66       283.04 o                         
  11   2  14         62.47        224.27       358.24 o                         
 -14   3  14       4887.57       5015.21       329.65 o                         
 -13   3  14        126.51        211.30       133.36 o                         
 -12   3  14        920.32       1057.59       150.23 o                         
 -11   3  14       2100.89       1861.08       185.43 o                         
 -10   3  14      15960.18      15887.57       441.63 o                         
  -9   3  14       4150.98       4447.75       243.91 o                         
  -8   3  14       1621.05       1557.09       180.68 o                         
  -7   3  14          5.45         24.12        93.68 o                         
  -6   3  14      20446.05      20897.30       484.29 o                         
  -5   3  14      19545.71      19816.89       462.55 o                         
  -4   3  14          1.64        -65.71        65.71 o                         
  -3   3  14        743.60        796.57        85.54 o                         
  -2   3  14       5949.32       6007.39       193.85 o                         
  -1   3  14      12903.09      12411.24       264.43 o                         
   0   3  14       4409.17       4478.98       162.41 o                         
   1   3  14        592.70        439.95        76.98 o                         
   2   3  14       3264.01       3076.25       159.04 o                         
   3   3  14       4826.65       4560.34       190.61 o                         
   4   3  14       2788.52       2767.56       189.41 o                         
   5   3  14       2253.35       2044.85       183.15 o                         
   6   3  14       2196.47       1779.59       184.68 o                         
   7   3  14       1195.34       1118.39       162.40 o                         
   8   3  14       1404.99       1220.22       268.61 o                         
   9   3  14       1447.57       1370.57       369.75 o                         
  10   3  14        519.16        269.64       260.91 o                         
  11   3  14        113.24        243.39       239.87 o                         
 -13   4  14        753.30        749.38       182.15 o                         
 -12   4  14       2528.81       2359.09       238.25 o                         
 -11   4  14         15.97       -125.25       125.25 o                         
 -10   4  14         24.66        -54.74       104.61 o                         
  -9   4  14       2286.95       2119.82       168.68 o                         
  -8   4  14       1879.69       1752.90       277.37 o                         
  -7   4  14         36.24         -0.35       116.03 o                         
  -6   4  14        153.89        136.39       134.94 o                         
  -5   4  14       4407.70       4776.27       234.55 o                         
  -4   4  14        296.34        342.96        81.96 o                         
  -3   4  14         96.16         81.81        58.48 o                         
  -2   4  14       3249.34       3070.77       148.89 o                         
  -1   4  14      10351.54      10455.53       250.50 o                         
   0   4  14         19.70         66.94        70.58 o                         
   1   4  14       1674.22       1761.00       194.84 o                         
   2   4  14       3442.07       3439.20       229.17 o                         
   3   4  14      11229.43      11444.68       356.60 o                         
   4   4  14         35.43        119.53       121.18 o                         
   5   4  14       1874.42       1733.84       184.36 o                         
   6   4  14       2135.54       2419.31       214.17 o                         
   7   4  14       6098.18       6526.69       334.40 o                         
   8   4  14          4.49         21.93       137.90 o                         
   9   4  14       1349.04       1588.28       324.19 o                         
  10   4  14        821.74       1017.38       301.48 o                         
 -12   5  14       1382.14       1012.17       230.30 o                         
 -11   5  14          0.14        -86.77       148.34 o                         
 -10   5  14       9138.86       9957.68       394.49 o                         
  -9   5  14       6756.44       6640.08       341.37 o                         
  -8   5  14        483.40        257.16       150.92 o                         
  -7   5  14       1341.96       1449.58       195.14 o                         
  -6   5  14       3469.25       3474.71       197.52 o                         
  -5   5  14       7858.93       7709.11       258.24 o                         
  -4   5  14        462.71        392.17        94.51 o                         
  -3   5  14         14.15        -57.94        67.53 o                         
  -2   5  14       1472.94       1569.25       145.05 o                         
  -1   5  14       1339.23       1366.07       134.67 o                         
   0   5  14        655.67        552.48       112.13 o                         
   1   5  14       1165.38       1277.27       233.39 o                         
   2   5  14       1663.33       1474.91       152.46 o                         
   3   5  14         71.74        113.81       149.17 o                         
   4   5  14        203.09        138.85       126.51 o                         
   5   5  14       3651.51       3941.78       272.81 o                         
   6   5  14       3283.30       3721.56       458.07 o                         
   7   5  14         92.53        220.41       156.08 o                         
   8   5  14        185.40       -101.04       159.76 o                         
   9   5  14       1241.25       1403.62       287.99 o                         
 -11   6  14          0.11        377.73       207.54 o                         
 -10   6  14       3125.23       3118.96       315.06 o                         
  -9   6  14        265.16        413.77       204.65 o                         
  -8   6  14       1713.44       1634.21       207.72 o                         
  -7   6  14        753.65        626.99       215.66 o                         
  -6   6  14         79.20        217.37       171.18 o                         
  -5   6  14        171.68        252.58       146.50 o                         
  -4   6  14         14.75         96.13       116.79 o                         
  -3   6  14        655.96        695.78       116.80 o                         
  -2   6  14       1592.07       1564.24       147.51 o                         
  -1   6  14         35.26        -71.29       102.50 o                         
   0   6  14       2581.69       2837.62       198.16 o                         
   1   6  14         18.68         79.39       112.96 o                         
   2   6  14       6898.17       6835.75       297.04 o                         
   3   6  14       2843.38       2857.48       377.51 o                         
   4   6  14       3590.27       3868.22       301.56 o                         
   5   6  14       2861.15       2825.83       263.58 o                         
   6   6  14       3728.71       3958.36       289.89 o                         
   7   6  14       6283.57       5920.12       360.76 o                         
  -8   7  14          1.74         61.53       182.72 o                         
  -7   7  14       1959.58       2349.77       371.31 o                         
  -6   7  14        153.51        298.85       219.64 o                         
  -5   7  14        289.15        125.97       164.25 o                         
  -4   7  14         13.55         40.42       163.04 o                         
  -3   7  14        202.03        122.79       134.69 o                         
  -2   7  14        673.02        513.89       153.70 o                         
  -1   7  14       1584.37       1499.24       341.27 o                         
   0   7  14         23.37         -2.97       133.81 o                         
   1   7  14       2175.53       2547.67       202.04 o                         
   2   7  14        234.25        185.86       132.18 o                         
   3   7  14       4751.99       4796.40       271.48 o                         
   4   7  14       2587.80       2663.28       263.44 o                         
   5   7  14       2093.39       2510.54       669.88 o                         
  -3   8  14        700.13        816.80       179.88 o                         
  -2   8  14        334.56        406.58       161.04 o                         
  -1   8  14        240.02        405.07       163.94 o                         
   0   8  14        879.99       1228.02       399.72 o                         
 -15   1  15      13573.87      13884.50       483.25 o                         
 -14   1  15       9242.64      10750.62       474.09 o                         
 -13   1  15       2933.32       2704.38       270.76 o                         
 -12   1  15       3083.65       2772.83       232.13 o                         
 -11   1  15      16509.39      16629.67       410.62 o                         
 -10   1  15      25911.69      25306.50       528.78 o                         
  -9   1  15          2.71         21.76        75.37 o                         
  -8   1  15       6004.08       5792.18       217.84 o                         
  -7   1  15       5548.49       5594.89       180.31 o                         
  -6   1  15      26774.92      26734.88       460.84 o                         
  -5   1  15       7473.72       7694.38       199.82 o                         
  -4   1  15        304.44        250.60        69.03 o                         
  -3   1  15       3000.54       2901.92       131.29 o                         
  -2   1  15       4494.17       4202.05       215.46 o                         
  -1   1  15      13755.60      13972.76       280.64 o                         
   0   1  15      20676.09      20505.05       314.10 o                         
   1   1  15       6361.84       6286.77       155.77 o                         
   2   1  15       1550.46       1468.87        97.68 o                         
   3   1  15        443.55        429.67        71.46 o                         
   4   1  15      24991.71      25253.83       492.86 o                         
   5   1  15      16488.21      16457.79       430.66 o                         
   6   1  15       2871.93       2693.19       176.07 o                         
   7   1  15       1357.68       1580.13       171.52 o                         
   8   1  15      11048.59      11800.76       610.22 o                         
   9   1  15      13421.08      15513.66      1001.91 o                         
  10   1  15        252.50        178.08       245.33 o                         
  11   1  15       1428.96       1444.50       414.89 o                         
 -15   2  15        820.08        889.97       351.82 o                         
 -14   2  15       3970.74       3470.08       276.93 o                         
 -13   2  15        665.78        442.36       150.08 o                         
 -12   2  15        728.99        645.34       145.82 o                         
 -11   2  15        131.38         90.46       119.86 o                         
 -10   2  15      10826.58      10802.99       319.77 o                         
  -9   2  15       7934.02       7594.93       260.80 o                         
  -8   2  15        296.82        220.03        98.10 o                         
  -7   2  15        452.57        517.18       102.52 o                         
  -6   2  15       7406.53       7072.23       315.19 o                         
  -5   2  15      16040.36      16236.99       321.37 o                         
  -4   2  15       1752.49       1578.77       107.65 o                         
  -3   2  15       1234.81       1091.58       110.62 o                         
  -2   2  15       1793.38       1805.87        92.39 o                         
  -1   2  15      14182.49      13915.17       244.02 o                         
   0   2  15      10401.55      10580.78       239.81 o                         
   1   2  15        274.99        260.64        70.35 o                         
   2   2  15        407.49        380.73        79.20 o                         
   3   2  15        615.88        648.89       101.14 o                         
   4   2  15       6596.93       6611.97       227.93 o                         
   5   2  15       4417.34       4439.64       205.13 o                         
   6   2  15          3.52        -15.37        99.70 o                         
   7   2  15         74.05        136.26       155.00 o                         
   8   2  15       2076.41       2109.89       304.05 o                         
   9   2  15       5989.40       6397.27       479.38 o                         
  10   2  15        438.53        588.33       355.33 o                         
  11   2  15       1089.80        675.71       387.37 o                         
 -14   3  15       2959.63       2880.79       274.01 o                         
 -13   3  15        467.53        404.50       191.97 o                         
 -12   3  15        519.25        508.80       145.83 o                         
 -11   3  15       5070.55       5193.31       284.62 o                         
 -10   3  15       5040.19       4970.41       264.25 o                         
  -9   3  15         28.34         16.19       111.69 o                         
  -8   3  15        147.83         79.47       109.29 o                         
  -7   3  15       4328.51       3974.08       215.14 o                         
  -6   3  15       3116.25       3111.21       206.41 o                         
  -5   3  15        113.11        142.17        92.70 o                         
  -4   3  15       1512.08       1340.14       116.15 o                         
  -3   3  15       6581.80       6323.09       334.63 o                         
  -2   3  15          0.15        -41.94        60.94 o                         
  -1   3  15        106.33        230.41        68.64 o                         
   0   3  15       7832.35       8393.95       227.29 o                         
   1   3  15      13440.34      13377.31       291.07 o                         
   2   3  15        293.93        238.65        85.32 o                         
   3   3  15       2725.45       2637.27       159.20 o                         
   4   3  15       4221.71       4495.95       289.44 o                         
   5   3  15      10708.11      11012.87       421.19 o                         
   6   3  15        228.14        174.40       126.74 o                         
   7   3  15       3600.83       3655.91       250.66 o                         
   8   3  15       1140.49       1211.46       281.05 o                         
   9   3  15       5365.26       5539.29       540.28 o                         
  10   3  15         17.98       -129.25       252.28 o                         
 -13   4  15        758.98        658.95       193.38 o                         
 -12   4  15        430.02        307.45       190.02 o                         
 -11   4  15        565.70        507.26       255.88 o                         
 -10   4  15      11842.34      11878.94       354.23 o                         
  -9   4  15       3283.84       3123.83       224.27 o                         
  -8   4  15       2171.79       2439.71       209.99 o                         
  -7   4  15         19.25        -25.10       100.41 o                         
  -6   4  15      18581.84      18794.17       473.01 o                         
  -5   4  15      19475.33      19322.77       474.17 o                         
  -4   4  15        159.00        203.64        84.92 o                         
  -3   4  15        737.94        873.83        98.79 o                         
  -2   4  15       4469.85       4461.34       227.88 o                         
  -1   4  15      14424.10      14634.33       336.49 o                         
   0   4  15       2790.71       2771.33       147.87 o                         
   1   4  15          4.08         87.59        93.22 o                         
   2   4  15        299.22        368.61       106.02 o                         
   3   4  15       3786.81       3714.18       230.69 o                         
   4   4  15       8182.54       8004.03       321.89 o                         
   5   4  15       3402.87       3638.56       247.37 o                         
   6   4  15          0.02       -128.35       128.35 o                         
   7   4  15        204.70        -44.79       144.27 o                         
   8   4  15       2039.24       2154.69       266.72 o                         
   9   4  15       7865.41       8692.44       600.47 o                         
 -12   5  15        259.40        149.02       191.14 o                         
 -11   5  15        199.35        274.87       161.09 o                         
 -10   5  15        287.97        340.48       147.67 o                         
  -9   5  15        259.45        135.91       145.46 o                         
  -8   5  15       2111.55       2134.11       213.05 o                         
  -7   5  15       3499.80       3545.94       206.75 o                         
  -6   5  15       1184.54        918.58       238.07 o                         
  -5   5  15       3802.73       3688.00       202.89 o                         
  -4   5  15       2099.92       2029.25       144.67 o                         
  -3   5  15      10682.94      10772.03       280.72 o                         
  -2   5  15        480.60        681.95       103.83 o                         
  -1   5  15       9541.47       9607.00       290.87 o                         
   0   5  15        551.01        373.84       112.18 o                         
   1   5  15      12032.95      12493.03       348.23 o                         
   2   5  15         12.60        -19.91       104.92 o                         
   3   5  15       8871.70       9180.71       356.09 o                         
   4   5  15        376.50        488.11       208.09 o                         
   5   5  15       5286.39       6167.84       328.57 o                         
   6   5  15        474.73        422.98       182.22 o                         
   7   5  15       2439.06       2587.90       245.19 o                         
   8   5  15        659.40        490.74       226.59 o                         
 -10   6  15       3187.26       2475.67       589.08 o                         
  -9   6  15         28.17        140.24       163.92 o                         
  -8   6  15       2770.14       3036.51       368.68 o                         
  -7   6  15        749.45        762.67       284.11 o                         
  -6   6  15      11210.62      12692.99       513.20 o                         
  -5   6  15        715.94        462.50       143.97 o                         
  -4   6  15       5080.77       5048.58       295.11 o                         
  -3   6  15         97.85        103.90       107.92 o                         
  -2   6  15      11216.11      11653.30       478.98 o                         
  -1   6  15       5476.81       5355.97       254.42 o                         
   0   6  15        966.58        732.99       132.84 o                         
   1   6  15        684.68        935.93       145.20 o                         
   2   6  15       1601.41       1665.62       209.07 o                         
   3   6  15       1697.92       1618.94       253.29 o                         
   4   6  15         47.74        129.74       156.48 o                         
   5   6  15        156.39        652.27       174.33 o                         
   6   6  15        531.50        598.48       187.25 o                         
  -8   7  15       2312.16       2234.57       370.19 o                         
  -7   7  15       2441.46       1906.10       265.85 o                         
  -6   7  15       1400.40       1598.28       292.25 o                         
  -5   7  15       4485.17       4697.01       429.49 o                         
  -4   7  15       1087.73        831.91       205.54 o                         
  -3   7  15       8653.90       7973.18       433.41 o                         
  -2   7  15          8.93        121.20       140.24 o                         
  -1   7  15       7506.19       6957.93       404.70 o                         
   0   7  15        491.64        530.94       143.06 o                         
   1   7  15       4769.83       4767.10       262.70 o                         
   2   7  15        916.06        990.27       166.23 o                         
   3   7  15       2098.69       1837.08       199.20 o                         
   4   7  15        968.05        591.12       264.18 o                         
 -15   0  16       1205.50       1138.80       396.11 o                         
 -14   0  16       2377.68       2533.27       404.84 o                         
 -13   0  16         67.11        317.64       214.57 o                         
 -12   0  16          5.86        119.87       190.49 o                         
 -11   0  16       4200.50       4118.56       548.87 o                         
 -10   0  16       1646.66       1591.86       252.37 o                         
  -9   0  16       2308.83       2041.58       189.58 o                         
  -8   0  16         77.32        202.12       107.57 o                         
  -7   0  16      10376.29       9624.47       338.99 o                         
  -6   0  16       4177.60       3999.02       223.63 o                         
  -5   0  16        821.67        844.19       142.69 o                         
  -4   0  16        179.09        320.17       106.96 o                         
  -3   0  16       4738.61       4811.27       409.69 o                         
  -2   0  16        126.32        214.40        98.36 o                         
  -1   0  16       1035.30        935.60       130.38 o                         
   0   0  16       5023.83       4753.40       234.60 o                         
   1   0  16       6592.30       6726.89       263.50 o                         
   2   0  16        287.60        298.57        77.30 o                         
   3   0  16        132.43        148.76        97.11 o                         
   4   0  16      14398.98      14788.74       423.33 o                         
   5   0  16       7150.60       7309.35       308.91 o                         
   6   0  16       2498.47       2714.31       271.01 o                         
   7   0  16       3678.91       3250.11       468.92 o                         
   8   0  16       7895.97       7973.67       733.96 o                         
   9   0  16       9514.64       9951.29       766.00 o                         
  10   0  16        508.08         -8.74       349.51 o                         
  11   0  16       2942.32       3491.85       582.51 o                         
 -15   1  16        685.70        592.35       218.33 o                         
 -14   1  16         19.72       -170.15       208.30 o                         
 -13   1  16       1079.00        816.05       185.24 o                         
 -12   1  16        605.08        387.88       153.02 o                         
 -11   1  16        374.27        279.21       115.05 o                         
 -10   1  16        748.10        713.60       118.38 o                         
  -9   1  16        403.90        453.20       111.21 o                         
  -8   1  16       2639.35       2704.05       169.53 o                         
  -7   1  16        115.43        133.25        70.93 o                         
  -6   1  16       3405.05       3469.63       150.05 o                         
  -5   1  16       2262.20       2295.65       176.19 o                         
  -4   1  16        792.85        849.61        91.23 o                         
  -3   1  16       7378.13       7355.67       199.77 o                         
  -2   1  16         46.01         52.75        63.35 o                         
  -1   1  16       3913.98       3699.76       152.09 o                         
   0   1  16       1153.33       1304.95        99.85 o                         
   1   1  16       2291.51       2258.85       116.54 o                         
   2   1  16       1636.87       1817.01       110.10 o                         
   3   1  16       2019.83       2134.32       127.28 o                         
   4   1  16       2600.61       2760.81       136.69 o                         
   5   1  16        400.34        294.46       102.29 o                         
   6   1  16       2603.63       2936.88       232.48 o                         
   7   1  16         13.99         82.02       134.94 o                         
   8   1  16       2025.99       2145.46       246.78 o                         
   9   1  16        283.14         78.48       172.70 o                         
  10   1  16        388.69         84.87       235.64 o                         
 -14   2  16        219.75        -18.42       219.44 o                         
 -13   2  16       1888.81       1541.09       347.38 o                         
 -12   2  16        141.51        118.45       131.77 o                         
 -11   2  16       3740.96       3993.08       282.88 o                         
 -10   2  16        653.47        674.84       126.99 o                         
  -9   2  16       4629.92       4321.84       220.84 o                         
  -8   2  16         77.03        174.86        83.42 o                         
  -7   2  16       7401.32       7351.63       245.56 o                         
  -6   2  16        411.32        429.07       121.55 o                         
  -5   2  16       8944.07       8535.87       252.72 o                         
  -4   2  16       1112.49       1308.39       114.46 o                         
  -3   2  16       4638.78       4512.10       209.60 o                         
  -2   2  16       1253.70       1334.05       103.96 o                         
  -1   2  16       2468.72       2511.56       123.91 o                         
   0   2  16        151.91        264.80        75.19 o                         
   1   2  16       1116.64       1250.19       101.12 o                         
   2   2  16        901.73        886.39       117.66 o                         
   3   2  16       1043.61       1081.57       157.95 o                         
   4   2  16       4429.26       4197.77       200.73 o                         
   5   2  16       3410.17       3783.77       234.10 o                         
   6   2  16       1740.51       1635.50       214.01 o                         
   7   2  16       2001.53       1730.26       269.77 o                         
   8   2  16       2834.16       3103.37       347.76 o                         
   9   2  16       2642.07       2446.33       383.00 o                         
  10   2  16       1291.92        987.35       410.67 o                         
 -14   3  16          9.52         18.32       165.18 o                         
 -13   3  16       6583.13       6536.06       309.96 o                         
 -12   3  16       2992.96       2893.26       235.90 o                         
 -11   3  16       1284.38       1159.27       174.29 o                         
 -10   3  16       4301.47       4396.15       260.03 o                         
  -9   3  16        487.16        482.22       139.99 o                         
  -8   3  16       7446.75       6956.47       281.46 o                         
  -7   3  16       1517.90       1639.58       159.61 o                         
  -6   3  16       4520.40       4566.48       234.34 o                         
  -5   3  16       5579.54       5588.04       341.62 o                         
  -4   3  16       2103.87       2006.60       160.88 o                         
  -3   3  16      15724.16      15334.76       396.85 o                         
  -2   3  16          0.77        -47.36        79.29 o                         
  -1   3  16      17338.32      17913.48       350.65 o                         
   0   3  16       2657.01       2562.55       164.91 o                         
   1   3  16      16579.42      16962.95       421.39 o                         
   2   3  16      10797.08      10030.34       254.52 o                         
   3   3  16       6310.19       6145.45       214.53 o                         
   4   3  16      15866.30      15392.88       558.24 o                         
   5   3  16        988.65        769.13       160.23 o                         
   6   3  16       9752.12      10884.92       379.89 o                         
   7   3  16         18.79         48.47       208.45 o                         
   8   3  16       7619.93       7630.68       615.86 o                         
   9   3  16        860.87        340.93       241.98 o                         
  10   3  16       2433.00       1989.26       349.82 o                         
 -13   4  16       6920.53       7210.19       412.16 o                         
 -12   4  16        468.31        335.09       176.71 o                         
 -11   4  16       1927.85       1729.71       216.51 o                         
 -10   4  16        637.41        829.23       146.90 o                         
  -9   4  16      16511.43      17290.10       480.35 o                         
  -8   4  16       3232.58       3062.99       216.76 o                         
  -7   4  16       2804.53       2608.88       197.95 o                         
  -6   4  16         92.46        118.86       107.57 o                         
  -5   4  16      20061.07      20094.43       496.05 o                         
  -4   4  16       7410.11       7316.23       387.94 o                         
  -3   4  16        722.48        627.35       109.58 o                         
  -2   4  16         59.15        -54.60        70.03 o                         
  -1   4  16      12837.93      12808.33       291.70 o                         
   0   4  16       6749.30       6140.09       212.48 o                         
   1   4  16         30.52        -77.80       133.31 o                         
   2   4  16         89.20        107.02       102.90 o                         
   3   4  16       3149.12       3219.79       197.59 o                         
   4   4  16       1884.69       2046.99       190.62 o                         
   5   4  16       1007.01        770.60       190.37 o                         
   6   4  16       1663.22       1637.16       196.44 o                         
   7   4  16        529.23        504.12       165.75 o                         
   8   4  16        185.74        254.00       247.85 o                         
   9   4  16        254.92         -8.44       263.01 o                         
 -12   5  16        305.90        269.04       187.94 o                         
 -11   5  16        714.94        832.29       192.63 o                         
 -10   5  16        428.86        237.40       168.41 o                         
  -9   5  16        659.81        525.15       166.83 o                         
  -8   5  16       1963.03       2034.27       209.78 o                         
  -7   5  16        740.72        701.69       176.23 o                         
  -6   5  16        568.35        579.68       127.60 o                         
  -5   5  16       2570.26       2563.45       181.13 o                         
  -4   5  16         22.72         53.06       104.21 o                         
  -3   5  16       7807.08       8201.64       339.10 o                         
  -2   5  16       1435.62       1743.59       148.00 o                         
  -1   5  16       5853.28       5773.09       248.83 o                         
   0   5  16       2947.66       2683.27       228.75 o                         
   1   5  16       7243.31       7484.35       361.10 o                         
   2   5  16       9253.01       9311.94       324.28 o                         
   3   5  16       1713.45       1861.13       179.13 o                         
   4   5  16       8478.77       8602.40       363.51 o                         
   5   5  16        491.93        353.04       156.01 o                         
   6   5  16       6283.47       6222.09       345.69 o                         
   7   5  16          4.17        -82.36       162.69 o                         
 -10   6  16       2665.27       2988.19       464.11 o                         
  -9   6  16      13685.56      13919.17       584.68 o                         
  -8   6  16       4039.35       4234.37       356.54 o                         
  -7   6  16        152.04         55.48       178.38 o                         
  -6   6  16       1779.15       1777.25       287.78 o                         
  -5   6  16      17136.76      17466.08       604.66 o                         
  -4   6  16       7390.87       7514.63       672.65 o                         
  -3   6  16          2.04          9.93       115.37 o                         
  -2   6  16       1183.53       1396.00       153.43 o                         
  -1   6  16      14028.40      14296.76       386.30 o                         
   0   6  16       9644.01      10004.63       327.40 o                         
   1   6  16        709.51        848.86       157.70 o                         
   2   6  16        662.70        479.36       140.61 o                         
   3   6  16       5188.88       5256.56       281.30 o                         
   4   6  16       4380.00       4350.33       266.65 o                         
   5   6  16       1818.66       2172.28       231.33 o                         
   6   6  16       1279.89       1420.06       353.18 o                         
  -7   7  16         17.10         37.86       230.66 o                         
  -6   7  16       1496.42       1240.24       288.13 o                         
  -5   7  16          6.18        -61.24       226.09 o                         
  -4   7  16       1697.23       2046.30       324.15 o                         
  -3   7  16        304.92        190.73       176.93 o                         
  -2   7  16       3324.64       3315.77       326.40 o                         
  -1   7  16          0.02         92.26       157.62 o                         
   0   7  16       1727.35       1777.90       185.11 o                         
   1   7  16        257.82        104.89       132.47 o                         
   2   7  16       2985.79       2879.33       245.91 o                         
   3   7  16          2.12        -73.82       157.42 o                         
 -14   1  17       2053.36       2137.05       266.41 o                         
 -13   1  17       3759.99       3313.84       259.45 o                         
 -12   1  17       6540.56       6402.62       336.06 o                         
 -11   1  17       2256.50       2402.06       188.39 o                         
 -10   1  17        305.72        274.65       104.58 o                         
  -9   1  17        726.20        664.43       119.34 o                         
  -8   1  17      29486.72      28476.81       636.45 o                         
  -7   1  17      29187.75      28580.47       560.88 o                         
  -6   1  17        993.27       1062.57       172.32 o                         
  -5   1  17       4601.79       4367.01       172.16 o                         
  -4   1  17      33581.86      33417.94       556.52 o                         
  -3   1  17      73216.79      73563.38      1079.62 o                         
  -2   1  17         75.18        148.84        71.28 o                         
  -1   1  17      16976.08      16625.68       330.14 o                         
   0   1  17       7342.41       7135.67       202.07 o                         
   1   1  17      69580.48      70915.66      1054.06 o                         
   2   1  17       6790.35       6779.50       207.48 o                         
   3   1  17       9619.55       9999.74       279.39 o                         
   4   1  17          1.22        196.95        93.05 o                         
   5   1  17      21669.73      22343.27       485.91 o                         
   6   1  17       8945.80      10097.12       376.68 o                         
   7   1  17         24.74        204.96       140.29 o                         
   8   1  17         20.20       -131.91       161.41 o                         
   9   1  17       2033.61       2515.25       342.44 o                         
  10   1  17       2570.60       1892.86       463.09 o                         
 -14   2  17        484.52        556.59       205.40 o                         
 -13   2  17       2363.27       2230.91       341.07 o                         
 -12   2  17       1106.26       1086.36       205.09 o                         
 -11   2  17         62.82        186.84       130.05 o                         
 -10   2  17          3.77          8.08       105.69 o                         
  -9   2  17       4930.07       5120.77       244.41 o                         
  -8   2  17       6107.98       6452.51       252.38 o                         
  -7   2  17         12.84          9.05        94.11 o                         
  -6   2  17       1440.96       1404.80       138.15 o                         
  -5   2  17       2165.23       2005.31       148.38 o                         
  -4   2  17      11471.74      11629.10       272.59 o                         
  -3   2  17       3333.68       3265.10       158.76 o                         
  -2   2  17        459.93        622.12        89.54 o                         
  -1   2  17        722.17        780.68        87.56 o                         
   0   2  17       7843.56       7426.61       233.42 o                         
   1   2  17       3861.32       3909.42       186.35 o                         
   2   2  17         29.21         40.42       101.90 o                         
   3   2  17        110.86        176.44        87.70 o                         
   4   2  17       2105.81       2167.29       146.98 o                         
   5   2  17       1932.08       1934.86       189.55 o                         
   6   2  17        201.39        133.94       125.54 o                         
   7   2  17        305.35        351.27       203.86 o                         
   8   2  17        862.87       1076.01       257.04 o                         
   9   2  17        962.85       1063.08       404.84 o                         
  10   2  17        454.63        244.65       340.77 o                         
 -13   3  17         15.20         -6.86       135.95 o                         
 -12   3  17        283.66        262.65       142.81 o                         
 -11   3  17       3207.15       3300.79       241.36 o                         
 -10   3  17        954.64       1054.85       169.01 o                         
  -9   3  17         29.62        134.50       121.71 o                         
  -8   3  17       3039.42       2697.74       203.69 o                         
  -7   3  17       7215.79       7417.14       436.70 o                         
  -6   3  17          0.75         -2.05       103.44 o                         
  -5   3  17        639.33        726.92       143.35 o                         
  -4   3  17       9482.81       9753.10       313.03 o                         
  -3   3  17      23728.52      23728.36       791.51 o                         
  -2   3  17        212.21        194.99        86.62 o                         
  -1   3  17       3128.25       2810.48       167.33 o                         
   0   3  17       3267.56       3410.32       178.58 o                         
   1   3  17      15202.70      15275.33       461.89 o                         
   2   3  17        357.55        187.22        91.06 o                         
   3   3  17       2129.33       2102.56       143.39 o                         
   4   3  17       1943.98       2009.87       189.26 o                         
   5   3  17       8934.69       8884.88       567.11 o                         
   6   3  17        615.31        651.62       180.26 o                         
   7   3  17         78.97        118.88       167.78 o                         
   8   3  17        995.84       1251.58       286.13 o                         
   9   3  17       1800.32       2020.07       328.28 o                         
 -12   4  17       3021.63       2674.72       262.87 o                         
 -11   4  17          0.30        -15.05       139.36 o                         
 -10   4  17       1194.02       1269.37       175.01 o                         
  -9   4  17       1855.15       1867.37       188.89 o                         
  -8   4  17       9310.18       9866.15       351.63 o                         
  -7   4  17       1091.50       1307.12       161.37 o                         
  -6   4  17       1270.64       1464.31       175.80 o                         
  -5   4  17        486.69        594.29       152.18 o                         
  -4   4  17       9714.22      10117.49       443.94 o                         
  -3   4  17       3995.17       3536.25       218.76 o                         
  -2   4  17        190.10        210.41        98.29 o                         
  -1   4  17        483.56        428.87       107.56 o                         
   0   4  17       4887.52       4894.94       263.11 o                         
   1   4  17       2629.40       2536.45       202.28 o                         
   2   4  17        127.44        166.24       176.48 o                         
   3   4  17       1052.74       1111.35       144.54 o                         
   4   4  17       1642.17       1220.34       157.55 o                         
   5   4  17        380.50        468.32       149.07 o                         
   6   4  17         51.41        121.29       140.81 o                         
   7   4  17       1218.88        883.50       262.69 o                         
   8   4  17       1261.36        893.14       445.62 o                         
 -11   5  17       2086.72       1891.06       239.36 o                         
 -10   5  17       2516.26       2523.05       255.06 o                         
  -9   5  17        635.17        686.63       169.24 o                         
  -8   5  17       1390.06       1470.14       179.27 o                         
  -7   5  17       1128.24       1024.35       145.72 o                         
  -6   5  17       2687.37       2485.07       187.20 o                         
  -5   5  17         42.65        139.79       132.23 o                         
  -4   5  17        163.92        -78.56       126.51 o                         
  -3   5  17         11.93        -50.10       112.39 o                         
  -2   5  17          4.63        -37.42       201.37 o                         
  -1   5  17        267.37        305.98       131.61 o                         
   0   5  17       1780.18       1867.78       192.09 o                         
   1   5  17        252.73        197.67       172.68 o                         
   2   5  17        923.81        534.04       131.54 o                         
   3   5  17         12.68        -50.05       112.70 o                         
   4   5  17       3228.70       3586.37       240.26 o                         
   5   5  17        500.79        297.34       164.71 o                         
   6   5  17       2825.39       2793.66       247.47 o                         
   7   5  17        291.81        224.85       198.59 o                         
  -9   6  17        652.63        747.14       225.93 o                         
  -8   6  17       3063.10       3411.13       332.92 o                         
  -7   6  17       2010.23       2037.10       285.87 o                         
  -6   6  17       1389.89       1550.43       254.21 o                         
  -5   6  17       1330.34        948.15       244.65 o                         
  -4   6  17        659.80        616.34       163.87 o                         
  -3   6  17       2225.58       2245.79       324.54 o                         
  -2   6  17        102.33         81.43       130.58 o                         
  -1   6  17         12.76        200.19       125.83 o                         
   0   6  17         81.37         77.36       135.16 o                         
   1   6  17        179.60        -36.00       133.54 o                         
   2   6  17        184.32        152.42       156.36 o                         
   3   6  17       2011.97       2257.78       221.32 o                         
   4   6  17         14.19       -108.62       165.52 o                         
   5   6  17       2224.15       2024.03       232.12 o                         
  -6   7  17       2286.45       1489.29       370.69 o                         
  -5   7  17         50.25        278.25       230.55 o                         
  -4   7  17       1695.64       1570.65       309.70 o                         
  -3   7  17        801.55        505.54       339.31 o                         
  -2   7  17         80.81          0.90       216.46 o                         
  -1   7  17        988.14       1043.88       218.24 o                         
   0   7  17        104.20        254.86       165.31 o                         
   1   7  17       1151.75       1102.37       275.74 o                         
 -14   0  18        845.50        640.65       262.43 o                         
 -13   0  18      19860.81      21818.50       870.44 o                         
 -12   0  18       2860.32       2659.67       350.96 o                         
 -11   0  18      10858.43      11592.96       578.90 o                         
 -10   0  18        452.44        303.60       198.16 o                         
  -9   0  18      26569.77      26317.71       892.79 o                         
  -8   0  18      17254.59      17190.33       899.77 o                         
  -7   0  18       1957.87       2107.11       188.00 o                         
  -6   0  18       1225.87       1088.34       193.37 o                         
  -5   0  18      12347.04      11961.34       392.67 o                         
  -4   0  18      19537.47      19874.31       594.78 o                         
  -3   0  18        917.29       1053.28       140.85 o                         
  -2   0  18         92.75        162.74       111.43 o                         
  -1   0  18       1870.55       1847.20       177.61 o                         
   0   0  18       1705.20       1744.89       233.89 o                         
   1   0  18       3491.95       3155.99       218.72 o                         
   2   0  18       5990.94       6265.22       649.50 o                         
   3   0  18       1074.79        952.16       273.78 o                         
   4   0  18        222.72        309.07       182.03 o                         
   5   0  18       2450.11       2342.45       343.68 o                         
   6   0  18      14391.18      13032.46       821.34 o                         
   7   0  18       2127.21       1616.17       399.02 o                         
   8   0  18       2558.00       3296.71       524.26 o                         
   9   0  18          8.80       -326.20       326.20 o                         
 -14   1  18          3.18        219.40       186.53 o                         
 -13   1  18       1292.99       1466.40       352.62 o                         
 -12   1  18       2208.36       1687.55       206.69 o                         
 -11   1  18        117.78        194.80       136.68 o                         
 -10   1  18         98.64        146.12       109.17 o                         
  -9   1  18        559.39        563.16       120.96 o                         
  -8   1  18       3592.84       3187.64       187.95 o                         
  -7   1  18        252.47        279.92       108.70 o                         
  -6   1  18        584.65        633.60        97.26 o                         
  -5   1  18        184.86        130.95       120.72 o                         
  -4   1  18       7306.16       7506.00       218.15 o                         
  -3   1  18       4499.72       4428.53       179.49 o                         
  -2   1  18         91.89        106.67        85.97 o                         
  -1   1  18        899.35        811.44       108.33 o                         
   0   1  18        724.10        731.17        97.67 o                         
   1   1  18       4831.91       5159.98       200.83 o                         
   2   1  18       1421.06       1371.29       118.27 o                         
   3   1  18         21.12        -74.80        89.76 o                         
   4   1  18         12.05         86.80       112.30 o                         
   5   1  18        978.03       1395.57       171.46 o                         
   6   1  18       2536.81       2692.24       244.42 o                         
   7   1  18        347.75        245.70       213.44 o                         
   8   1  18        134.53        -40.78       282.52 o                         
 -14   2  18         95.23        115.82       213.27 o                         
 -13   2  18      10029.65      10269.76       595.36 o                         
 -12   2  18       2407.66       2447.64       220.42 o                         
 -11   2  18       4098.60       4388.50       269.64 o                         
 -10   2  18         47.66        -56.01       109.64 o                         
  -9   2  18      14260.50      14732.30       390.29 o                         
  -8   2  18       7660.92       7390.75       297.76 o                         
  -7   2  18       1016.93       1087.22       135.42 o                         
  -6   2  18         79.90        -72.12        94.87 o                         
  -5   2  18       8412.45       8534.31       271.29 o                         
  -4   2  18       7095.65       7214.86       218.00 o                         
  -3   2  18        215.45        236.39       112.23 o                         
  -2   2  18        610.76        704.23       100.39 o                         
  -1   2  18       1849.69       1803.55       143.73 o                         
   0   2  18        122.12        101.25        88.19 o                         
   1   2  18        856.47        842.04       116.38 o                         
   2   2  18       8150.24       8247.20       280.16 o                         
   3   2  18       1981.09       2035.73       155.20 o                         
   4   2  18       1279.21       1224.52       159.08 o                         
   5   2  18         11.37          0.80       107.44 o                         
   6   2  18       8083.08       8771.29       521.93 o                         
   7   2  18       3732.32       2938.46       474.74 o                         
   8   2  18        919.83        867.94       346.59 o                         
 -13   3  18       3643.25       3579.49       249.93 o                         
 -12   3  18       4824.25       5234.77       314.64 o                         
 -11   3  18          3.35        181.64       127.52 o                         
 -10   3  18        398.45        284.96       133.34 o                         
  -9   3  18       6070.61       5419.49       287.79 o                         
  -8   3  18      21721.35      22087.30       626.30 o                         
  -7   3  18       1844.65       1647.99       170.31 o                         
  -6   3  18       4100.95       3983.09       233.06 o                         
  -5   3  18        245.11        256.87       112.92 o                         
  -4   3  18      23139.30      22556.81       535.41 o                         
  -3   3  18      12480.45      12595.80       365.92 o                         
  -2   3  18        310.39        356.10       116.65 o                         
  -1   3  18       1157.23       1230.67       130.71 o                         
   0   3  18       7760.23       7896.07       258.83 o                         
   1   3  18      16899.46      17046.38       398.27 o                         
   2   3  18       3449.23       3214.81       374.59 o                         
   3   3  18        193.46        268.95       133.77 o                         
   4   3  18         38.35        182.71       129.85 o                         
   5   3  18       4505.46       4299.57       298.90 o                         
   6   3  18       8199.85       8901.07       658.23 o                         
   7   3  18       1318.61       1430.21       282.40 o                         
   8   3  18        399.01        -23.30       329.12 o                         
 -12   4  18       1133.89       1346.58       219.01 o                         
 -11   4  18          7.99         -8.00       126.35 o                         
 -10   4  18         41.74         65.94       135.12 o                         
  -9   4  18       1637.28       1736.68       196.60 o                         
  -8   4  18        407.89        368.73       145.03 o                         
  -7   4  18         13.42        190.73       125.78 o                         
  -6   4  18       1654.23       1681.02       170.02 o                         
  -5   4  18       1587.93       1629.94       174.00 o                         
  -4   4  18        417.83        436.28       136.38 o                         
  -3   4  18        233.64        236.29       114.24 o                         
  -2   4  18       5241.90       5260.72       240.22 o                         
  -1   4  18       4165.24       4159.32       214.36 o                         
   0   4  18       1720.92       2137.56       191.37 o                         
   1   4  18       2089.89       1958.54       191.28 o                         
   2   4  18       3946.71       3956.53       331.26 o                         
   3   4  18       4350.23       4459.23       289.98 o                         
   4   4  18       1670.77       1364.45       188.64 o                         
   5   4  18       2193.81       1876.52       214.41 o                         
   6   4  18       2316.93       2491.44       350.09 o                         
   7   4  18       4303.16       4333.57       693.04 o                         
 -11   5  18         39.57        -67.15       194.64 o                         
 -10   5  18        181.81        206.53       178.02 o                         
  -9   5  18       3669.77       3971.00       294.94 o                         
  -8   5  18       9287.20       9388.78       341.11 o                         
  -7   5  18         29.16        -43.20       110.66 o                         
  -6   5  18       2292.92       2371.30       201.49 o                         
  -5   5  18       2168.37       1971.64       256.82 o                         
  -4   5  18      15939.05      15281.86       518.05 o                         
  -3   5  18       1280.49       1409.73       202.66 o                         
  -2   5  18       3411.93       3110.40       228.50 o                         
  -1   5  18         23.70         81.66       117.12 o                         
   0   5  18      10780.10      10554.15       372.27 o                         
   1   5  18       7704.36       7751.89       357.79 o                         
   2   5  18        126.17        -43.72       137.47 o                         
   3   5  18         31.49         55.21       147.75 o                         
   4   5  18       1037.53       1008.77       193.34 o                         
   5   5  18       2071.00       1696.22       245.42 o                         
   6   5  18       2039.78       1776.97       269.81 o                         
  -8   6  18        570.90        528.92       212.04 o                         
  -7   6  18        111.23        185.58       266.55 o                         
  -6   6  18       4135.79       4121.10       368.08 o                         
  -5   6  18       1203.56        981.09       471.83 o                         
  -4   6  18       2305.10       2480.25       255.44 o                         
  -3   6  18        809.77        689.72       180.32 o                         
  -2   6  18       4125.28       4086.45       371.12 o                         
  -1   6  18       3705.29       4020.81       283.68 o                         
   0   6  18       2492.33       2508.15       257.91 o                         
   1   6  18       3891.68       4057.43       279.92 o                         
   2   6  18       1966.22       1870.48       223.58 o                         
   3   6  18       5909.75       6563.09       358.70 o                         
   4   6  18        300.76         -2.20       189.46 o                         
  -4   7  18       3566.63       2886.04       565.03 o                         
  -3   7  18       1162.56       1279.73       385.77 o                         
  -2   7  18       3821.07       3969.48       421.43 o                         
  -1   7  18        696.15        462.37       257.76 o                         
 -14   1  19         71.48         83.94       197.48 o                         
 -13   1  19       3823.00       3771.62       398.49 o                         
 -12   1  19        348.70        106.91       153.56 o                         
 -11   1  19       2383.66       1852.33       204.88 o                         
 -10   1  19         64.99        -24.84       107.22 o                         
  -9   1  19       5915.15       6204.96       267.29 o                         
  -8   1  19        301.31         88.36       106.57 o                         
  -7   1  19       3402.95       3672.54       203.08 o                         
  -6   1  19          0.70        -79.19        79.41 o                         
  -5   1  19       6924.12       7108.22       220.08 o                         
  -4   1  19        336.52        284.67        91.20 o                         
  -3   1  19       1148.97        985.57       110.23 o                         
  -2   1  19        225.47        258.32        80.73 o                         
  -1   1  19       3651.05       3725.82       170.20 o                         
   0   1  19        153.46         78.31        87.22 o                         
   1   1  19         29.79        122.74       101.90 o                         
   2   1  19       2163.64       2031.85       142.35 o                         
   3   1  19        323.74        319.70       125.12 o                         
   4   1  19       2205.20       2171.90       244.62 o                         
   5   1  19        147.90        166.12       133.50 o                         
   6   1  19       6424.57       6259.52       356.61 o                         
   7   1  19        625.01        490.54       295.62 o                         
   8   1  19       3831.36       3375.35       556.30 o                         
   9   1  19         67.21       -326.20       326.20 o                         
 -13   2  19       2105.39       2137.54       275.84 o                         
 -12   2  19        655.22        644.84       194.34 o                         
 -11   2  19       5803.99       6104.87       379.15 o                         
 -10   2  19        496.43        214.47       123.64 o                         
  -9   2  19       2581.72       2418.08       191.63 o                         
  -8   2  19       1223.28       1339.87       152.27 o                         
  -7   2  19       2993.18       3369.03       202.36 o                         
  -6   2  19       6630.67       6097.36       250.64 o                         
  -5   2  19        135.87        153.68       104.47 o                         
  -4   2  19       2863.26       2898.00       162.89 o                         
  -3   2  19        348.31        314.55        91.00 o                         
  -2   2  19       4852.84       4573.80       238.58 o                         
  -1   2  19       4586.87       4494.49       233.47 o                         
   0   2  19       1577.40       1519.36       139.41 o                         
   1   2  19       6747.50       6774.46       318.56 o                         
   2   2  19        170.67        144.86       102.74 o                         
   3   2  19       8849.35       8479.96       285.19 o                         
   4   2  19        954.82       1011.32       156.13 o                         
   5   2  19       4252.88       3880.01       250.27 o                         
   6   2  19       1794.23       1807.12       241.34 o                         
   7   2  19       2243.18       1987.83       529.94 o                         
   8   2  19       2046.79       1363.07       468.92 o                         
 -13   3  19        809.40        646.82       281.11 o                         
 -12   3  19        984.80        666.62       233.74 o                         
 -11   3  19       4451.81       4535.68       285.17 o                         
 -10   3  19          1.12        259.68       140.74 o                         
  -9   3  19       2184.96       1831.10       192.06 o                         
  -8   3  19       2388.28       2312.56       204.18 o                         
  -7   3  19      12465.71      13011.96       403.91 o                         
  -6   3  19        123.57        184.41       119.01 o                         
  -5   3  19       5575.75       5259.59       269.66 o                         
  -4   3  19        472.05        326.34       117.15 o                         
  -3   3  19       9479.14       9185.39       319.20 o                         
  -2   3  19        640.62        473.44       121.80 o                         
  -1   3  19       2316.58       2488.14       168.87 o                         
   0   3  19        318.30        280.69       107.47 o                         
   1   3  19       3907.26       3549.66       260.31 o                         
   2   3  19        298.55        170.67       105.22 o                         
   3   3  19        126.07        205.23       119.69 o                         
   4   3  19        972.83        711.69       154.78 o                         
   5   3  19        696.40        659.97       189.41 o                         
   6   3  19        241.79         28.50       177.62 o                         
   7   3  19         15.06        109.91       192.79 o                         
   8   3  19       1836.90       2047.23       466.01 o                         
 -12   4  19        953.13        769.10       278.14 o                         
 -11   4  19       7014.28       6656.63       333.95 o                         
 -10   4  19        661.00        948.24       175.70 o                         
  -9   4  19       1865.51       2037.08       209.66 o                         
  -8   4  19        498.10        560.19       160.17 o                         
  -7   4  19       2788.96       2342.94       233.32 o                         
  -6   4  19       6080.05       6436.93       298.07 o                         
  -5   4  19        389.90        469.33       137.45 o                         
  -4   4  19       2552.74       2291.13       192.63 o                         
  -3   4  19       1064.72       1179.61       154.23 o                         
  -2   4  19       3759.20       3988.91       263.65 o                         
  -1   4  19      10197.65      10340.99       366.51 o                         
   0   4  19         26.80         -6.10       119.39 o                         
   1   4  19       7201.68       7257.03       501.35 o                         
   2   4  19         99.51         25.95       127.67 o                         
   3   4  19       8216.39       8221.93       392.18 o                         
   4   4  19       1548.82       1295.62       188.45 o                         
   5   4  19       4718.68       4284.50       289.89 o                         
   6   4  19       2004.03       1334.05       269.06 o                         
   7   4  19       4251.54       3953.41       755.66 o                         
 -10   5  19          8.02       -104.38       167.36 o                         
  -9   5  19        328.81        416.47       178.47 o                         
  -8   5  19       6729.82       7309.57       330.18 o                         
  -7   5  19      15528.93      16883.84      1014.27 o                         
  -6   5  19        711.83        641.70       150.57 o                         
  -5   5  19        968.44        790.06       191.48 o                         
  -4   5  19       4877.81       5102.44       433.05 o                         
  -3   5  19      18417.10      18660.18       594.12 o                         
  -2   5  19       1968.96       1956.81       199.69 o                         
  -1   5  19        737.32        773.78       159.13 o                         
   0   5  19       1793.65       1941.35       221.50 o                         
   1   5  19      12124.53      12661.94       702.95 o                         
   2   5  19       3315.78       3146.88       248.35 o                         
   3   5  19          2.41        -35.36       146.61 o                         
   4   5  19        753.91        857.08       185.25 o                         
   5   5  19       4111.25       3572.50       291.22 o                         
  -8   6  19         28.09        329.12       454.36 o                         
  -7   6  19         85.62         10.19       198.14 o                         
  -6   6  19        319.58        -53.70       228.49 o                         
  -5   6  19       1371.78       1236.54       297.16 o                         
  -4   6  19        234.60        221.48       170.02 o                         
  -3   6  19        752.90        913.10       194.34 o                         
  -2   6  19         19.29        -21.81       138.37 o                         
  -1   6  19       3555.98       3285.89       280.40 o                         
   0   6  19        980.66       1173.04       267.75 o                         
   1   6  19       2446.97       2056.90       359.77 o                         
   2   6  19       1294.18       1098.67       194.45 o                         
   3   6  19       2930.52       2734.77       293.83 o                         
 -13   0  20        483.14        650.71       274.18 o                         
 -12   0  20       5599.78       6002.05       492.10 o                         
 -11   0  20      10176.78       9900.37       618.77 o                         
 -10   0  20       9886.64       9636.12       556.30 o                         
  -9   0  20        664.56        490.93       208.53 o                         
  -8   0  20         28.98        197.26       153.47 o                         
  -7   0  20       8461.01       7799.63       354.71 o                         
  -6   0  20      42327.45      43580.62      1019.05 o                         
  -5   0  20       7686.77       7591.53       516.03 o                         
  -4   0  20       9863.10      10202.02       583.51 o                         
  -3   0  20        394.74        343.67       135.66 o                         
  -2   0  20      58867.04      59405.99      1299.66 o                         
  -1   0  20      46315.12      48837.57      1102.74 o                         
   0   0  20       2145.63       2184.27       260.83 o                         
   1   0  20       8243.01       7616.21       424.12 o                         
   2   0  20      17880.37      17897.36       686.44 o                         
   3   0  20      38483.82      40274.42      1738.64 o                         
   4   0  20        597.48        576.68       279.60 o                         
   5   0  20       5073.11       4091.83       515.52 o                         
   6   0  20       3115.72       2743.32       454.36 o                         
   7   0  20      15350.61      14843.78       969.88 o                         
   8   0  20       2611.65       1680.25       474.74 o                         
 -13   1  20         19.67         42.87       159.41 o                         
 -12   1  20        235.40        202.62       148.85 o                         
 -11   1  20        296.57         38.92       162.81 o                         
 -10   1  20         24.14          5.98       134.00 o                         
  -9   1  20          6.03       -109.39       109.39 o                         
  -8   1  20        217.28        334.92       118.19 o                         
  -7   1  20       1360.68       1514.92       152.18 o                         
  -6   1  20        442.98        248.89       111.38 o                         
  -5   1  20        166.24        173.25        92.26 o                         
  -4   1  20          1.98        -26.03        83.31 o                         
  -3   1  20       1410.07       1328.60       125.66 o                         
  -2   1  20       1765.30       1634.76       174.66 o                         
  -1   1  20          0.83        -65.42        83.22 o                         
   0   1  20         76.17        271.32       104.79 o                         
   1   1  20        468.68        439.91       108.73 o                         
   2   1  20        875.62        933.90       162.93 o                         
   3   1  20         17.12         38.95       114.78 o                         
   4   1  20         18.57         21.34       195.06 o                         
   5   1  20        453.09        361.07       141.63 o                         
   6   1  20       1084.23       1103.71       377.17 o                         
   7   1  20        194.32         71.19       216.13 o                         
   8   1  20         15.80        195.14       364.07 o                         
 -13   2  20       1625.75       2018.42       275.24 o                         
 -12   2  20       3493.18       3339.52       368.44 o                         
 -11   2  20       2562.61       2641.38       237.98 o                         
 -10   2  20       3998.37       3767.09       234.83 o                         
  -9   2  20       1357.83       1537.33       188.18 o                         
  -8   2  20          5.21        -17.05       109.40 o                         
  -7   2  20       2522.02       2462.43       185.45 o                         
  -6   2  20      20954.84      21294.74       500.87 o                         
  -5   2  20       7852.26       7706.32       271.96 o                         
  -4   2  20       2094.43       2145.31       166.31 o                         
  -3   2  20        264.52        195.56        93.33 o                         
  -2   2  20      26327.30      27010.90       754.29 o                         
  -1   2  20      18859.88      18774.57       584.68 o                         
   0   2  20       1709.50       1642.36       203.01 o                         
   1   2  20       3450.45       3719.69       268.18 o                         
   2   2  20      15062.24      15936.38       397.82 o                         
   3   2  20      25409.84      26341.28       628.34 o                         
   4   2  20        289.58        323.11       129.33 o                         
   5   2  20       2700.39       2559.39       261.81 o                         
   6   2  20       1497.39       1808.19       354.11 o                         
   7   2  20       6769.98       6986.61       883.81 o                         
 -12   3  20        631.66        456.76       177.49 o                         
 -11   3  20       2002.10       2158.44       221.78 o                         
 -10   3  20        922.01        885.21       170.27 o                         
  -9   3  20         98.39        194.61       135.76 o                         
  -8   3  20          6.94        -80.97       129.51 o                         
  -7   3  20       3445.75       3482.67       238.78 o                         
  -6   3  20       3475.06       3291.29       225.34 o                         
  -5   3  20          2.38         -7.97       120.34 o                         
  -4   3  20          1.96        -36.57       111.89 o                         
  -3   3  20       3407.19       3464.39       226.45 o                         
  -2   3  20       3878.88       3282.85       217.63 o                         
  -1   3  20         20.29       -118.55       118.55 o                         
   0   3  20        292.49        318.37       173.97 o                         
   1   3  20       2291.87       2157.94       172.13 o                         
   2   3  20       4477.50       4157.58       259.32 o                         
   3   3  20        103.80        287.47       133.19 o                         
   4   3  20         32.55        -28.00       157.70 o                         
   5   3  20       1102.44        808.62       284.46 o                         
   6   3  20       2342.49       2046.29       272.37 o                         
   7   3  20        225.87         67.73       500.96 o                         
 -11   4  20       1470.53       1713.30       243.91 o                         
 -10   4  20         53.95        134.67       150.37 o                         
  -9   4  20       4400.83       4481.04       380.37 o                         
  -8   4  20        844.50        650.91       152.45 o                         
  -7   4  20        598.75        452.24       152.20 o                         
  -6   4  20        351.86        293.80       139.42 o                         
  -5   4  20       2908.59       3016.95       226.10 o                         
  -4   4  20        215.54        166.54       119.72 o                         
  -3   4  20        258.13        150.06       116.14 o                         
  -2   4  20       1292.20       1337.80       170.59 o                         
  -1   4  20       2364.15       2551.88       213.91 o                         
   0   4  20          3.41         12.06       128.22 o                         
   1   4  20         22.59         75.66       123.59 o                         
   2   4  20       2182.37       1940.35       213.77 o                         
   3   4  20       1300.96       1399.30       192.49 o                         
   4   4  20        146.71        306.30       153.28 o                         
   5   4  20          7.52         94.69       186.13 o                         
   6   4  20       2405.28       2360.95       302.23 o                         
  -9   5  20          0.64        246.68       184.43 o                         
  -8   5  20        800.25        905.47       160.72 o                         
  -7   5  20        744.29        850.54       152.09 o                         
  -6   5  20       4518.53       4198.09       388.09 o                         
  -5   5  20         91.73        -27.35       157.92 o                         
  -4   5  20       1283.52        738.54       183.73 o                         
  -3   5  20          5.07         77.77       169.36 o                         
  -2   5  20       1817.54       2032.75       241.29 o                         
  -1   5  20        324.47        226.46       149.57 o                         
   0   5  20         38.44        123.31       139.99 o                         
   1   5  20        155.07        395.62       203.89 o                         
   2   5  20        190.55        319.65       153.30 o                         
   3   5  20         48.96        137.49       183.04 o                         
   4   5  20         72.38        196.88       226.17 o                         
  -6   6  20       2818.83       3142.34       544.65 o                         
  -5   6  20       1146.67       1114.63       300.19 o                         
  -4   6  20       2144.75       1921.55       436.88 o                         
  -3   6  20        186.15        309.09       174.15 o                         
  -2   6  20       1672.47       1103.41       215.81 o                         
  -1   6  20        150.06        430.60       210.90 o                         
   0   6  20        271.77        178.90       161.73 o                         
   1   6  20        471.21        335.33       169.84 o                         
 -13   1  21       3057.32       2875.60       416.53 o                         
 -12   1  21       3542.34       2849.98       262.83 o                         
 -11   1  21      14407.07      14930.66       499.38 o                         
 -10   1  21         19.90        -85.74       127.58 o                         
  -9   1  21       7987.34       7827.70       308.04 o                         
  -8   1  21        977.91       1005.89       144.51 o                         
  -7   1  21      19169.57      18894.69       689.35 o                         
  -6   1  21       2062.08       1985.69       183.79 o                         
  -5   1  21       4474.25       4551.36       203.26 o                         
  -4   1  21          5.75        -87.95        87.95 o                         
  -3   1  21       8090.59       8484.59       250.75 o                         
  -2   1  21       3008.28       2817.42       167.53 o                         
  -1   1  21         34.88         91.93       100.67 o                         
   0   1  21        989.74       1145.55       131.90 o                         
   1   1  21       2265.56       2497.79       251.39 o                         
   2   1  21        550.35        519.60       158.57 o                         
   3   1  21        764.94       1016.25       194.52 o                         
   4   1  21       3122.17       3569.03       285.06 o                         
   5   1  21        111.35         70.56       156.68 o                         
   6   1  21        471.71        788.52       237.55 o                         
   7   1  21        338.73        -64.08       323.29 o                         
 -12   2  21        379.60         29.85       191.91 o                         
 -11   2  21       4988.16       5792.18       386.11 o                         
 -10   2  21       1989.84       2299.69       279.08 o                         
  -9   2  21        497.29        494.43       141.48 o                         
  -8   2  21         84.23        -20.88       123.15 o                         
  -7   2  21       7698.10       7503.14       432.91 o                         
  -6   2  21      10633.22      10709.15       357.80 o                         
  -5   2  21         35.46        -24.82       103.99 o                         
  -4   2  21       1804.69       1888.35       166.28 o                         
  -3   2  21       3048.10       3184.52       197.37 o                         
  -2   2  21      14678.46      14926.27       617.51 o                         
  -1   2  21       2756.92       2387.69       201.79 o                         
   0   2  21       1427.27       1787.63       230.33 o                         
   1   2  21         11.74        -42.39       152.18 o                         
   2   2  21       7164.70       7803.91       422.87 o                         
   3   2  21       7975.70       7165.05       399.60 o                         
   4   2  21        158.22        140.57       137.45 o                         
   5   2  21        642.32        221.56       320.64 o                         
   6   2  21         51.58        189.08       345.14 o                         
   7   2  21       3153.19       2580.22       515.52 o                         
 -11   3  21       6187.60       6102.20       399.63 o                         
 -10   3  21        969.88        890.54       180.55 o                         
  -9   3  21       1217.53       1204.57       183.00 o                         
  -8   3  21        117.42         19.12       133.96 o                         
  -7   3  21       3701.51       4064.37       259.62 o                         
  -6   3  21        470.79        485.34       140.46 o                         
  -5   3  21        297.76        311.57       129.01 o                         
  -4   3  21       1003.80        948.39       156.01 o                         
  -3   3  21       2051.96       2114.33       195.39 o                         
  -2   3  21         75.32         91.17       126.37 o                         
  -1   3  21         51.19        -89.97       109.64 o                         
   0   3  21       3007.60       3059.78       200.23 o                         
   1   3  21        636.19        690.86       125.32 o                         
   2   3  21       1065.38       1206.78       174.70 o                         
   3   3  21         12.13       -121.88       121.88 o                         
   4   3  21       5086.26       5210.73       620.34 o                         
   5   3  21        931.38        889.54       216.64 o                         
   6   3  21       1480.61       1836.29       260.36 o                         
 -10   4  21       2649.21       2976.24       252.88 o                         
  -9   4  21        575.91        535.84       163.21 o                         
  -8   4  21         70.73        -53.52       138.74 o                         
  -7   4  21       9316.28       9489.89       368.82 o                         
  -6   4  21       9967.02      10655.79       381.44 o                         
  -5   4  21        279.62        138.91       132.00 o                         
  -4   4  21       2390.29       2439.84       212.76 o                         
  -3   4  21       6920.77       7484.05       332.43 o                         
  -2   4  21      22397.43      24345.78      1079.89 o                         
  -1   4  21       2361.94       2375.86       241.96 o                         
   0   4  21       2423.06       2161.78       212.39 o                         
   1   4  21         48.30        -58.65       137.57 o                         
   2   4  21       8799.98       9450.47       650.76 o                         
   3   4  21       6200.38       6083.29       536.05 o                         
   4   4  21          6.79        333.53       182.58 o                         
   5   4  21        176.45        216.43       233.74 o                         
  -8   5  21         61.50        141.44       198.51 o                         
  -7   5  21        113.55         50.62       147.58 o                         
  -6   5  21        105.37       -141.00       159.96 o                         
  -5   5  21        797.82        656.03       229.12 o                         
  -4   5  21       2148.87       2494.17       373.83 o                         
  -3   5  21          0.12         76.47       191.71 o                         
  -2   5  21       1750.12       1859.58       364.17 o                         
  -1   5  21        119.56         76.24       145.15 o                         
   0   5  21       5965.52       5873.28       332.65 o                         
   1   5  21        766.89        616.98       174.70 o                         
   2   5  21       2652.16       2636.71       244.60 o                         
   3   5  21        286.65        439.56       256.44 o                         
  -4   6  21       1044.56        792.21       288.34 o                         
  -3   6  21       3554.60       2804.99       325.28 o                         
  -2   6  21       5077.34       5019.85       377.92 o                         
  -1   6  21        199.90        166.77       239.87 o                         
 -12   0  22        592.66        549.84       313.10 o                         
 -11   0  22       6883.18       7799.96       778.96 o                         
 -10   0  22         28.88        314.55       332.03 o                         
  -9   0  22       4985.32       5177.55       437.91 o                         
  -8   0  22        319.15        410.54       221.81 o                         
  -7   0  22       8707.74       8672.82       513.66 o                         
  -6   0  22        104.29        214.24       129.68 o                         
  -5   0  22       4521.88       3997.37       283.24 o                         
  -4   0  22         36.02        233.75       137.37 o                         
  -3   0  22       5267.14       5760.75       325.99 o                         
  -2   0  22        482.16        510.33       137.71 o                         
  -1   0  22        466.63        617.19       197.58 o                         
   0   0  22          0.63       -157.94       157.94 o                         
   1   0  22        264.11         37.02       292.71 o                         
   2   0  22          8.64        149.33       190.43 o                         
   3   0  22       1016.06       1040.66       255.90 o                         
   4   0  22       1701.39        993.18       340.77 o                         
   5   0  22         69.11         87.38       267.95 o                         
   6   0  22        968.82       1240.74       396.11 o                         
 -12   1  22        725.54        924.96       205.55 o                         
 -11   1  22        653.49        785.84       188.32 o                         
 -10   1  22        718.52        937.69       189.96 o                         
  -9   1  22       2043.54       1931.63       216.33 o                         
  -8   1  22        144.24         27.71       116.39 o                         
  -7   1  22        330.70        331.64       180.62 o                         
  -6   1  22         14.11        -18.63       161.76 o                         
  -5   1  22       1001.04       1249.17       151.74 o                         
  -4   1  22        473.00        340.57       108.83 o                         
  -3   1  22        369.42        525.97       109.99 o                         
  -2   1  22        624.89        686.79       129.30 o                         
  -1   1  22        171.05        183.06       105.50 o                         
   0   1  22       2241.77       2559.76       208.94 o                         
   1   1  22        703.78        871.23       159.27 o                         
   2   1  22        391.04        672.23       178.40 o                         
   3   1  22        508.78        675.63       169.55 o                         
   4   1  22        334.18        584.19       191.93 o                         
   5   1  22        821.08        743.81       260.67 o                         
   6   1  22         10.60         17.88       214.64 o                         
 -12   2  22        273.83         49.51       305.82 o                         
 -11   2  22       1903.23       1462.95       246.34 o                         
 -10   2  22       1375.17       1278.68       181.57 o                         
  -9   2  22       4703.76       4646.32       279.39 o                         
  -8   2  22        612.66        880.47       149.80 o                         
  -7   2  22       5175.90       5005.19       258.73 o                         
  -6   2  22        571.44        343.47       133.97 o                         
  -5   2  22       5757.45       5237.08       258.43 o                         
  -4   2  22         51.51        128.57       112.12 o                         
  -3   2  22       3117.09       3145.85       224.52 o                         
  -2   2  22        451.27        606.61       138.07 o                         
  -1   2  22       2839.73       2942.42       216.66 o                         
   0   2  22          7.24        141.92       123.42 o                         
   1   2  22        624.08        472.87       156.38 o                         
   2   2  22        182.26        182.21       144.85 o                         
   3   2  22        121.18        158.61       177.82 o                         
   4   2  22        354.39        379.64       183.66 o                         
   5   2  22          4.62        -60.24       183.19 o                         
   6   2  22        636.73        215.42       269.58 o                         
 -11   3  22        913.17        663.20       182.47 o                         
 -10   3  22       5474.30       5123.47       314.63 o                         
  -9   3  22       8118.14       7939.25       483.10 o                         
  -8   3  22          1.53         38.45       137.78 o                         
  -7   3  22       3409.20       3461.11       250.20 o                         
  -6   3  22         11.41         35.29       128.80 o                         
  -5   3  22       5491.95       5706.39       301.26 o                         
  -4   3  22       5343.73       4974.12       282.92 o                         
  -3   3  22         48.21         22.47       125.41 o                         
  -2   3  22       2047.31       2102.42       198.75 o                         
  -1   3  22          2.40         94.71       147.56 o                         
   0   3  22       5411.81       5875.73       449.01 o                         
   1   3  22       2928.25       3094.06       241.41 o                         
   2   3  22        684.15        809.51       233.74 o                         
   3   3  22       1704.98       1686.37       237.79 o                         
   4   3  22       1660.62       1270.02       268.39 o                         
   5   3  22       5005.96       4546.73       358.47 o                         
  -9   4  22       2754.15       3218.28       265.57 o                         
  -8   4  22        484.44        201.67       161.55 o                         
  -7   4  22         52.53        182.74       151.14 o                         
  -6   4  22       8712.59       8893.20       374.75 o                         
  -5   4  22       7802.43       7862.65       357.29 o                         
  -4   4  22        470.40        446.15       152.17 o                         
  -3   4  22       1169.81       1167.66       212.91 o                         
  -2   4  22       6483.04       6585.50       394.57 o                         
  -1   4  22      11203.06      11676.96       527.50 o                         
   0   4  22         95.04        184.69       145.71 o                         
   1   4  22        559.18        629.49       167.07 o                         
   2   4  22       2073.66       2045.87       226.14 o                         
   3   4  22       4161.18       3867.29       380.31 o                         
   4   4  22        126.73        396.11       425.23 o                         
  -7   5  22        671.03        401.44       181.71 o                         
  -6   5  22         14.76        130.19       278.51 o                         
  -5   5  22       1151.35       1103.40       204.86 o                         
  -4   5  22       2015.16       2127.20       261.01 o                         
  -3   5  22        270.12        -36.94       202.30 o                         
  -2   5  22        396.44        334.02       182.02 o                         
  -1   5  22        302.52        334.15       190.53 o                         
   0   5  22       2029.29       2203.54       234.25 o                         
   1   5  22       4291.59       4062.34       297.30 o                         
 -11   1  23       2408.06       2142.11       241.66 o                         
 -10   1  23       6198.53       6026.53       348.31 o                         
  -9   1  23       6628.40       6713.97       358.57 o                         
  -8   1  23       2982.16       3072.49       219.03 o                         
  -7   1  23         46.58        167.36       122.07 o                         
  -6   1  23        118.86         57.57       118.95 o                         
  -5   1  23      14170.37      14517.23       397.83 o                         
  -4   1  23      26721.36      26560.96       573.70 o                         
  -3   1  23       1409.63       1557.72       160.61 o                         
  -2   1  23       4544.08       5006.55       243.25 o                         
  -1   1  23       2958.04       2782.85       198.20 o                         
   0   1  23      39111.18      41159.12       883.61 o                         
   1   1  23       8934.46       9789.90       423.41 o                         
   2   1  23       6269.87       6793.17       386.17 o                         
   3   1  23        591.41        803.95       195.46 o                         
   4   1  23      17964.49      20709.94      1181.59 o                         
   5   1  23      12992.67      14142.42       647.64 o                         
 -11   2  23        116.02        167.88       185.90 o                         
 -10   2  23        399.31        370.80       180.05 o                         
  -9   2  23        240.01        675.09       149.55 o                         
  -8   2  23         15.85         83.19       170.80 o                         
  -7   2  23          2.86         -4.61       121.55 o                         
  -6   2  23        416.24        367.63       138.34 o                         
  -5   2  23       1147.11        901.49       176.07 o                         
  -4   2  23        138.11        350.77       139.61 o                         
  -3   2  23        107.15        -80.16       110.17 o                         
  -2   2  23        351.52        288.44       137.07 o                         
  -1   2  23       1723.71       1828.84       301.34 o                         
   0   2  23        247.70          9.28       128.26 o                         
   1   2  23        270.24         30.27       124.13 o                         
   2   2  23        174.94        -76.56       147.58 o                         
   3   2  23       2471.93       2515.63       289.20 o                         
   4   2  23        786.03        819.47       249.92 o                         
   5   2  23        290.08        282.31       256.25 o                         
 -10   3  23        511.59        582.82       184.19 o                         
  -9   3  23        164.47        204.77       176.73 o                         
  -8   3  23       2617.15       2577.79       231.27 o                         
  -7   3  23       2394.87       2529.59       229.63 o                         
  -6   3  23          0.80       -128.90       128.90 o                         
  -5   3  23        321.04        167.55       143.00 o                         
  -4   3  23       5711.29       5814.88       391.38 o                         
  -3   3  23       2246.82       1969.63       205.54 o                         
  -2   3  23        491.88        436.85       176.14 o                         
  -1   3  23        268.54        156.91       140.72 o                         
   0   3  23       9561.34      10582.04       452.32 o                         
   1   3  23       3743.44       3846.62       385.61 o                         
   2   3  23       1078.41        932.42       262.53 o                         
   3   3  23        106.19        153.65       189.18 o                         
   4   3  23       4383.11       4305.72       370.25 o                         
  -8   4  23        653.30        699.65       178.41 o                         
  -7   4  23         95.62        130.43       148.92 o                         
  -6   4  23         91.93        148.11       154.51 o                         
  -5   4  23        600.07        454.86       162.27 o                         
  -4   4  23        654.82        565.90       162.28 o                         
  -3   4  23        107.41         52.56       150.88 o                         
  -2   4  23         10.62        -78.42       172.26 o                         
  -1   4  23       1224.96       1370.08       232.25 o                         
   0   4  23        657.13        451.06       185.34 o                         
   1   4  23         72.43        283.29       162.47 o                         
   2   4  23         81.65         39.00       158.12 o                         
  -5   5  23       3137.08       3293.60       339.33 o                         
  -4   5  23         62.45       -163.48       163.48 o                         
  -3   5  23       3273.18       3283.70       311.90 o                         
  -2   5  23        181.99        203.07       185.92 o                         
  -1   5  23       1212.09       1423.85       277.35 o                         
 -11   0  24       1251.97       1192.53       336.61 o                         
 -10   0  24       6457.61       7444.92       555.58 o                         
  -9   0  24       8219.32       7987.74       564.77 o                         
  -8   0  24       1832.93       1720.04       301.46 o                         
  -7   0  24       4140.22       3455.61       422.32 o                         
  -6   0  24       3766.16       3670.24       380.59 o                         
  -5   0  24      11150.29      11869.21       568.22 o                         
  -4   0  24        152.78        272.23       159.60 o                         
  -3   0  24       2391.36       2610.70       270.96 o                         
  -2   0  24       1690.50       1531.72       256.25 o                         
  -1   0  24       6235.01       5690.41       430.42 o                         
   0   0  24         72.00        -32.97       182.74 o                         
   1   0  24        250.62        141.93       208.85 o                         
   2   0  24        526.06        277.99       227.18 o                         
   3   0  24        497.76        442.71       349.51 o                         
   4   0  24        217.93        518.43       332.03 o                         
 -11   1  24         53.53        382.20       282.13 o                         
 -10   1  24        900.84        587.11       181.22 o                         
  -9   1  24       2776.87       2815.16       267.93 o                         
  -8   1  24        298.28        512.48       171.77 o                         
  -7   1  24        446.00        375.82       149.13 o                         
  -6   1  24         11.16         78.99       124.51 o                         
  -5   1  24       2681.69       3120.64       212.41 o                         
  -4   1  24       1715.61       1904.79       192.29 o                         
  -3   1  24        135.22        165.07       120.75 o                         
  -2   1  24        187.57        335.62       121.47 o                         
  -1   1  24       1393.46       1210.42       171.99 o                         
   0   1  24       2622.48       2565.85       221.77 o                         
   1   1  24         75.41        269.40       165.10 o                         
   2   1  24        313.11        548.76       204.29 o                         
   3   1  24        151.02        203.87       178.42 o                         
   4   1  24       1747.19       1867.85       318.50 o                         
 -10   2  24       2898.37       2764.23       267.70 o                         
  -9   2  24       6167.54       5583.97       377.27 o                         
  -8   2  24        395.80        178.71       188.26 o                         
  -7   2  24       2384.19       2488.99       206.96 o                         
  -6   2  24       1882.89       1969.43       198.56 o                         
  -5   2  24       7250.59       7470.47       350.93 o                         
  -4   2  24         31.87        -96.91       134.32 o                         
  -3   2  24        434.50        275.54       145.03 o                         
  -2   2  24       1003.78       1542.99       255.83 o                         
  -1   2  24       1780.58       1700.07       189.61 o                         
   0   2  24        112.15        394.97       168.91 o                         
   1   2  24          3.34       -207.01       243.07 o                         
   2   2  24       1362.96       1813.02       423.90 o                         
   3   2  24        406.98        178.29       226.51 o                         
   4   2  24        317.45         78.64       375.72 o                         
  -9   3  24       8292.16       8147.98       440.11 o                         
  -8   3  24        877.72        629.09       173.80 o                         
  -7   3  24       1270.22       1680.32       216.04 o                         
  -6   3  24        528.07        443.39       164.01 o                         
  -5   3  24      13808.46      14510.96       463.49 o                         
  -4   3  24       5859.10       6045.94       324.25 o                         
  -3   3  24       1552.61       1470.53       192.45 o                         
  -2   3  24       1143.72       1457.24       272.75 o                         
  -1   3  24       7597.76       8065.40       369.57 o                         
   0   3  24      12587.62      13072.50      1109.53 o                         
   1   3  24        145.25        116.05       391.74 o                         
   2   3  24       1771.00       2062.09       317.59 o                         
  -7   4  24        130.82        121.39       158.43 o                         
  -6   4  24        216.15        189.24       161.15 o                         
  -5   4  24       1462.06       1310.22       205.80 o                         
  -4   4  24        310.66        374.12       200.78 o                         
  -3   4  24        221.17        179.05       186.87 o                         
  -2   4  24        590.51        373.47       194.61 o                         
  -1   4  24          1.72        -96.38       167.85 o                         
   0   4  24        162.70        114.97       279.76 o                         
 -10   1  25       3268.19       2706.09       438.89 o                         
  -9   1  25       2505.66       2110.85       316.51 o                         
  -8   1  25       3911.71       3536.90       284.24 o                         
  -7   1  25       5998.79       5903.46       324.88 o                         
  -6   1  25       2129.69       2521.66       207.02 o                         
  -5   1  25       5292.63       5215.35       330.80 o                         
  -4   1  25       1018.24        926.27       212.27 o                         
  -3   1  25       5619.82       5568.13       309.70 o                         
  -2   1  25        345.75        552.37       242.99 o                         
  -1   1  25       3511.65       4028.06       268.17 o                         
   0   1  25         57.19         91.52       167.72 o                         
   1   1  25        729.00        825.34       201.10 o                         
   2   1  25          0.02       -103.87       167.80 o                         
   3   1  25         48.70       -152.53       171.04 o                         
  -9   2  25         10.94         85.31       173.16 o                         
  -8   2  25       5332.74       5185.76       358.12 o                         
  -7   2  25       2693.74       2972.18       239.10 o                         
  -6   2  25        584.34        608.20       165.16 o                         
  -5   2  25       1183.77        782.04       173.38 o                         
  -4   2  25        647.10        721.47       169.78 o                         
  -3   2  25       4573.43       4359.17       283.88 o                         
  -2   2  25       1419.67       1732.55       192.93 o                         
  -1   2  25        168.17        502.03       176.91 o                         
   0   2  25        275.32        302.92       180.37 o                         
   1   2  25        571.20        539.34       277.47 o                         
   2   2  25       1932.15       2456.68       340.47 o                         
  -7   3  25       2303.19       2366.71       257.66 o                         
  -6   3  25       1126.83        907.83       191.08 o                         
  -5   3  25        102.44        -18.66       155.65 o                         
  -4   3  25       5502.43       6107.18       338.18 o                         
  -3   3  25       4045.96       4036.85       278.50 o                         
  -2   3  25        785.22        436.31       164.95 o                         
  -1   3  25        455.34        654.74       301.92 o                         
   0   3  25       2472.13       2082.84       315.10 o                         
   1   3  25       2049.25       2607.80       763.09 o                         
  -4   4  25        914.26       1198.13       293.04 o                         
  -3   4  25       3772.01       3423.21       458.73 o                         
  -8   0  26       8006.53       8173.54       995.94 o                         
  -7   0  26       7636.31       7304.66      1789.61 o                         
  -6   0  26       2484.53       2466.10       345.27 o                         
  -5   0  26         83.96        196.10       447.08 o                         
  -4   0  26       1136.10        869.17       237.60 o                         
  -3   0  26      13759.22      11552.89       830.07 o                         
  -2   0  26      10232.30      10924.00       564.29 o                         
  -1   0  26        314.02        191.76       218.98 o                         
   0   0  26       1927.10       1499.03       287.97 o                         
   1   0  26       9328.97       8796.83      1505.64 o                         
  -8   1  26         34.63         -7.27       163.56 o                         
  -7   1  26         30.22       -131.10       203.46 o                         
  -6   1  26         32.36       -134.56       159.75 o                         
  -5   1  26         83.89       -137.17       148.68 o                         
  -4   1  26         49.11        311.54       147.01 o                         
  -3   1  26          1.57        -57.20       161.99 o                         
  -2   1  26         99.86         96.94       143.07 o                         
  -1   1  26          1.84        105.19       164.90 o                         
   0   1  26        463.70        379.21       206.50 o                         
   1   1  26        377.64        611.58       201.72 o                         
  -7   2  26       2616.39       2568.94       245.25 o                         
  -6   2  26       1972.21       1654.90       231.97 o                         
  -5   2  26        218.39        256.33       153.49 o                         
  -4   2  26        124.58        157.46       152.49 o                         
  -3   2  26       6334.35       6602.30       397.69 o                         
  -2   2  26       8623.53       8985.77       450.91 o                         
  -1   2  26         47.56        224.63       182.72 o                         
   0   2  26       1559.93       1806.10       460.64 o                         
  -5   3  26         35.71        -95.74       157.50 o                         
  -4   3  26        136.20         35.65       156.93 o                         
  -3   3  26        299.18        292.45       184.48 o                         
  -2   3  26          1.02       -204.54       204.54 o                         
  -6   1  27       2713.29       2611.34       294.28 o                         
  -5   1  27        902.36       1409.20       202.27 o                         
  -4   1  27       3743.21       3819.36       313.90 o                         
  -3   1  27       2248.21       2235.93       279.26 o                         
  -2   1  27       1166.56       1549.40       238.42 o                         
  -1   1  27        428.52        285.69       199.67 o                         
  -4   2  27       1389.86       1632.34       249.47 o                         
  -3   2  27       8400.02       7919.12       527.75 o                         
                                                                                
